# Supplementary material for: ASEQ: fast allele-specific studies from next-generation sequencing data
Source: BMC Med Genomics. 2015 Mar 1;8:9. doi: 10.1186/s12920-015-0084-2 (PMC4363342; doi:10.1186/s12920-015-0084-2)
Supplement: Additional file 2: Table S1. — ASEQ ASE analysis results for the 1,000 Genomes Project dataset. Table S2: ASEQ ASE analysis results for the NA12878 individual (1,000 Genomes Project SNPs input list). Table S3: ASEQ ASE analysis results for the NA12878 individual (dbsnp coding SNPs input list). Table S4: ASEQ ASE analysis results for the NA12878 individual (dbsnp exonic SNPs input list). Table S5: ASEQ ASE analysis results for the Barbieri et. al dataset. Table S6: ASEQ ASE analysis results for the Barbieri et. al dataset without genes in somatic copy number alterations. [file 12920_2015_84_MOESM2_ESM.xls]

## Sheet: 1000 Genome Project dataset
Supplementary Table 1
chr	start	end	gene	ASE	High_ASE	Samples_ASE	Samples_High_ASE	NA06994.2.M_111215_7	NA07357.2.M_111216_5	NA10847.4.M_120208_4	NA11831.7.M_120219_2	NA11843.4.M_120208_6	NA11894.2.M_111215_4	NA11930.3.M_120202_8	NA11992.6.M_120119_5	NA12004.4.M_120208_5	NA12043.2.M_120127_7	NA12045.3.M_120202_3	NA12144.4.M_120208_1	NA12155.4.M_120208_8	NA12286.2.M_111216_1	NA12348.3.M_120202_6	NA12717.1.M_111124_3	NA12750.2.M_111216_2	NA12751.2.M_111215_8	NA12842.6.M_120119_4	NA12874.3.M_120202_2	GM_12878_No1_110407_8_sorted
chr1	879582	894679	NOC2L	no	no	0	0	0	-1	-1	-1	-1	-1	-1	-1	-1	-1	-1	0	-1	-1	-1	-1	-1	-1	-1	-1	-1
chr1	955502	991499	AGRN	no	no	0	0	-1	-1	-1	-1	0	-1	-1	-1	-1	-1	-1	0	-1	-1	-1	-1	-1	-1	-1	-1	-1
chr1	1017197	1051736	C1orf159	no	no	0	0	-1	-1	-1	-1	0	-1	-1	-1	-1	-1	-1	-1	-1	-1	-1	0	-1	0	-1	-1	-1
chr1	1152287	1167447	SDF4	no	no	0	0	-1	-1	-1	-1	-1	-1	0	-1	-1	0	0	-1	-1	-1	-1	0	-1	-1	0	-1	-1
chr1	1227763	1244989	ACAP3	no	no	0	0	-1	-1	-1	-1	-1	-1	-1	-1	-1	-1	-1	-1	-1	0	-1	-1	-1	-1	-1	-1	-1
chr1	1246964	1260046	CPSF3L	no	no	0	0	-1	0	-1	-1	-1	-1	-1	0	-1	-1	-1	-1	-1	0	-1	-1	-1	-1	-1	0	-1
chr1	1407163	1444689	ATAD3B	no	no	0	0	-1	-1	-1	-1	-1	-1	-1	-1	-1	-1	-1	-1	-1	-1	-1	-1	-1	-1	0	0	-1
chr1	1477052	1510262	SSU72	no	no	0	0	-1	0	0	-1	0	0	0	0	-1	-1	0	0	0	-1	0	0	0	-1	-1	-1	-1
chr1	1682670	1711508	NADK	no	no	0	0	0	-1	-1	0	0	0	0	0	0	0	0	-1	0	-1	0	0	0	0	0	-1	-1
chr1	2439974	2458035	PANK4	no	no	0	0	-1	0	0	0	0	-1	-1	0	-1	-1	-1	0	0	0	-1	0	0	-1	0	0	0
chr1	2487804	2495188	TNFRSF14	no	no	0	0	-1	-1	-1	-1	-1	-1	0	-1	-1	-1	-1	0	-1	-1	0	-1	0	-1	-1	0	0
chr1	2487804	2495267	TNFRSF14	no	no	0	0	-1	-1	-1	-1	-1	-1	0	-1	-1	-1	-1	0	-1	-1	0	-1	0	-1	-1	0	0
chr1	3547330	3566671	WRAP73	no	no	0	0	-1	-1	-1	-1	-1	-1	-1	0	-1	-1	-1	0	-1	-1	-1	-1	-1	0	-1	0	0
chr1	3696783	3713068	LRRC47	no	no	0	0	-1	-1	-1	0	-1	-1	-1	0	-1	-1	-1	-1	0	-1	-1	-1	-1	-1	-1	-1	0
chr1	3728644	3773797	CEP104	no	no	0	0	0	0	0	-1	-1	-1	0	0	-1	-1	0	0	-1	0	0	-1	0	-1	0	0	-1
chr1	3773844	3801993	DFFB	no	no	0	0	-1	-1	0	0	0	0	0	0	-1	-1	0	0	-1	0	0	-1	0	0	-1	0	-1
chr1	3805696	3816857	C1orf174	no	no	0	0	-1	-1	0	-1	-1	-1	-1	0	-1	-1	-1	-1	-1	-1	-1	-1	-1	-1	-1	-1	-1
chr1	5922869	6052533	NPHP4	no	no	0	0	-1	-1	-1	0	-1	-1	-1	-1	-1	-1	-1	-1	-1	0	-1	-1	0	0	-1	-1	-1
chr1	6052357	6161253	KCNAB2	no	no	0	0	0	0	-1	0	0	0	0	0	-1	0	-1	0	0	0	-1	0	0	0	-1	0	-1
chr1	6266188	6281359	RNF207	yes	no	1	0	0	0	-1	-1	0	-1	-1	-1	-1	-1	-1	-1	-1	0	-1	-1	-1	0	0.5	0	0
chr1	6307405	6321035	GPR153	no	no	0	0	-1	-1	-1	-1	-1	-1	-1	-1	-1	-1	-1	-1	-1	-1	-1	-1	-1	-1	0	-1	-1
chr1	6684924	6695646	THAP3	no	no	0	0	0	0	-1	-1	0	-1	-1	-1	-1	-1	-1	-1	-1	-1	-1	-1	-1	-1	0	0	-1
chr1	6694227	6761966	DNAJC11	yes	yes	1	1	-1	0	0	-1	0	-1	-1	1	0	-1	0	-1	-1	-1	-1	0	-1	0	0	0	-1
chr1	7844379	7905237	PER3	yes	yes	1	1	-1	0	-1	-1	-1	-1	-1	-1	-1	-1	-1	-1	-1	-1	-1	-1	-1	0	1	-1	-1
chr1	7903142	7973294	UTS2	yes	yes	1	1	-1	-1	-1	-1	-1	1	-1	-1	-1	-1	-1	-1	-1	-1	-1	-1	-1	-1	-1	-1	-1
chr1	8412463	8877699	RERE	no	no	0	0	-1	-1	-1	-1	-1	0	-1	-1	-1	-1	-1	-1	-1	-1	-1	-1	0	0	-1	-1	0
chr1	8921058	8939151	ENO1	yes	yes	1	1	-1	-1	-1	-1	-1	-1	-1	-1	-1	-1	-1	-1	-1	-1	-1	-1	-1	-1	1	-1	-1
chr1	9294862	9331394	H6PD	no	no	0	0	-1	0	-1	0	-1	0	-1	-1	-1	-1	0	0	-1	0	-1	0	0	0	-1	0	0
chr1	9352940	9429590	SPSB1	no	no	0	0	-1	-1	-1	-1	-1	-1	-1	0	-1	0	-1	-1	-1	-1	-1	-1	-1	-1	-1	-1	-1
chr1	9711789	9789172	PIK3CD	no	no	0	0	-1	-1	-1	-1	-1	-1	-1	-1	-1	-1	-1	-1	-1	0	-1	-1	-1	-1	-1	-1	-1
chr1	10093040	10241296	UBE4B	no	no	0	0	-1	-1	-1	0	0	-1	-1	-1	-1	0	-1	-1	-1	0	-1	0	-1	-1	0	0	-1
chr1	10270763	10441661	KIF1B	no	no	0	0	0	0	-1	-1	-1	-1	-1	-1	-1	0	-1	-1	-1	-1	-1	-1	-1	0	0	-1	0
chr1	10459084	10480201	PGD	no	no	0	0	0	0	0	-1	-1	-1	0	-1	0	-1	0	0	0	-1	0	0	-1	0	0	0	0
chr1	10535002	10690815	PEX14	no	no	0	0	0	0	-1	0	0	-1	0	-1	-1	-1	-1	0	0	-1	0	-1	-1	0	-1	-1	-1
chr1	11086579	11107296	MASP2	no	no	0	0	-1	0	-1	-1	-1	-1	-1	-1	-1	-1	-1	-1	-1	-1	-1	-1	-1	-1	0	-1	-1
chr1	11126675	11159938	EXOSC10	no	no	0	0	0	0	-1	0	0	-1	-1	-1	-1	-1	-1	-1	-1	-1	-1	-1	0	-1	0	0	-1
chr1	11166587	11322608	MTOR	no	no	0	0	0	0	-1	0	0	-1	-1	-1	-1	-1	-1	0	-1	-1	-1	-1	0	-1	0	0	-1
chr1	11724149	11734409	FBXO6	no	no	0	0	-1	-1	-1	0	-1	-1	-1	-1	-1	-1	-1	-1	-1	-1	-1	-1	-1	-1	0	-1	0
chr1	11845786	11866160	MTHFR	yes	no	1	0	-1	0	0	0	-1	0	0.5	-1	-1	0	0	-1	-1	-1	-1	-1	-1	-1	0	-1	0
chr1	11994723	12035599	PLOD1	no	no	0	0	0	0	0	-1	-1	-1	0	0	0	0	0	-1	0	-1	0	0	0	0	-1	0	-1
chr1	12040237	12073572	MFN2	no	no	0	0	-1	-1	-1	-1	-1	-1	-1	-1	-1	-1	-1	-1	-1	-1	-1	-1	-1	-1	-1	0	-1
chr1	12079298	12092106	MIIP	no	no	0	0	0	0	-1	0	-1	-1	-1	0	0	0	0	-1	0	-1	0	0	-1	-1	-1	0	-1
chr1	12123433	12204264	TNFRSF8	no	no	0	0	-1	-1	-1	-1	-1	-1	-1	-1	0	-1	-1	0	-1	-1	0	-1	-1	-1	-1	-1	-1
chr1	12227059	12269277	TNFRSF1B	no	no	0	0	0	-1	-1	0	-1	-1	-1	-1	0	-1	0	-1	0	-1	-1	-1	-1	0	-1	0	0
chr1	12290112	12572098	VPS13D|AK095438	no	no	0	0	-1	-1	-1	-1	-1	-1	-1	-1	-1	-1	0	-1	-1	-1	-1	-1	-1	-1	0	-1	-1
chr1	12627938	12677820	DHRS3	no	no	0	0	-1	-1	-1	-1	-1	-1	-1	-1	-1	-1	-1	-1	-1	-1	0	-1	-1	-1	-1	-1	-1
chr1	14026734	14151574	PRDM2|AK124197	yes	no	1	0	-1	0	-1	-1	0	0	-1	-1	-1	-1	-1	0	-1	0	-1	-1	0	0	0	0.5	0
chr1	15479027	15546974	TMEM51	yes	yes	1	1	0	0	-1	0	0	0	-1	-1	-1	0	-1	-1	-1	-1	-1	-1	-1	-1	1	-1	-1
chr1	15817323	15851285	CASP9	no	no	0	0	0	-1	-1	0	0	-1	-1	-1	0	-1	0	-1	-1	0	0	-1	-1	-1	0	0	-1
chr1	15853351	15918874	DNAJC16	no	no	0	0	-1	-1	-1	0	0	-1	-1	0	0	-1	0	-1	-1	0	0	-1	0	0	0	0	-1
chr1	15898193	15911605	AGMAT	no	no	0	0	-1	-1	-1	0	0	-1	-1	0	0	-1	0	-1	-1	0	0	-1	0	0	0	0	-1
chr1	15943952	15987552	DDI2	no	no	0	0	-1	-1	-1	0	-1	-1	-1	0	-1	-1	0	-1	-1	-1	-1	-1	0	0	0	-1	-1
chr1	15956819	15988217	RSC1A1	no	no	0	0	-1	-1	-1	0	-1	-1	-1	0	-1	-1	0	-1	-1	-1	-1	-1	0	0	0	-1	-1
chr1	16010826	16061264	PLEKHM2	no	no	0	0	0	0	0	-1	0	-1	-1	0	-1	-1	0	0	-1	-1	-1	0	0	0	0	0	-1
chr1	16133656	16134194	UQCRHL	yes	yes	5	5	-1	-1	-1	1	1	-1	-1	-1	-1	-1	-1	-1	1	-1	1	-1	-1	-1	-1	-1	1
chr1	16174358	16266950	SPEN	no	no	0	0	-1	0	-1	0	0	0	-1	-1	0	-1	-1	0	0	-1	0	0	0	-1	0	-1	-1
chr1	16268363	16302627	ZBTB17	no	no	0	0	-1	-1	-1	-1	-1	0	-1	-1	0	0	-1	0	-1	0	-1	-1	0	-1	0	-1	-1
chr1	16576558	16678948	FBXO42	no	no	0	0	-1	-1	-1	0	0	-1	0	0	-1	-1	-1	0	-1	-1	0	0	0	0	0	-1	-1
chr1	17312452	17338423	ATP13A2	yes	yes	1	1	-1	-1	-1	-1	0	-1	1	0	-1	-1	-1	-1	-1	-1	-1	0	0	0	-1	-1	-1
chr1	17393255	17445948	PADI2	yes	yes	2	1	-1	-1	-1	0	-1	1	-1	-1	-1	-1	-1	-1	-1	0	-1	-1	-1	0.5	0	-1	-1
chr1	17733250	17766250	RCC2	no	no	0	0	-1	0	0	-1	-1	0	0	0	0	0	0	-1	-1	0	-1	-1	0	0	0	-1	-1
chr1	19197923	19229293	ALDH4A1	no	no	0	0	0	0	0	-1	-1	0	0	-1	0	0	0	-1	0	0	-1	-1	-1	0	-1	-1	-1
chr1	19398603	19536746	AX747516|UBR4	no	no	0	0	-1	-1	0	-1	-1	0	0	-1	-1	0	0	0	0	0	-1	-1	-1	-1	0	0	0
chr1	19544583	19578046	KIAA0090	no	no	0	0	-1	0	0	-1	-1	-1	0	-1	-1	0	0	0	0	0	-1	-1	0	0	-1	0	-1
chr1	19578074	19586622	MRTO4	no	no	0	0	-1	0	-1	-1	-1	-1	0	-1	-1	0	0	-1	0	0	0	0	-1	0	-1	0	0
chr1	19629201	19638640	AKR7A2	no	no	0	0	-1	-1	-1	-1	-1	-1	-1	-1	-1	0	-1	-1	-1	-1	-1	-1	-1	0	-1	-1	-1
chr1	19638739	19658922	PQLC2	no	no	0	0	0	0	-1	0	0	0	-1	-1	-1	-1	0	0	-1	-1	-1	-1	-1	0	0	0	-1
chr1	20008705	20126758	TMCO4	no	no	0	0	0	0	0	0	-1	0	-1	-1	0	0	0	0	0	0	0	0	-1	0	0	-1	0
chr1	20208887	20239437	OTUD3	no	no	0	0	-1	-1	-1	-1	-1	-1	-1	-1	-1	-1	-1	-1	-1	-1	-1	0	-1	-1	-1	-1	-1
chr1	20825940	20834674	MUL1	no	no	0	0	0	-1	-1	-1	-1	0	-1	-1	0	-1	-1	-1	-1	0	0	-1	-1	-1	-1	-1	0
chr1	20959947	20978004	PINK1	no	no	0	0	-1	-1	-1	-1	-1	-1	-1	-1	-1	-1	-1	-1	0	-1	-1	-1	0	0	-1	0	-1
chr1	20978259	20988037	DDOST	no	no	0	0	0	-1	-1	-1	-1	-1	-1	0	0	-1	0	-1	0	0	0	-1	-1	0	-1	-1	-1
chr1	21069170	21113799	HP1BP3	no	no	0	0	-1	-1	0	-1	-1	-1	-1	-1	-1	-1	-1	-1	-1	-1	-1	-1	-1	-1	-1	-1	-1
chr1	21543739	21672034	ECE1	no	no	0	0	-1	-1	0	-1	-1	-1	-1	-1	-1	-1	-1	-1	-1	-1	-1	-1	-1	-1	-1	-1	-1
chr1	22004791	22109688	USP48	no	no	0	0	-1	0	-1	-1	-1	-1	-1	-1	-1	-1	-1	-1	-1	-1	-1	-1	0	-1	-1	-1	-1
chr1	22148736	22263750	HSPG2	no	no	0	0	0	-1	-1	-1	-1	0	-1	-1	-1	-1	-1	-1	-1	-1	0	-1	-1	-1	-1	-1	-1
chr1	22778343	22857650	ZBTB40	no	no	0	0	-1	-1	0	0	-1	-1	-1	-1	-1	0	0	0	-1	-1	-1	0	-1	0	-1	-1	0
chr1	23410515	23504301	LUZP1	no	no	0	0	-1	-1	0	0	-1	-1	-1	-1	-1	-1	-1	-1	-1	0	0	-1	0	0	-1	-1	-1
chr1	23685940	23696357	ZNF436	no	no	0	0	0	-1	-1	-1	-1	-1	-1	-1	-1	-1	-1	-1	-1	-1	-1	-1	-1	-1	-1	-1	-1
chr1	23832919	23857712	E2F2	no	no	0	0	0	-1	0	0	-1	0	-1	-1	-1	0	-1	-1	-1	-1	-1	0	0	0	-1	0	-1
chr1	23884420	23886285	ID3	no	no	0	0	0	0	0	-1	-1	0	-1	-1	-1	-1	0	0	-1	-1	-1	0	0	-1	-1	0	-1
chr1	24069855	24088549	TCEB3	no	no	0	0	-1	-1	0	-1	-1	-1	-1	-1	-1	-1	0	0	-1	0	0	-1	-1	0	-1	-1	0
chr1	24128366	24165110	HMGCL	no	no	0	0	-1	-1	-1	-1	-1	-1	0	-1	-1	0	-1	-1	-1	-1	0	-1	-1	-1	0	-1	-1
chr1	24171571	24194859	FUCA1	no	no	0	0	-1	-1	-1	-1	-1	-1	-1	-1	-1	-1	0	-1	-1	0	-1	-1	-1	0	-1	0	-1
chr1	24200459	24239817	CNR2	no	no	0	0	-1	-1	0	-1	-1	-1	0	-1	-1	0	0	-1	-1	0	-1	-1	-1	0	0	0	-1
chr1	24683488	24741587	C1orf201	no	no	0	0	-1	-1	-1	-1	-1	-1	-1	-1	-1	-1	-1	0	-1	-1	-1	-1	-1	-1	-1	-1	-1
chr1	24742244	24799473	NIPAL3	no	no	0	0	-1	0	-1	0	-1	-1	-1	-1	-1	-1	-1	-1	0	-1	-1	-1	-1	-1	0	-1	-1
chr1	25226001	25291612	AX747207|RUNX3	no	no	0	0	0	0	0	-1	0	-1	-1	0	-1	-1	-1	-1	-1	0	0	0	-1	-1	-1	0	-1
chr1	25568739	25664656	C1orf63	no	no	0	0	-1	0	0	0	-1	0	-1	-1	-1	0	-1	-1	-1	0	0	-1	-1	-1	0	0	-1
chr1	25664788	25688852	TMEM50A	no	no	0	0	-1	0	-1	-1	0	-1	-1	-1	-1	-1	-1	-1	-1	-1	0	-1	-1	-1	-1	-1	-1
chr1	25870075	25895377	LDLRAP1	no	no	0	0	-1	-1	-1	0	-1	-1	-1	-1	0	-1	-1	-1	0	0	0	-1	-1	-1	-1	-1	-1
chr1	26126666	26144713	SEPN1	no	no	0	0	-1	-1	-1	-1	-1	-1	-1	-1	-1	-1	-1	-1	-1	-1	-1	-1	0	-1	-1	-1	-1
chr1	26437655	26452039	PDIK1L	no	no	0	0	-1	0	-1	0	-1	-1	-1	-1	-1	-1	0	0	-1	-1	-1	0	-1	-1	0	-1	-1
chr1	26496387	26497364	ZNF593	no	no	0	0	-1	-1	-1	-1	-1	-1	-1	-1	-1	-1	0	-1	-1	-1	0	-1	-1	-1	-1	-1	-1
chr1	26503980	26516375	CNKSR1	no	no	0	0	-1	-1	0	-1	-1	0	-1	-1	-1	-1	-1	-1	-1	-1	-1	-1	-1	-1	-1	-1	-1
chr1	26560692	26605299	CEP85	no	no	0	0	-1	0	0	-1	-1	0	0	-1	-1	-1	-1	0	0	0	0	0	0	0	-1	0	0
chr1	26608772	26644756	UBXN11	no	no	0	0	-1	-1	0	-1	-1	-1	-1	-1	-1	-1	-1	-1	0	-1	-1	0	0	-1	-1	-1	0
chr1	26644410	26647014	CD52	no	no	0	0	-1	-1	-1	-1	-1	-1	-1	-1	-1	-1	-1	-1	-1	-1	-1	-1	0	-1	-1	-1	0
chr1	26758772	26797795	DHDDS	no	no	0	0	-1	0	-1	0	0	-1	-1	0	-1	0	0	0	-1	-1	-1	-1	0	-1	-1	0	-1
chr1	26856248	26901520	RPS6KA1	no	no	0	0	-1	0	0	0	-1	-1	-1	0	-1	0	0	0	-1	-1	-1	-1	-1	-1	-1	0	-1
chr1	27145536	27392034	BC016143	no	no	0	0	-1	0	-1	-1	-1	-1	-1	-1	-1	0	-1	0	-1	-1	0	-1	-1	0	0	0	-1
chr1	27205872	27216869	GPN2	no	no	0	0	-1	0	-1	-1	-1	-1	-1	-1	-1	0	-1	0	-1	-1	0	-1	-1	0	0	0	-1
chr1	27425299	27481451	SLC9A1	no	no	0	0	-1	-1	-1	-1	-1	0	-1	-1	-1	-1	0	-1	-1	0	0	-1	-1	0	-1	0	-1
chr1	27648635	27662891	TMEM222	no	no	0	0	-1	-1	-1	0	-1	-1	-1	-1	-1	-1	-1	-1	0	-1	-1	-1	-1	0	-1	-1	-1
chr1	27668482	27680423	SYTL1	no	no	0	0	-1	0	-1	0	-1	0	-1	0	-1	-1	-1	-1	-1	0	0	-1	0	0	0	0	-1
chr1	28199054	28213193	C1orf38	no	no	0	0	0	-1	0	0	0	-1	-1	0	-1	-1	-1	0	0	-1	-1	0	0	-1	-1	0	-1
chr1	28218048	28241236	RPA2	no	no	0	0	-1	-1	-1	-1	-1	-1	-1	-1	-1	-1	-1	-1	-1	-1	-1	-1	-1	-1	-1	0	-1
chr1	28562601	28564616	ATPIF1	yes	yes	5	5	-1	1	1	1	-1	-1	-1	-1	0	-1	0	-1	1	1	0	-1	-1	-1	-1	0	-1
chr1	28832454	28865708	RCC1	no	no	0	0	0	-1	-1	-1	0	-1	0	-1	0	0	0	0	-1	-1	0	-1	0	-1	0	0	0
chr1	29213602	29446558	EPB41	no	no	0	0	-1	-1	-1	-1	0	-1	-1	-1	-1	-1	-1	0	0	-1	-1	-1	-1	-1	-1	-1	-1
chr1	29474249	29508637	SRSF4	no	no	0	0	0	0	-1	-1	-1	-1	-1	0	0	-1	-1	-1	-1	-1	0	0	-1	-1	-1	0	0
chr1	29519384	29557454	MECR	no	no	0	0	0	0	-1	-1	-1	-1	-1	0	-1	-1	-1	-1	-1	-1	0	0	-1	-1	-1	0	-1
chr1	31205314	31230683	LAPTM5	no	no	0	0	-1	-1	-1	0	0	-1	-1	-1	0	0	-1	0	-1	-1	-1	-1	-1	-1	-1	-1	-1
chr1	31404352	31538763	PUM1	no	no	0	0	-1	-1	-1	-1	0	0	0	0	-1	0	-1	-1	-1	0	0	-1	0	-1	-1	-1	-1
chr1	31732414	31742513	SNRNP40	no	no	0	0	0	-1	0	0	-1	-1	-1	0	-1	-1	-1	0	-1	-1	-1	-1	-1	-1	-1	-1	-1
chr1	31732414	31769644	SNRNP40	no	no	0	0	0	-1	0	0	-1	-1	-1	0	-1	-1	-1	0	-1	-1	-1	-1	-1	-1	-1	-1	-1
chr1	31882411	31907527	SERINC2	no	no	0	0	-1	-1	-1	-1	-1	-1	-1	-1	-1	-1	-1	0	-1	-1	-1	-1	0	-1	-1	-1	-1
chr1	32117847	32169768	COL16A1	no	no	0	0	0	-1	-1	-1	-1	-1	-1	-1	-1	-1	-1	-1	-1	-1	-1	-1	-1	-1	-1	-1	-1
chr1	32538502	32568467	TMEM39B	no	no	0	0	-1	-1	-1	-1	-1	-1	-1	-1	-1	-1	-1	-1	-1	-1	-1	-1	-1	-1	-1	-1	0
chr1	32671235	32674288	IQCC	no	no	0	0	-1	-1	-1	-1	-1	-1	-1	-1	-1	0	-1	-1	-1	-1	-1	-1	-1	-1	-1	0	-1
chr1	32830704	32860062	BSDC1	no	no	0	0	-1	-1	-1	-1	-1	0	-1	-1	-1	-1	-1	-1	-1	-1	-1	-1	-1	-1	-1	-1	-1
chr1	33240839	33283633	YARS	no	no	0	0	-1	-1	0	-1	0	-1	-1	-1	-1	-1	-1	-1	-1	-1	-1	-1	-1	0	-1	-1	0
chr1	33789223	33896615	PHC2	no	no	0	0	-1	-1	-1	-1	0	-1	0	-1	-1	-1	-1	0	-1	-1	-1	-1	-1	-1	-1	-1	-1
chr1	33938231	33961995	ZSCAN20	no	no	0	0	-1	-1	-1	0	-1	-1	-1	-1	-1	-1	-1	-1	-1	-1	-1	-1	-1	-1	-1	-1	-1
chr1	35734567	35887545	ZMYM4	no	no	0	0	-1	-1	0	-1	-1	-1	-1	-1	-1	-1	-1	-1	-1	-1	-1	-1	-1	-1	-1	-1	-1
chr1	35899090	36023551	KIAA0319L	no	no	0	0	-1	-1	0	-1	-1	-1	-1	-1	-1	-1	-1	-1	-1	-1	-1	-1	-1	-1	-1	-1	-1
chr1	36197712	36235551	CLSPN	no	no	0	0	0	-1	-1	-1	-1	-1	-1	-1	-1	-1	0	-1	-1	-1	-1	-1	-1	-1	0	-1	-1
chr1	36273827	36323490	EIF2C4	no	no	0	0	0	-1	-1	-1	-1	-1	-1	-1	-1	-1	-1	-1	-1	-1	-1	-1	-1	-1	0	-1	-1
chr1	36690016	36770957	THRAP3	no	no	0	0	0	-1	-1	-1	-1	0	-1	-1	-1	-1	-1	-1	-1	-1	-1	-1	-1	-1	0	-1	-1
chr1	36771993	36790484	SH3D21	no	no	0	0	-1	-1	-1	0	-1	-1	-1	-1	-1	0	-1	-1	-1	-1	-1	-1	-1	-1	-1	0	-1
chr1	36805224	36851485	STK40	yes	yes	1	1	0	-1	0	-1	0	0	0	1	0	0	-1	-1	-1	-1	-1	-1	-1	0	0	-1	-1
chr1	36883506	36916086	OSCP1	no	no	0	0	-1	-1	0	-1	-1	0	-1	-1	-1	-1	-1	-1	-1	-1	-1	-1	-1	-1	0	-1	-1
chr1	36921361	36930040	MRPS15	no	no	0	0	-1	-1	0	-1	-1	-1	-1	-1	-1	-1	-1	-1	-1	-1	-1	-1	0	-1	-1	0	-1
chr1	38275238	38325292	MTF1	no	no	0	0	-1	-1	-1	0	-1	-1	-1	-1	-1	-1	-1	-1	-1	-1	-1	0	-1	-1	-1	-1	-1
chr1	38326368	38412729	INPP5B	no	no	0	0	-1	0	0	-1	-1	-1	0	0	0	0	-1	-1	0	-1	-1	0	0	0	0	0	0
chr1	38422651	38455761	SF3A3	no	no	0	0	-1	-1	0	-1	-1	-1	0	-1	-1	-1	-1	-1	-1	-1	-1	-1	-1	-1	0	0	0
chr1	38462441	38471187	FHL3	no	no	0	0	0	0	-1	0	-1	0	0	-1	-1	0	-1	-1	0	-1	-1	-1	0	-1	0	0	0
chr1	39547088	39952810	MACF1	no	no	0	0	0	0	-1	0	0	0	-1	0	0	-1	0	-1	0	0	-1	0	0	-1	0	-1	-1
chr1	40026484	40042521	PABPC4	no	no	0	0	0	-1	-1	-1	-1	-1	-1	-1	-1	-1	-1	-1	-1	-1	-1	-1	-1	0	-1	-1	-1
chr1	40306705	40349177	AK304759|TRIT1	no	no	0	0	-1	-1	-1	-1	-1	0	-1	-1	-1	-1	-1	-1	-1	-1	0	-1	-1	-1	-1	-1	-1
chr1	40538381	40563142	PPT1	no	no	0	0	-1	-1	-1	-1	-1	0	-1	-1	-1	-1	-1	-1	-1	-1	-1	-1	-1	-1	-1	0	-1
chr1	40627040	40706593	RLF	no	no	0	0	-1	0	-1	0	-1	-1	0	0	-1	-1	-1	0	-1	-1	-1	-1	-1	-1	-1	-1	-1
chr1	40723732	40759856	ZMPSTE24	no	no	0	0	-1	-1	-1	-1	-1	-1	0	-1	-1	-1	-1	-1	0	-1	0	-1	-1	-1	-1	-1	-1
chr1	40839377	40888998	SMAP2	no	no	0	0	-1	-1	-1	-1	-1	-1	0	0	-1	0	-1	-1	0	-1	-1	-1	-1	-1	-1	-1	-1
chr1	40915773	40929390	ZNF643	no	no	0	0	-1	-1	-1	0	-1	-1	-1	-1	-1	-1	-1	-1	-1	-1	-1	-1	-1	-1	-1	-1	-1
chr1	40943301	40962015	ZNF642	no	no	0	0	-1	-1	-1	-1	-1	0	-1	-1	-1	-1	-1	-1	-1	-1	-1	0	-1	-1	-1	-1	-1
chr1	40974432	40982214	DEM1	no	no	0	0	0	0	-1	0	0	0	-1	0	0	-1	-1	-1	-1	0	-1	0	-1	-1	-1	-1	-1
chr1	41157241	41237276	NFYC	no	no	0	0	-1	-1	-1	-1	0	-1	-1	0	0	-1	-1	0	-1	0	0	-1	-1	0	0	0	0
chr1	41972035	42501596	HIVEP3	no	no	0	0	-1	-1	-1	-1	-1	-1	-1	-1	-1	-1	-1	-1	-1	-1	-1	-1	0	0	-1	-1	-1
chr1	42642209	42801548	FOXJ3	yes	no	1	0	0	-1	0	-1	0	-1	0	-1	0	0	0	0	-1	0	0	-1	0	0	0.5	-1	-1
chr1	42846467	42889900	RIMKLA	no	no	0	0	-1	-1	0	0	-1	-1	0	0	-1	-1	0	-1	-1	-1	-1	-1	0	0	-1	-1	-1
chr1	43124047	43142429	PPIH	no	no	0	0	-1	-1	-1	-1	-1	0	0	-1	0	-1	0	0	-1	-1	0	-1	-1	-1	-1	-1	-1
chr1	43212005	43232755	LEPRE1	no	no	0	0	-1	-1	0	-1	-1	-1	-1	0	-1	-1	-1	0	-1	-1	-1	-1	0	0	-1	0	-1
chr1	43232915	43241413	C1orf50	no	no	0	0	-1	-1	-1	-1	-1	-1	-1	-1	-1	-1	-1	-1	-1	-1	-1	-1	-1	-1	0	-1	-1
chr1	43391045	43424847	SLC2A1	no	no	0	0	0	0	-1	0	-1	0	-1	0	0	0	0	-1	-1	0	-1	-1	-1	0	-1	-1	-1
chr1	43629844	43736607	DL489965|EBNA1BP2	yes	no	1	0	-1	0	0.5	-1	-1	-1	-1	-1	0	0	0	0	-1	-1	-1	-1	0	0	-1	0	0
chr1	43638000	43720029	WDR65	yes	yes	1	1	-1	-1	1	-1	-1	-1	-1	-1	-1	0	-1	-1	-1	-1	-1	-1	-1	-1	-1	-1	-1
chr1	43766565	43791552	TIE1	yes	yes	1	1	-1	-1	-1	0	-1	-1	-1	-1	-1	-1	-1	0	0	-1	-1	-1	-1	1	0	-1	-1
chr1	43824625	43828873	CDC20	no	no	0	0	-1	-1	-1	0	0	-1	-1	0	-1	-1	-1	0	0	-1	-1	-1	0	0	0	-1	0
chr1	43849587	43855483	MED8	no	no	0	0	-1	-1	-1	-1	-1	-1	-1	-1	0	-1	-1	-1	-1	-1	0	-1	-1	-1	-1	-1	-1
chr1	43855555	43919918	SZT2	no	no	0	0	-1	0	-1	0	0	-1	-1	0	-1	-1	-1	0	-1	-1	-1	-1	0	0	0	-1	-1
chr1	43916673	43919660	HYI	no	no	0	0	-1	0	-1	-1	0	-1	-1	0	-1	-1	-1	0	-1	-1	-1	-1	0	0	0	-1	-1
chr1	43996546	44089343	PTPRF	no	no	0	0	0	0	0	-1	0	-1	-1	-1	-1	-1	0	-1	-1	-1	-1	-1	0	0	-1	-1	-1
chr1	44115796	44171189	KDM4A	yes	yes	1	1	0	-1	1	-1	-1	0	-1	-1	0	0	0	-1	-1	0	-1	-1	0	0	-1	-1	-1
chr1	44412477	44433694	IPO13	no	no	0	0	-1	-1	-1	-1	-1	0	-1	-1	0	-1	0	-1	-1	-1	-1	0	-1	-1	-1	-1	-1
chr1	44444873	44456843	B4GALT2	no	no	0	0	-1	0	-1	-1	-1	-1	-1	-1	-1	-1	-1	-1	-1	-1	-1	-1	-1	-1	-1	-1	-1
chr1	44457171	44497134	SLC6A9	no	no	0	0	0	-1	-1	-1	-1	-1	-1	-1	-1	-1	-1	-1	-1	-1	-1	-1	-1	-1	-1	-1	-1
chr1	45205489	45233438	KIF2C	no	no	0	0	-1	-1	-1	0	-1	0	0	-1	-1	-1	-1	0	-1	-1	-1	-1	-1	-1	-1	-1	0
chr1	45266035	45271667	PLK3	no	no	0	0	-1	-1	-1	0	-1	0	0	-1	0	-1	-1	0	-1	-1	-1	-1	0	-1	-1	-1	0
chr1	45316193	45452361	EIF2B3	no	no	0	0	-1	-1	-1	-1	-1	0	0	0	-1	-1	-1	0	0	-1	-1	-1	0	-1	-1	-1	0
chr1	45477804	45481341	UROD	no	no	0	0	-1	0	-1	-1	-1	-1	-1	-1	-1	-1	-1	-1	-1	-1	-1	-1	0	-1	-1	-1	0
chr1	45794913	45806142	MUTYH	yes	yes	1	1	0	0	0	0	-1	-1	-1	1	-1	0	-1	-1	0	-1	-1	0	0	-1	-1	0	0
chr1	45805341	45809650	TOE1	no	no	0	0	-1	-1	-1	0	-1	-1	0	-1	-1	-1	-1	-1	-1	-1	-1	-1	-1	-1	-1	-1	-1
chr1	45965855	45976739	MMACHC	no	no	0	0	-1	-1	0	-1	-1	-1	-1	-1	-1	0	-1	0	-1	0	-1	0	0	0	0	0	-1
chr1	46016454	46035723	AKR1A1	no	no	0	0	-1	-1	-1	-1	-1	-1	-1	0	-1	-1	-1	-1	-1	-1	-1	-1	-1	-1	-1	-1	-1
chr1	46049659	46084578	NASP	yes	yes	6	3	1	-1	0	-1	0	-1	-1	0	0.5	1	0.5	-1	1	0.5	-1	0	0	0	0	0	-1
chr1	46092975	46152302	GPBP1L1	no	no	0	0	0	-1	-1	-1	0	-1	-1	0	0	0	0	-1	0	0	-1	-1	0	-1	-1	-1	-1
chr1	46159997	46216485	IPP	no	no	0	0	0	-1	-1	-1	0	-1	-1	0	0	0	0	-1	0	0	-1	-1	0	-1	-1	-1	-1
chr1	46269284	46501796	MAST2	no	no	0	0	0	-1	0	-1	0	-1	-1	0	0	0	0	0	0	0	-1	-1	0	0	0	0	-1
chr1	46505811	46642160	PIK3R3	no	no	0	0	0	-1	-1	-1	0	-1	-1	0	0	0	-1	0	0	0	-1	-1	0	-1	-1	-1	-1
chr1	46654352	46685977	POMGNT1	no	no	0	0	-1	-1	-1	0	0	-1	0	-1	0	-1	0	0	-1	-1	0	-1	-1	-1	-1	-1	-1
chr1	46713366	46744145	RAD54L	no	no	0	0	-1	-1	-1	-1	0	0	-1	-1	-1	0	-1	-1	-1	-1	-1	-1	-1	0	0	-1	-1
chr1	46744071	46769038	LRRC41	no	no	0	0	-1	-1	-1	-1	0	0	-1	-1	-1	0	-1	-1	-1	-1	-1	-1	-1	-1	0	-1	-1
chr1	46806389	46830690	NSUN4	yes	yes	5	2	-1	0.666667	0	0	0.5	0	0	0	0	0.5	-1	0	-1	-1	-1	-1	1	-1	0.333333	-1	-1
chr1	46859938	46879520	FAAH	yes	yes	1	1	-1	-1	1	-1	-1	-1	-1	-1	-1	-1	-1	-1	-1	-1	-1	-1	-1	-1	-1	-1	-1
chr1	47681962	47779819	TAL1|STIL	yes	yes	1	1	0	0	0	0	1	-1	0	-1	0	0	0	0	0	0	-1	0	0	-1	0	0	-1
chr1	47715810	47779819	STIL	yes	yes	1	1	0	0	0	0	1	-1	0	-1	0	0	0	0	0	0	-1	0	0	-1	0	0	-1
chr1	47799468	47844511	CMPK1	no	no	0	0	-1	-1	0	-1	-1	-1	-1	-1	-1	-1	-1	-1	-1	-1	-1	-1	-1	-1	-1	-1	-1
chr1	50906934	51425936	FAF1	no	no	0	0	-1	-1	-1	-1	-1	-1	0	0	-1	-1	-1	-1	-1	-1	0	-1	-1	-1	-1	-1	-1
chr1	51752929	51810785	TTC39A	yes	yes	1	1	-1	-1	-1	-1	-1	-1	-1	-1	-1	-1	-1	-1	-1	-1	-1	-1	-1	-1	1	-1	-1
chr1	51819934	51984995	EPS15	yes	yes	2	2	0	0	-1	0	0	0	0	0	0	0	0	1	0	-1	0	0	-1	0	1	0	0
chr1	52254865	52344609	MIR761|AK090844|NRD1	yes	no	1	0	0	0	0.333333	0	0	0	0	0	0	0	0	0	0	-1	0	0	0	-1	0	0	-1
chr1	52485803	52521047	TXNDC12	no	no	0	0	0	-1	-1	0	-1	-1	-1	-1	-1	-1	-1	-1	-1	-1	-1	0	-1	-1	-1	-1	-1
chr1	52497776	52499472	KTI12	no	no	0	0	0	-1	-1	0	-1	-1	-1	-1	-1	-1	-1	-1	-1	-1	-1	0	-1	-1	-1	-1	-1
chr1	52838500	52870143	ORC1	no	no	0	0	0	-1	-1	-1	-1	-1	-1	0	-1	-1	-1	-1	-1	-1	-1	-1	-1	-1	-1	-1	-1
chr1	52870218	52883992	PRPF38A	no	no	0	0	-1	-1	-1	0	-1	-1	-1	0	-1	0	-1	-1	0	0	0	0	-1	-1	-1	0	-1
chr1	52870218	52883992	PRPF38A	no	no	0	0	-1	-1	-1	0	-1	-1	-1	0	-1	0	-1	-1	0	0	0	0	-1	-1	-1	0	-1
chr1	52888947	53019130	ZCCHC11	no	no	0	0	-1	-1	-1	0	-1	-1	-1	-1	-1	-1	-1	-1	-1	-1	-1	-1	-1	-1	-1	-1	-1
chr1	53152013	53164038	SELRC1	no	no	0	0	0	-1	-1	0	0	0	0	-1	-1	-1	-1	0	-1	-1	0	0	-1	0	-1	0	-1
chr1	53392900	53517289	SCP2	no	no	0	0	-1	-1	-1	-1	-1	-1	-1	-1	-1	-1	-1	0	-1	-1	-1	-1	-1	-1	-1	-1	-1
chr1	53662100	53679869	CPT2	no	no	0	0	-1	-1	0	0	0	0	0	-1	0	0	0	0	-1	0	0	0	0	-1	0	0	0
chr1	53708040	53793821	LRP8	no	no	0	0	-1	-1	0	0	-1	-1	-1	0	0	0	0	0	-1	0	-1	0	0	-1	0	0	-1
chr1	54412036	54433839	LRRC42	no	no	0	0	-1	-1	-1	-1	0	0	-1	-1	-1	-1	0	-1	-1	-1	-1	-1	-1	-1	-1	-1	-1
chr1	54638026	54665746	CYB5RL	no	no	0	0	-1	-1	-1	0	-1	-1	-1	-1	-1	0	-1	0	-1	-1	-1	-1	-1	-1	-1	-1	-1
chr1	54665839	54684056	MRPL37	no	no	0	0	-1	-1	-1	-1	0	-1	-1	0	-1	-1	0	-1	-1	-1	-1	0	0	-1	-1	0	-1
chr1	55107426	55208328	HEATR8|HEATR8-TTC4	no	no	0	0	0	-1	0	0	-1	-1	-1	-1	-1	-1	0	0	0	0	0	0	-1	-1	0	0	0
chr1	55181494	55208328	TTC4	no	no	0	0	0	-1	0	0	-1	-1	-1	-1	-1	-1	0	0	0	0	0	0	-1	-1	0	0	0
chr1	55222570	55230226	PARS2	no	no	0	0	-1	-1	-1	0	-1	0	-1	-1	-1	-1	-1	-1	-1	-1	0	-1	-1	-1	-1	-1	-1
chr1	55246751	55266941	TTC22	no	no	0	0	-1	-1	-1	-1	-1	-1	-1	-1	-1	-1	-1	-1	-1	-1	-1	-1	-1	-1	0	-1	-1
chr1	55315299	55352921	DHCR24	no	no	0	0	0	-1	-1	-1	-1	-1	-1	-1	-1	0	-1	-1	0	-1	0	-1	-1	0	0	-1	-1
chr1	55532031	55681039	USP24	no	no	0	0	-1	-1	-1	0	-1	-1	-1	0	0	0	-1	-1	0	0	-1	-1	-1	0	-1	0	-1
chr1	57463578	59012446	DAB1	no	no	0	0	0	-1	-1	-1	0	-1	0	-1	0	-1	-1	-1	-1	-1	-1	0	-1	-1	0	0	0
chr1	58939503	59012446	OMA1	no	no	0	0	0	-1	-1	-1	0	-1	0	-1	0	-1	-1	-1	-1	-1	-1	0	-1	-1	0	0	0
chr1	59120410	59165747	MYSM1	no	no	0	0	0	0	0	-1	-1	-1	0	-1	-1	0	0	-1	-1	-1	-1	0	0	0	0	-1	0
chr1	59246462	59249785	JUN	no	no	0	0	-1	0	-1	-1	-1	-1	-1	-1	-1	-1	-1	-1	-1	-1	0	-1	-1	-1	-1	-1	-1
chr1	59762624	60228402	FGGY	no	no	0	0	-1	-1	0	0	-1	0	0	-1	-1	0	0	-1	-1	-1	0	-1	-1	-1	-1	-1	-1
chr1	60280462	60342050	HOOK1	no	no	0	0	-1	-1	-1	-1	-1	-1	-1	-1	-1	-1	-1	-1	-1	-1	-1	-1	-1	0	-1	-1	-1
chr1	62208148	62644347	INADL	no	no	0	0	0	-1	0	0	-1	-1	0	-1	-1	-1	0	0	0	-1	0	-1	0	0	0	-1	-1
chr1	62920396	63153969	DOCK7	no	no	0	0	-1	-1	-1	-1	-1	-1	0	-1	-1	0	0	0	-1	-1	-1	0	-1	-1	-1	0	-1
chr1	63249776	63330941	ATG4C	no	no	0	0	-1	-1	-1	-1	0	-1	-1	0	-1	-1	-1	-1	-1	-1	-1	0	-1	-1	-1	-1	-1
chr1	63989012	64038364	EFCAB7	no	no	0	0	-1	-1	-1	-1	-1	0	0	-1	-1	0	-1	-1	0	0	-1	-1	-1	0	-1	-1	-1
chr1	64058946	64125916	PGM1	no	no	0	0	-1	-1	0	-1	0	-1	0	0	-1	-1	0	0	0	-1	-1	0	-1	-1	0	-1	-1
chr1	65298905	65432619	JAK1|AK128734	yes	yes	1	1	-1	-1	-1	-1	-1	-1	0	0	0	0	0	-1	0	-1	-1	0	0	1	0	-1	0
chr1	66258192	66840262	PDE4B	no	no	0	0	-1	-1	-1	0	-1	-1	-1	-1	-1	0	0	-1	-1	-1	-1	-1	0	0	-1	-1	-1
chr1	67604589	67725650	IL23R	no	no	0	0	-1	0	-1	-1	-1	-1	-1	-1	-1	-1	0	-1	0	-1	-1	-1	-1	-1	0	-1	-1
chr1	67773046	67862583	IL12RB2	yes	yes	3	2	-1	-1	-1	-1	0.5	-1	-1	-1	-1	-1	-1	1	-1	-1	-1	1	-1	-1	-1	-1	-1
chr1	70032867	70589171	LRRC7	yes	yes	1	1	-1	-1	-1	-1	-1	-1	-1	-1	-1	-1	-1	-1	-1	-1	-1	-1	-1	-1	-1	-1	1
chr1	70385004	70386000	PIN1P1	yes	yes	1	1	-1	-1	-1	-1	-1	-1	-1	-1	-1	-1	-1	-1	-1	-1	-1	-1	-1	-1	-1	-1	1
chr1	70610484	70671361	LRRC40	no	no	0	0	-1	-1	-1	-1	-1	-1	-1	-1	-1	-1	-1	-1	-1	-1	-1	0	-1	-1	-1	-1	-1
chr1	70876900	70905534	CTH	yes	yes	1	1	0	-1	0	-1	-1	0	-1	0	0	-1	-1	1	-1	-1	-1	0	-1	-1	0	-1	-1
chr1	71528973	71546972	ZRANB2	no	no	0	0	-1	0	-1	-1	-1	-1	-1	-1	-1	-1	-1	-1	-1	-1	-1	-1	-1	0	-1	-1	-1
chr1	74491701	74663871	LRRIQ3	no	no	0	0	-1	-1	-1	-1	-1	-1	-1	0	-1	-1	-1	-1	-1	-1	-1	-1	-1	-1	-1	-1	-1
chr1	74663895	75010116	FPGT|FPGT-TNNI3K|TNNI3K	no	no	0	0	0	0	0	-1	-1	-1	0	0	-1	0	0	-1	0	0	0	-1	0	0	0	0	0
chr1	75171171	75199092	CRYZ	yes	yes	8	8	1	0	-1	0	-1	1	0	0	1	-1	0	1	-1	0	-1	1	1	-1	0	1	1
chr1	75198835	75232360	TYW3	yes	yes	1	1	-1	-1	-1	0	-1	-1	0	0	-1	-1	-1	-1	-1	-1	-1	-1	-1	-1	0	1	-1
chr1	76190042	76229355	ACADM	yes	yes	1	1	-1	-1	-1	-1	0	0	-1	-1	-1	-1	-1	-1	-1	1	-1	-1	-1	-1	-1	-1	0
chr1	76251885	76260764	RABGGTB	no	no	0	0	-1	-1	-1	-1	-1	-1	-1	-1	-1	-1	-1	-1	-1	-1	-1	-1	-1	-1	0	-1	-1
chr1	77554666	77685132	PIGK	no	no	0	0	-1	-1	-1	-1	0	-1	-1	-1	-1	-1	0	-1	-1	-1	-1	-1	-1	-1	-1	-1	-1
chr1	78161673	78225537	USP33	yes	no	1	0	0	0	-1	-1	-1	0	-1	-1	-1	-1	-1	-1	-1	-1	-1	-1	-1	0	0.5	-1	-1
chr1	79086087	79111830	IFI44L	yes	yes	8	2	0.5	0	0.5	-1	-1	-1	1	-1	-1	0.5	-1	0.5	-1	0.333333	-1	0.5	-1	-1	-1	-1	1
chr1	79115476	79129763	IFI44	no	no	0	0	-1	-1	0	-1	0	-1	-1	0	-1	-1	-1	-1	-1	-1	0	-1	-1	-1	-1	-1	-1
chr1	84944919	84964033	RPF1	no	no	0	0	0	-1	-1	-1	-1	0	-1	-1	0	-1	0	0	-1	0	0	0	-1	-1	-1	0	-1
chr1	85018803	85040163	CTBS	no	no	0	0	-1	-1	-1	-1	-1	0	-1	-1	0	-1	0	-1	-1	0	0	0	-1	-1	0	0	-1
chr1	85109389	85156440	SSX2IP	no	no	0	0	-1	0	-1	-1	0	-1	-1	-1	-1	-1	-1	0	-1	-1	-1	-1	0	0	-1	0	0
chr1	85527992	85598821	WDR63	no	no	0	0	-1	-1	-1	-1	0	-1	-1	-1	-1	-1	-1	0	-1	-1	-1	-1	-1	-1	-1	-1	-1
chr1	85731459	85742587	BCL10	no	no	0	0	-1	0	0	0	-1	-1	0	-1	-1	-1	-1	0	-1	-1	-1	-1	0	0	0	0	-1
chr1	86115105	86174116	ZNHIT6	no	no	0	0	-1	-1	-1	-1	-1	-1	-1	-1	-1	-1	-1	-1	-1	-1	-1	-1	0	-1	-1	0	-1
chr1	86194915	86622446	COL24A1	no	no	0	0	-1	-1	-1	-1	-1	-1	-1	-1	-1	-1	-1	-1	-1	-1	-1	0	-1	0	-1	-1	-1
chr1	86812506	86862025	ODF2L	yes	no	1	0	0	-1	-1	0	0	0	-1	0	-1	0	-1	-1	0	0.25	0	0	0	-1	0	0	0
chr1	89149921	89301938	PKN2	no	no	0	0	-1	-1	0	0	-1	-1	0	-1	-1	-1	-1	-1	0	0	-1	0	0	0	-1	-1	0
chr1	89401455	89458643	CCBL2	no	no	0	0	-1	0	0	-1	0	-1	0	-1	-1	-1	0	-1	0	-1	-1	0	-1	0	0	0	-1
chr1	89472359	89488549	GBP3	yes	yes	2	2	0	-1	-1	1	0	-1	-1	-1	-1	-1	-1	-1	-1	-1	-1	-1	1	-1	-1	-1	-1
chr1	89517986	89531043	GBP1	yes	yes	2	2	0	1	0	-1	0	-1	0	-1	0	-1	0	0	0	-1	-1	0	1	0	0	-1	0
chr1	89571842	89616258	GBP2	yes	yes	3	3	0	-1	-1	-1	0	-1	1	-1	0	-1	0	1	-1	-1	-1	-1	0	0	1	-1	0
chr1	89646830	89664633	GBP4	yes	yes	8	5	-1	-1	-1	-1	-1	-1	-1	-1	-1	0.5	1	0.5	-1	0.5	1	-1	-1	1	-1	1	1
chr1	90098643	90185094	LRRC8C	no	no	0	0	-1	-1	-1	0	-1	-1	-1	-1	-1	-1	-1	0	-1	-1	-1	-1	-1	-1	-1	-1	-1
chr1	90460677	90494094	ZNF326	no	no	0	0	0	0	0	0	0	-1	-1	-1	0	0	-1	-1	0	0	0	-1	0	0	0	-1	0
chr1	91966403	91991321	CDC7	no	no	0	0	-1	-1	-1	-1	0	-1	-1	0	0	0	0	-1	-1	0	0	0	-1	0	-1	0	-1
chr1	92145899	92371559	TGFBR3	no	no	0	0	-1	0	-1	-1	-1	-1	-1	-1	-1	-1	-1	-1	-1	-1	-1	0	-1	-1	-1	-1	-1
chr1	93297593	93307481	SNORA66|RPL5	no	no	0	0	-1	-1	-1	-1	-1	-1	-1	-1	-1	-1	-1	-1	-1	-1	0	0	-1	-1	-1	-1	0
chr1	93298285	93427079	FAM69A	no	no	0	0	-1	-1	-1	-1	-1	-1	-1	-1	-1	-1	-1	-1	-1	-1	0	0	-1	-1	-1	-1	0
chr1	93615298	93646246	TMED5	no	no	0	0	0	-1	0	-1	0	-1	-1	-1	-1	0	-1	-1	0	-1	-1	0	-1	0	0	0	-1
chr1	93646280	93744287	CCDC18	yes	no	1	0	0	-1	0	-1	0	-1	-1	-1	0	0.5	-1	-1	0	-1	-1	0	-1	0	0	0	-1
chr1	93811477	93828148	DR1	no	no	0	0	-1	-1	0	-1	-1	-1	0	-1	0	-1	-1	-1	-1	-1	0	0	-1	-1	0	-1	-1
chr1	94335013	94344762	DNTTIP2	no	no	0	0	-1	-1	0	-1	0	-1	0	-1	0	-1	0	0	0	0	-1	0	0	0	0	0	-1
chr1	94883932	94984219	ABCD3	no	no	0	0	-1	0	-1	-1	-1	0	0	-1	0	0	0	0	-1	-1	-1	0	0	0	0	0	-1
chr1	95558072	95710509	TMEM56|TMEM56-RWDD3	no	no	0	0	0	-1	-1	0	-1	-1	-1	-1	-1	0	-1	-1	0	-1	-1	-1	-1	-1	-1	-1	-1
chr1	95699710	95712781	TMEM56-RWDD3|RWDD3	no	no	0	0	0	-1	-1	0	-1	-1	-1	-1	-1	0	-1	-1	0	-1	-1	-1	-1	-1	-1	-1	-1
chr1	97187174	97280605	PTBP2|PTBLP	no	no	0	0	-1	-1	-1	-1	-1	-1	-1	-1	-1	0	-1	-1	-1	-1	-1	-1	-1	-1	-1	0	-1
chr1	97543299	98386615	DPYD	yes	yes	1	1	-1	0	-1	-1	-1	-1	-1	-1	-1	-1	-1	-1	1	-1	0	-1	0	0	-1	-1	0
chr1	99127235	99226056	SNX7	yes	yes	1	1	-1	-1	-1	1	-1	-1	-1	-1	-1	-1	-1	-1	-1	-1	-1	-1	-1	-1	0	-1	-1
chr1	100174258	100231349	FRRS1	no	no	0	0	-1	-1	-1	-1	-1	-1	0	-1	-1	-1	-1	-1	-1	-1	-1	-1	-1	0	-1	-1	-1
chr1	100315639	100389579	AGL	no	no	0	0	0	-1	-1	0	0	-1	0	-1	-1	-1	0	0	0	-1	0	0	0	0	-1	-1	0
chr1	100435539	100489006	SLC35A3	no	no	0	0	-1	0	0	0	-1	-1	0	-1	-1	-1	0	-1	-1	-1	-1	0	-1	0	-1	-1	-1
chr1	100503788	100548929	HIAT1	no	no	0	0	0	0	-1	0	-1	-1	-1	-1	-1	-1	-1	-1	-1	-1	0	0	-1	0	-1	-1	-1
chr1	100549101	100598511	SASS6	no	no	0	0	-1	0	0	-1	-1	-1	-1	-1	-1	-1	-1	0	-1	-1	-1	-1	0	-1	-1	0	-1
chr1	100598705	100616054	CCDC76	no	no	0	0	0	0	0	0	-1	-1	0	-1	0	-1	0	-1	-1	-1	-1	0	-1	0	-1	-1	-1
chr1	100652477	100715409	DBT	no	no	0	0	-1	-1	0	-1	-1	-1	0	-1	-1	-1	0	-1	-1	-1	0	-1	-1	-1	-1	-1	-1
chr1	100810583	100985833	CDC14A	no	no	0	0	-1	-1	-1	-1	-1	-1	-1	-1	-1	-1	-1	-1	-1	-1	-1	-1	-1	0	-1	-1	-1
chr1	101185195	101204601	VCAM1	no	no	0	0	-1	-1	-1	-1	-1	-1	-1	-1	-1	-1	-1	-1	-1	-1	-1	-1	-1	0	-1	-1	-1
chr1	107599266	107601916	PRMT6	no	no	0	0	-1	-1	0	0	0	-1	-1	0	-1	-1	-1	-1	0	-1	-1	-1	-1	-1	0	-1	-1
chr1	108677444	108742974	BC068010|SLC25A24	no	no	0	0	-1	0	-1	-1	-1	-1	-1	-1	-1	0	-1	-1	-1	-1	-1	-1	-1	0	-1	0	-1
chr1	109234931	109244422	PRPF38B	no	no	0	0	-1	-1	-1	-1	-1	-1	-1	-1	-1	-1	-1	-1	0	-1	-1	-1	-1	-1	-1	-1	-1
chr1	109358524	109506111	AKNAD1	no	no	0	0	-1	0	0	0	-1	-1	0	0	0	0	0	0	0	-1	-1	0	0	0	-1	0	0
chr1	109472129	109506111	CLCC1	no	no	0	0	-1	0	0	0	-1	-1	0	0	0	0	0	0	0	-1	-1	0	0	0	-1	0	0
chr1	109852187	109940563	SORT1	yes	no	1	0	-1	-1	-1	-1	-1	-1	-1	-1	-1	-1	-1	-1	-1	-1	-1	-1	-1	0.5	-1	-1	-1
chr1	110162125	110174677	AMPD2	no	no	0	0	-1	-1	-1	-1	0	0	0	0	-1	0	-1	-1	0	-1	-1	-1	0	0	-1	0	-1
chr1	110198697	110226619	GSTM4|GSTM2	yes	yes	3	3	-1	0	0	-1	-1	-1	-1	-1	-1	1	-1	-1	-1	-1	-1	-1	1	-1	-1	-1	1
chr1	110276553	110283660	GSTM3	yes	yes	1	1	-1	-1	-1	1	-1	-1	-1	-1	-1	-1	-1	-1	-1	-1	-1	-1	-1	0	-1	-1	-1
chr1	110453232	110473616	CSF1	no	no	0	0	0	0	-1	0	-1	0	-1	0	-1	-1	-1	0	-1	0	0	-1	0	0	0	-1	-1
chr1	110881944	110889303	RBM15	no	no	0	0	-1	0	0	-1	-1	0	-1	-1	-1	0	-1	0	-1	-1	0	-1	0	0	-1	-1	-1
chr1	110943876	110950546	HBXIP	no	no	0	0	-1	-1	-1	-1	-1	-1	-1	-1	-1	-1	-1	-1	0	-1	-1	-1	0	0	0	0	-1
chr1	111489811	111506566	LRIF1	no	no	0	0	-1	-1	-1	-1	0	0	-1	-1	-1	0	0	0	0	-1	-1	0	-1	0	-1	0	-1
chr1	111682248	111727724	CEPT1	yes	yes	2	2	0	1	-1	-1	-1	0	0	0	0	-1	0	-1	-1	0	-1	0	-1	-1	0	0	1
chr1	111729800	111747031	DENND2D	yes	yes	1	1	0	-1	-1	-1	-1	-1	0	-1	0	-1	-1	-1	1	-1	-1	-1	-1	-1	-1	-1	-1
chr1	111991461	112004525	ATP5F1	no	no	0	0	-1	0	-1	-1	-1	0	0	0	-1	0	-1	-1	0	0	0	0	0	0	-1	-1	-1
chr1	112016603	112021134	C1orf162	no	no	0	0	-1	-1	-1	-1	-1	0	-1	-1	-1	-1	-1	-1	-1	-1	-1	-1	-1	-1	-1	-1	-1
chr1	112298189	112310199	DDX20	no	no	0	0	0	0	-1	0	0	0	-1	0	0	0	0	-1	0	-1	-1	0	0	0	-1	-1	0
chr1	112938799	113006065	CTTNBP2NL|DKFZp547A023	no	no	0	0	-1	-1	-1	-1	-1	-1	-1	-1	-1	0	-1	-1	-1	-1	-1	-1	-1	0	-1	-1	-1
chr1	113066140	113162405	ST7L	no	no	0	0	-1	-1	-1	-1	-1	-1	-1	-1	-1	-1	-1	-1	-1	0	-1	-1	-1	-1	-1	-1	-1
chr1	113217047	113243368	MOV10	no	no	0	0	0	-1	0	-1	0	-1	-1	-1	0	-1	-1	-1	0	0	-1	0	-1	-1	-1	-1	0
chr1	113454469	113498975	SLC16A1	no	no	0	0	0	-1	-1	0	-1	0	-1	-1	0	-1	-1	-1	-1	0	0	-1	-1	-1	-1	0	-1
chr1	114356432	114414375	PTPN22	no	no	0	0	-1	0	-1	-1	-1	-1	-1	0	-1	0	-1	-1	-1	-1	-1	-1	-1	-1	-1	-1	-1
chr1	114399256	114443859	LOC100287722	no	no	0	0	0	-1	-1	0	0	-1	0	-1	-1	-1	-1	-1	0	0	0	0	0	-1	0	0	-1
chr1	114437370	114447741	AP4B1	yes	no	1	0	0	-1	-1	0	0	0	0	0	-1	-1	-1	-1	0	0	0	0.5	0	0	0	0	-1
chr1	114447914	114456708	DCLRE1B	no	no	0	0	-1	0	-1	0	-1	-1	-1	0	0	0	-1	-1	-1	0	-1	-1	-1	-1	0	0	-1
chr1	114471995	114520491	HIPK1	no	no	0	0	-1	-1	0	0	-1	-1	-1	0	-1	-1	0	-1	0	-1	0	0	-1	0	0	0	-1
chr1	114935398	115053781	TRIM33	no	no	0	0	-1	0	-1	-1	-1	0	0	-1	-1	-1	0	-1	-1	-1	-1	0	-1	-1	0	-1	-1
chr1	116184573	116240845	VANGL1	no	no	0	0	0	-1	-1	-1	-1	-1	-1	-1	-1	-1	-1	0	-1	-1	-1	-1	-1	0	-1	-1	0
chr1	116915003	116947396	ATP1A1	no	no	0	0	-1	-1	-1	-1	-1	-1	-1	0	0	-1	-1	-1	-1	-1	-1	-1	-1	-1	-1	0	-1
chr1	117117030	117210314	IGSF3	no	no	0	0	0	-1	-1	-1	-1	0	-1	-1	-1	-1	-1	-1	-1	-1	-1	-1	-1	0	-1	0	-1
chr1	117452688	117532972	PTGFRN	no	no	0	0	-1	-1	-1	-1	-1	-1	-1	-1	-1	-1	-1	-1	-1	-1	-1	-1	-1	-1	0	0	-1
chr1	117602948	117645491	TTF2	no	no	0	0	0	-1	-1	0	0	-1	-1	-1	-1	0	0	0	0	0	0	-1	-1	0	-1	0	0
chr1	119573838	119683295	WARS2	no	no	0	0	-1	-1	-1	-1	-1	-1	-1	-1	-1	-1	-1	-1	-1	-1	-1	-1	-1	-1	-1	-1	0
chr1	120254418	120286849	PHGDH	yes	yes	2	2	-1	0	0	-1	-1	0	-1	0	1	0	0	1	0	-1	0	-1	-1	-1	-1	-1	-1
chr1	144146806	145368684	NBPF16|AF379632|AF161426|NBPF14|NBPF1|DQ786323|BC073801|NBPF9|NOTCH2NL|NBPF10	yes	yes	18	16	0.666667	0.5	0.666667	1	1	0	1	1	1	0.5	1	1	1	0.666667	-1	1	0.666667	1	1	-1	1
chr1	144676436	145076186	LOC653513|PDE4DIP	yes	yes	1	1	0	0	0	-1	-1	0	-1	-1	-1	0	-1	-1	1	0	-1	-1	0	-1	-1	-1	-1
chr1	145096406	145116922	SEC22B	yes	yes	18	18	1	1	1	1	1	-1	1	1	1	1	1	1	1	1	-1	1	1	1	1	-1	1
chr1	145575289	145586546	PIAS3	no	no	0	0	-1	-1	0	-1	-1	-1	0	-1	-1	-1	-1	-1	-1	-1	-1	-1	-1	-1	-1	-1	-1
chr1	146714290	146767443	CHD1L	no	no	0	0	0	-1	0	0	0	0	-1	-1	-1	-1	0	0	-1	-1	0	0	0	0	0	-1	0
chr1	147013181	147098015	BCL9	no	no	0	0	0	-1	-1	-1	-1	-1	0	-1	-1	-1	-1	-1	-1	-1	-1	-1	-1	0	-1	-1	-1
chr1	147119167	147142634	ACP6	yes	yes	4	3	1	0.5	0	0	0	-1	1	0	0	1	-1	0	-1	-1	-1	0	-1	0	-1	-1	-1
chr1	149871154	149872348	BOLA1	no	no	0	0	-1	-1	0	-1	0	-1	-1	-1	-1	-1	-1	0	-1	-1	-1	0	-1	0	0	-1	-1
chr1	150190716	150208504	ANP32E	no	no	0	0	0	-1	-1	0	0	-1	-1	0	-1	-1	0	0	-1	0	0	0	-1	-1	0	-1	0
chr1	150266268	150280819	MRPS21	no	no	0	0	-1	-1	-1	-1	-1	-1	-1	-1	-1	-1	-1	-1	-1	-1	-1	-1	0	-1	-1	-1	-1
chr1	150702671	150738433	CTSS	no	no	0	0	-1	-1	-1	-1	-1	-1	-1	0	-1	0	-1	-1	-1	-1	-1	-1	-1	-1	-1	-1	0
chr1	150782180	150849244	ARNT	no	no	0	0	-1	-1	-1	0	-1	-1	-1	0	-1	0	-1	0	0	-1	-1	-1	-1	0	-1	-1	0
chr1	150898814	150937220	SETDB1	no	no	0	0	-1	-1	-1	-1	-1	0	-1	-1	-1	-1	-1	-1	-1	-1	-1	-1	-1	-1	-1	-1	-1
chr1	150937648	150947479	CERS2	yes	yes	1	1	-1	-1	0	0	0	-1	-1	-1	-1	-1	0	0	0	-1	-1	-1	0	1	0	-1	-1
chr1	150980972	151008189	PRUNE	no	no	0	0	0	-1	-1	-1	-1	-1	0	-1	0	-1	-1	0	-1	0	-1	-1	0	0	-1	-1	-1
chr1	151043079	151091007	GABPB2	no	no	0	0	-1	-1	0	-1	-1	-1	-1	-1	-1	-1	-1	-1	-1	-1	-1	0	-1	0	0	-1	-1
chr1	151254093	151264381	ZNF687	no	no	0	0	-1	-1	-1	-1	-1	-1	-1	-1	-1	-1	-1	-1	-1	-1	-1	-1	0	0	-1	-1	-1
chr1	151264272	151300191	PI4KB	no	no	0	0	-1	-1	-1	0	0	-1	-1	-1	-1	0	-1	0	0	-1	0	-1	-1	0	-1	-1	-1
chr1	151313115	151319769	RFX5	no	no	0	0	0	-1	-1	-1	0	-1	0	0	-1	-1	-1	0	-1	0	-1	-1	-1	-1	-1	-1	-1
chr1	151372040	151374412	PSMB4	no	no	0	0	0	-1	-1	-1	-1	-1	-1	-1	0	-1	-1	-1	-1	-1	-1	-1	0	0	-1	-1	-1
chr1	151732122	151736040	MRPL9	no	no	0	0	-1	-1	0	-1	-1	-1	-1	0	-1	-1	0	-1	0	0	-1	0	0	0	-1	-1	-1
chr1	151735444	151743806	OAZ3	no	no	0	0	-1	-1	-1	-1	-1	-1	-1	-1	-1	-1	-1	-1	0	0	-1	0	-1	0	-1	-1	-1
chr1	151742582	151763010	TDRKH	no	no	0	0	0	0	0	-1	-1	-1	-1	-1	0	-1	0	-1	-1	-1	-1	-1	-1	-1	-1	-1	-1
chr1	151819576	151826173	THEM5	no	no	0	0	-1	-1	-1	-1	-1	-1	-1	-1	-1	-1	-1	-1	-1	-1	0	-1	-1	-1	0	-1	-1
chr1	152881038	152884362	IVL	no	no	0	0	-1	-1	-1	-1	-1	-1	-1	-1	-1	-1	-1	-1	-1	-1	0	-1	-1	-1	-1	-1	-1
chr1	153232178	153234600	LOR	no	no	0	0	-1	-1	-1	-1	-1	-1	-1	-1	-1	-1	-1	-1	-1	-1	-1	-1	-1	-1	0	-1	-1
chr1	153302596	153321022	PGLYRP4	no	no	0	0	-1	-1	-1	-1	0	-1	-1	-1	-1	-1	-1	-1	-1	-1	-1	-1	-1	-1	-1	-1	-1
chr1	153516094	153518282	S100A4	yes	yes	1	1	-1	-1	-1	-1	0	-1	-1	-1	-1	-1	-1	-1	-1	-1	-1	-1	1	-1	-1	-1	-1
chr1	153700548	153746555	INTS3	no	no	0	0	-1	-1	-1	-1	-1	0	-1	-1	-1	-1	-1	0	0	0	-1	0	-1	-1	-1	-1	-1
chr1	153920147	153931132	CRTC2	no	no	0	0	0	-1	-1	-1	0	-1	-1	-1	0	0	-1	-1	-1	0	0	0	-1	0	-1	-1	0
chr1	153940378	153946832	CREB3L4	no	no	0	0	0	-1	-1	-1	0	-1	-1	-1	0	0	-1	-1	-1	0	0	0	-1	0	-1	-1	-1
chr1	154245038	154248355	HAX1	no	no	0	0	-1	-1	-1	-1	-1	-1	-1	-1	-1	-1	0	0	-1	-1	-1	-1	-1	-1	-1	-1	-1
chr1	154298035	154323780	ATP8B2	no	no	0	0	-1	0	0	-1	0	-1	0	-1	-1	0	-1	0	0	0	-1	0	0	0	0	-1	-1
chr1	154377668	154441926	IL6R	no	no	0	0	-1	-1	0	-1	-1	-1	0	-1	-1	-1	-1	0	-1	-1	-1	-1	-1	0	0	-1	-1
chr1	154554533	154600456	ADAR	no	no	0	0	-1	-1	-1	0	0	0	0	0	-1	-1	-1	0	-1	-1	-1	-1	-1	0	-1	-1	-1
chr1	154669941	154842754	KCNN3	no	no	0	0	0	0	0	0	-1	0	0	0	-1	0	0	0	0	-1	-1	-1	0	0	0	-1	0
chr1	154897207	154909484	PMVK	no	no	0	0	-1	-1	0	-1	0	-1	-1	-1	-1	-1	-1	-1	-1	-1	-1	-1	-1	-1	-1	-1	-1
chr1	154916558	154928567	PBXIP1	no	no	0	0	-1	-1	0	0	0	0	0	-1	-1	0	-1	-1	-1	0	0	-1	-1	0	0	-1	0
chr1	154934773	154946959	SHC1	no	no	0	0	-1	-1	-1	-1	-1	-1	-1	-1	-1	-1	-1	-1	-1	-1	-1	-1	-1	-1	-1	-1	0
chr1	154975105	154991001	ZBTB7B	no	no	0	0	0	0	-1	0	-1	0	-1	-1	-1	0	-1	-1	0	-1	0	0	-1	0	0	-1	0
chr1	155017667	155036467	LOC100505666	yes	yes	1	1	0	-1	0	-1	0	-1	-1	-1	-1	0	-1	-1	-1	0	0	0	-1	0	1	-1	-1
chr1	155023421	155035252	ADAM15	yes	yes	1	1	0	-1	0	-1	0	-1	-1	-1	-1	0	-1	-1	-1	0	0	0	-1	0	1	-1	-1
chr1	155036212	155060014	EFNA4|EFNA3	no	no	0	0	-1	-1	-1	-1	-1	-1	-1	-1	-1	-1	-1	-1	-1	0	-1	-1	-1	-1	-1	-1	-1
chr1	155100348	155107386	AK308965|EFNA1	no	no	0	0	-1	-1	-1	-1	-1	0	-1	-1	-1	-1	-1	-1	-1	-1	-1	-1	-1	-1	-1	-1	-1
chr1	155183615	155214653	GBAP1|GBA	no	no	0	0	-1	-1	-1	-1	-1	-1	-1	0	-1	-1	-1	-1	-1	-1	-1	-1	-1	-1	-1	-1	-1
chr1	155225769	155232176	SCAMP3	no	no	0	0	-1	0	-1	-1	0	-1	-1	0	-1	-1	-1	-1	-1	-1	-1	0	-1	0	-1	-1	0
chr1	155629232	155829191	YY1AP1|GON4L	no	no	0	0	-1	0	-1	0	-1	-1	-1	0	0	-1	-1	0	-1	0	-1	0	-1	0	-1	-1	0
chr1	155658881	155708800	DAP3	no	no	0	0	-1	-1	-1	-1	-1	-1	-1	-1	0	-1	-1	-1	-1	0	-1	-1	-1	0	-1	-1	-1
chr1	155867600	155881177	RIT1	no	no	0	0	0	0	-1	-1	-1	-1	-1	-1	-1	0	-1	-1	-1	0	-1	-1	-1	0	-1	-1	-1
chr1	156005091	156023516	UBQLN4	yes	yes	3	3	0	-1	-1	1	-1	-1	-1	-1	-1	-1	-1	1	-1	-1	-1	1	-1	-1	-1	-1	-1
chr1	156024516	156028605	LAMTOR2	no	no	0	0	-1	0	-1	-1	-1	-1	0	-1	-1	0	-1	-1	-1	0	-1	-1	0	-1	-1	-1	-1
chr1	156052368	156109878	LMNA	no	no	0	0	-1	0	-1	-1	-1	-1	-1	-1	0	0	-1	-1	-1	-1	-1	-1	-1	-1	-1	-1	-1
chr1	156104903	156107058	LMNA	no	no	0	0	-1	0	-1	-1	-1	-1	-1	-1	0	-1	-1	-1	-1	-1	-1	-1	-1	-1	-1	-1	-1
chr1	156119734	156147542	SEMA4A	yes	yes	1	1	0	-1	-1	0	-1	-1	-1	-1	0	0	-1	0	1	0	0	0	-1	-1	-1	-1	0
chr1	156182778	156213123	PMF1|PMF1-BGLAP	no	no	0	0	0	0	0	0	-1	0	-1	0	0	0	-1	-1	-1	0	-1	0	-1	-1	-1	-1	0
chr1	156213206	156217843	PAQR6	no	no	0	0	-1	-1	-1	-1	0	-1	-1	-1	-1	-1	-1	-1	-1	-1	-1	-1	-1	-1	-1	-1	-1
chr1	156252703	156262234	TMEM79	no	no	0	0	-1	-1	-1	-1	-1	-1	-1	-1	-1	-1	-1	0	-1	-1	-1	-1	-1	-1	-1	-1	-1
chr1	156259881	156265449	AF086351|C1orf85	no	no	0	0	-1	-1	0	-1	-1	-1	-1	-1	0	0	0	0	0	-1	-1	-1	-1	-1	0	-1	-1
chr1	156278751	156308206	CCT3	no	no	0	0	-1	-1	-1	-1	-1	-1	-1	-1	0	-1	-1	-1	-1	-1	-1	-1	-1	-1	-1	-1	-1
chr1	156433518	156470529	MEF2D	no	no	0	0	0	0	0	0	0	-1	-1	-1	0	0	0	0	0	0	-1	0	0	0	0	-1	-1
chr1	156495196	156542396	IQGAP3	yes	no	1	0	-1	-1	0.5	0	-1	-1	-1	0	-1	-1	-1	0	-1	-1	-1	-1	0	-1	-1	-1	-1
chr1	156549518	156556562	TTC24	yes	yes	1	1	1	-1	-1	-1	-1	-1	-1	-1	-1	-1	-1	-1	-1	-1	-1	-1	-1	-1	-1	-1	-1
chr1	156561557	156566601	APOA1BP	no	no	0	0	-1	-1	-1	-1	-1	-1	-1	-1	-1	-1	-1	0	-1	-1	-1	-1	-1	-1	-1	-1	-1
chr1	156692412	156698211	ISG20L2	no	no	0	0	-1	-1	-1	-1	-1	-1	-1	-1	0	-1	0	0	-1	-1	-1	-1	0	-1	-1	-1	-1
chr1	156711898	156736717	HDGF	no	no	0	0	-1	0	-1	-1	-1	-1	-1	-1	0	-1	0	-1	0	0	-1	0	-1	-1	-1	-1	-1
chr1	156737273	156770609	PRCC	no	no	0	0	-1	-1	-1	-1	-1	0	-1	-1	-1	-1	-1	-1	-1	-1	-1	-1	-1	-1	-1	-1	-1
chr1	156776034	156786640	SH2D2A	no	no	0	0	-1	-1	-1	-1	-1	-1	-1	-1	-1	-1	-1	0	0	-1	-1	-1	0	-1	-1	-1	-1
chr1	156904631	157015162	ARHGEF11	no	no	0	0	-1	0	-1	0	0	-1	-1	0	-1	-1	-1	-1	-1	0	-1	0	-1	0	-1	-1	0
chr1	157061834	157069600	ETV3L	no	no	0	0	-1	0	-1	-1	-1	-1	-1	-1	-1	-1	0	-1	-1	-1	-1	-1	-1	0	-1	-1	-1
chr1	157483166	157522310	FCRL5	no	no	0	0	0	0	-1	0	-1	0	0	0	-1	-1	0	-1	-1	-1	0	-1	0	-1	-1	-1	-1
chr1	157543538	157567870	FCRL4	no	no	0	0	-1	-1	-1	-1	-1	-1	-1	-1	-1	-1	-1	-1	-1	-1	-1	-1	-1	0	-1	-1	-1
chr1	158969757	159024945	IFI16	no	no	0	0	0	0	-1	-1	-1	-1	-1	-1	-1	0	-1	-1	-1	-1	-1	0	-1	-1	0	-1	0
chr1	159173802	159176290	DARC	no	no	0	0	-1	-1	-1	0	-1	-1	-1	-1	-1	-1	-1	-1	-1	-1	-1	-1	-1	0	-1	-1	-1
chr1	159750758	159752333	DUSP23	no	no	0	0	-1	-1	0	0	-1	-1	-1	-1	-1	-1	-1	0	-1	-1	-1	-1	0	-1	0	-1	-1
chr1	159997461	160001783	PIGM	no	no	0	0	-1	-1	-1	-1	-1	-1	-1	-1	-1	0	-1	0	-1	-1	-1	-1	-1	0	-1	-1	-1
chr1	160061128	160068618	IGSF8	no	no	0	0	0	-1	-1	-1	0	-1	-1	-1	-1	-1	0	0	-1	0	-1	-1	0	-1	0	-1	-1
chr1	160258376	160313354	COPA	no	no	0	0	-1	0	-1	-1	0	-1	-1	-1	0	-1	0	-1	-1	0	0	0	0	-1	0	-1	-1
chr1	160313062	160328742	NCSTN	no	no	0	0	-1	-1	-1	-1	-1	-1	0	-1	-1	-1	-1	-1	-1	-1	-1	-1	-1	-1	-1	-1	-1
chr1	160370230	160398468	VANGL2	no	no	0	0	-1	-1	-1	-1	-1	-1	-1	-1	-1	-1	-1	-1	-1	-1	-1	-1	-1	0	-1	-1	-1
chr1	160454819	160493052	SLAMF6	no	no	0	0	-1	0	-1	-1	-1	-1	-1	-1	-1	-1	-1	-1	-1	-1	-1	-1	-1	-1	-1	-1	-1
chr1	160579890	160617081	SLAMF1	no	no	0	0	0	0	0	-1	0	0	-1	0	-1	-1	-1	-1	-1	-1	-1	-1	0	-1	-1	-1	-1
chr1	160648535	160681585	CD48	no	no	0	0	-1	-1	-1	0	-1	-1	-1	-1	0	-1	-1	0	-1	-1	0	-1	-1	-1	-1	-1	-1
chr1	160765927	160798045	LY9	no	no	0	0	-1	-1	-1	-1	-1	-1	0	-1	-1	-1	0	0	-1	0	0	0	-1	0	0	-1	-1
chr1	161016731	161039760	ARHGAP30	no	no	0	0	-1	0	0	0	0	0	-1	0	-1	0	-1	0	-1	-1	0	0	0	0	0	-1	-1
chr1	161068150	161070138	KLHDC9	no	no	0	0	-1	-1	-1	-1	-1	0	0	-1	-1	-1	-1	-1	-1	0	-1	0	-1	-1	-1	-1	-1
chr1	161087861	161095235	NIT1	no	no	0	0	-1	-1	-1	-1	0	-1	0	-1	-1	0	-1	-1	-1	-1	0	-1	0	-1	-1	-1	-1
chr1	161090768	161102478	DEDD	no	no	0	0	-1	-1	-1	-1	0	-1	0	-1	-1	0	-1	-1	-1	-1	0	-1	0	-1	-1	-1	-1
chr1	161129253	161135516	USP21	no	no	0	0	-1	-1	-1	-1	-1	-1	-1	-1	0	-1	-1	0	-1	-1	-1	-1	-1	-1	0	-1	0
chr1	161136180	161147801	PPOX	yes	no	1	0	-1	-1	-1	-1	0	-1	0	0	-1	0	-1	-1	-1	-1	0	-1	0.333333	-1	-1	-1	-1
chr1	161141099	161147758	B4GALT3	yes	no	1	0	-1	-1	-1	-1	0	-1	0	-1	-1	0	-1	-1	-1	-1	0	-1	0.5	-1	-1	-1	-1
chr1	161169104	161184184	NDUFS2	no	no	0	0	-1	-1	0	-1	-1	-1	-1	0	0	-1	-1	-1	-1	-1	-1	-1	-1	-1	0	-1	-1
chr1	161676761	161684142	FCRLA	yes	yes	5	5	-1	-1	-1	1	0	-1	-1	0	-1	1	0	1	0	-1	-1	-1	1	-1	1	-1	0
chr1	161719580	161726952	DUSP12	no	no	0	0	0	0	-1	0	-1	-1	-1	-1	-1	-1	0	-1	0	-1	-1	-1	0	-1	-1	-1	-1
chr1	161736033	161933860	ATF6	no	no	0	0	-1	0	-1	0	-1	-1	-1	0	0	0	0	0	0	0	0	0	0	0	0	-1	0
chr1	163291722	163325553	NUF2	no	no	0	0	0	0	0	-1	0	-1	0	0	0	-1	-1	0	0	0	-1	0	0	-1	0	-1	-1
chr1	165631448	165667900	ALDH9A1	no	no	0	0	-1	0	0	-1	-1	0	0	-1	0	-1	-1	-1	0	-1	-1	-1	-1	0	0	-1	0
chr1	166808723	166823709	POGK	no	no	0	0	0	-1	-1	0	-1	-1	-1	-1	-1	0	-1	-1	0	0	-1	-1	-1	-1	-1	-1	-1
chr1	166825748	166845654	TADA1	no	no	0	0	-1	0	0	-1	-1	-1	-1	-1	-1	-1	-1	-1	-1	-1	-1	-1	-1	-1	-1	-1	-1
chr1	167599473	167675486	RCSD1	no	no	0	0	-1	0	-1	-1	-1	-1	-1	-1	-1	-1	-1	-1	-1	-1	-1	-1	-1	-1	-1	-1	-1
chr1	167885912	167906307	BRP44	no	no	0	0	-1	0	0	-1	-1	-1	0	-1	0	0	0	-1	-1	0	-1	-1	-1	0	-1	-1	-1
chr1	167905796	168045083	DCAF6	no	no	0	0	-1	0	0	0	-1	0	0	0	0	-1	0	0	-1	0	0	-1	0	0	-1	-1	0
chr1	169101768	169337186	NME7	no	no	0	0	-1	0	-1	0	-1	0	0	-1	-1	0	0	-1	-1	-1	-1	-1	-1	0	-1	-1	-1
chr1	169659805	169680843	SELL	yes	yes	1	1	0	0	-1	-1	-1	-1	-1	0	-1	0	-1	-1	-1	0	-1	0	0	-1	1	-1	-1
chr1	169761672	169764031	METTL18	no	no	0	0	-1	0	-1	-1	-1	0	-1	-1	0	-1	-1	-1	-1	-1	-1	-1	-1	-1	-1	-1	-1
chr1	169631244	169822229	C1orf112	yes	yes	2	2	0	0	-1	0	0	0	-1	0	0	0	-1	-1	1	0	-1	0	0	-1	1	-1	-1
chr1	169821803	169863076	SCYL3	yes	no	1	0	0	0.25	0	0	0	-1	-1	0	0	0	-1	-1	0	0	-1	-1	0	-1	0	-1	-1
chr1	170501262	170522974	GORAB	no	no	0	0	0	-1	0	-1	0	-1	0	-1	-1	-1	-1	-1	-1	-1	0	-1	0	0	0	-1	-1
chr1	171454665	171562650	PRRC2C	no	no	0	0	0	0	0	0	-1	0	-1	0	0	0	-1	-1	0	0	0	0	0	-1	0	-1	-1
chr1	171750760	171766856	AK094818|METTL13	no	no	0	0	0	0	0	-1	0	0	0	0	0	0	-1	0	0	-1	0	0	-1	0	-1	-1	0
chr1	172389827	172437969	C1orf105	no	no	0	0	0	-1	-1	0	0	0	-1	0	-1	0	0	0	0	-1	-1	-1	0	-1	-1	-1	0
chr1	172362273	172413230	PIGC	no	no	0	0	0	-1	-1	0	0	0	-1	0	-1	0	0	0	0	-1	-1	-1	0	-1	-1	-1	0
chr1	172502259	172580973	C1orf9	no	no	0	0	-1	-1	-1	-1	-1	0	-1	-1	-1	-1	-1	0	0	-1	-1	-1	-1	0	-1	-1	-1
chr1	175036993	175117202	TNN	no	no	0	0	-1	-1	-1	0	-1	-1	-1	-1	-1	0	-1	-1	-1	-1	-1	-1	-1	-1	-1	-1	-1
chr1	175126122	175162229	KIAA0040	no	no	0	0	-1	0	-1	-1	-1	-1	-1	-1	0	-1	-1	-1	-1	-1	-1	-1	0	-1	-1	-1	-1
chr1	179051111	179065129	TOR3A	no	no	0	0	0	0	0	-1	-1	-1	0	-1	0	0	0	0	0	-1	-1	-1	0	-1	0	-1	0
chr1	179262848	179327814	SOAT1	no	no	0	0	0	0	0	-1	0	-1	-1	0	0	-1	0	-1	-1	-1	0	0	0	0	0	-1	0
chr1	179851419	179889211	TOR1AIP1	no	no	0	0	0	0	-1	0	0	-1	0	-1	0	-1	0	-1	0	-1	-1	0	-1	0	0	-1	-1
chr1	179923907	180084015	CEP350	no	no	0	0	0	0	0	0	-1	-1	-1	-1	-1	-1	0	-1	-1	-1	-1	0	-1	0	0	-1	0
chr1	180123967	180167169	AX747393|QSOX1	no	no	0	0	0	-1	-1	-1	0	-1	-1	-1	-1	0	-1	-1	-1	-1	-1	-1	-1	-1	0	-1	0
chr1	180913174	180992046	AK056657|STX6	no	no	0	0	0	0	0	0	0	0	0	0	-1	-1	0	-1	-1	-1	0	-1	0	0	-1	-1	-1
chr1	181002560	181031074	MR1	no	no	0	0	0	-1	-1	-1	-1	-1	-1	-1	-1	0	0	-1	-1	-1	-1	-1	0	0	0	-1	0
chr1	181057637	181059979	IER5	no	no	0	0	-1	-1	-1	-1	-1	-1	0	-1	0	-1	-1	-1	0	-1	-1	-1	-1	-1	-1	-1	-1
chr1	181452685	181775921	CACNA1E	yes	yes	1	1	-1	-1	-1	-1	-1	-1	-1	-1	-1	-1	0	0	-1	1	-1	-1	-1	-1	0	-1	-1
chr1	182350838	182361341	GLUL|JA429801|JA429802	yes	yes	6	6	-1	0	-1	-1	-1	1	-1	-1	0	1	1	1	-1	-1	-1	-1	1	1	-1	-1	-1
chr1	182542768	182558394	RNASEL	no	no	0	0	-1	0	0	-1	-1	0	-1	0	-1	0	-1	-1	0	-1	-1	0	-1	0	0	-1	-1
chr1	182992594	183114727	LAMC1	yes	no	1	0	-1	-1	0	0	0	0	0	0	0	0	0	0	0	0	0	0	0.2	-1	0	-1	0
chr1	183441505	183523328	SMG7	no	no	0	0	-1	-1	-1	0	-1	0	0	-1	-1	0	0	-1	-1	-1	0	-1	-1	0	0	-1	-1
chr1	183524696	183560056	NCF2	no	no	0	0	-1	-1	-1	-1	-1	-1	0	-1	0	0	0	0	0	0	0	-1	-1	-1	-1	-1	-1
chr1	183595331	183604985	ARPC5	no	no	0	0	-1	-1	-1	-1	-1	-1	-1	-1	-1	-1	-1	0	-1	-1	-1	-1	-1	-1	-1	-1	-1
chr1	183605207	183897666	RGL1	no	no	0	0	-1	-1	0	-1	0	-1	-1	0	-1	-1	0	-1	-1	-1	-1	-1	0	-1	-1	-1	-1
chr1	183898795	184006878	GLT25D2	no	no	0	0	-1	-1	-1	-1	-1	-1	-1	-1	-1	-1	-1	-1	-1	-1	-1	-1	-1	-1	0	-1	-1
chr1	184020810	184043344	TSEN15	yes	yes	1	1	1	-1	-1	-1	-1	0	0	0	-1	-1	-1	0	0	-1	-1	-1	0	-1	-1	-1	-1
chr1	184659624	184724041	EDEM3	no	no	0	0	-1	0	-1	0	0	-1	0	-1	-1	-1	0	0	-1	-1	-1	0	-1	0	-1	-1	0
chr1	184760165	184943682	FAM129A	no	no	0	0	0	-1	0	0	-1	0	0	-1	0	0	0	-1	-1	-1	-1	0	-1	-1	-1	-1	-1
chr1	185126191	185260913	SWT1	no	no	0	0	-1	-1	0	-1	-1	0	-1	-1	-1	-1	-1	0	-1	-1	-1	-1	-1	0	-1	-1	-1
chr1	186029866	186446655	MIR548F1	no	no	0	0	-1	0	-1	0	0	-1	0	0	0	0	0	0	0	0	-1	-1	0	0	0	-1	-1
chr1	186280785	186344864	TPR	no	no	0	0	-1	0	-1	0	0	-1	-1	-1	0	-1	0	0	-1	0	-1	-1	-1	0	0	-1	-1
chr1	186344889	186390503	C1orf27	no	no	0	0	-1	0	-1	0	-1	-1	0	0	-1	0	-1	-1	0	-1	-1	-1	0	-1	-1	-1	-1
chr1	186798031	186958113	PLA2G4A	no	no	0	0	-1	-1	-1	-1	-1	-1	-1	-1	-1	-1	0	0	-1	-1	-1	0	-1	-1	-1	-1	-1
chr1	197053256	197115824	ASPM	yes	no	1	0	0	-1	0	0	0	0	0	0	0	0	-1	0	0	0	-1	-1	0.333333	-1	0	-1	0
chr1	197473878	197744623	DENND1B	no	no	0	0	-1	-1	-1	-1	-1	-1	-1	-1	-1	-1	0	0	-1	-1	-1	-1	-1	-1	-1	-1	-1
chr1	198608136	198726545	PTPRC	no	no	0	0	-1	-1	0	-1	-1	0	-1	0	-1	0	-1	0	-1	-1	-1	0	-1	-1	-1	-1	-1
chr1	200375419	200379166	ZNF281	no	no	0	0	0	-1	-1	-1	-1	-1	-1	-1	-1	-1	-1	-1	-1	-1	-1	-1	-1	-1	-1	-1	-1
chr1	200520624	200589862	KIF14	no	no	0	0	0	-1	0	0	0	0	0	0	0	0	0	0	0	0	-1	-1	0	0	0	-1	0
chr1	200610118	200639126	DDX59	no	no	0	0	-1	-1	-1	-1	-1	-1	-1	-1	-1	-1	-1	-1	0	-1	-1	-1	-1	-1	0	-1	-1
chr1	200708685	200829831	CAMSAP2	no	no	0	0	-1	-1	-1	-1	-1	-1	-1	-1	-1	-1	-1	0	0	-1	-1	-1	0	-1	-1	-1	-1
chr1	200938513	200992828	KIF21B	no	no	0	0	-1	-1	-1	-1	0	-1	0	0	-1	-1	-1	-1	-1	-1	-1	0	-1	0	-1	-1	-1
chr1	201103899	201140702	TMEM9	no	no	0	0	-1	-1	-1	-1	-1	0	-1	0	-1	-1	-1	0	-1	-1	-1	0	-1	-1	-1	-1	0
chr1	201349965	201368669	LAD1	yes	no	2	0	-1	-1	-1	-1	-1	-1	-1	-1	-1	-1	-1	0.25	-1	-1	0	-1	-1	0.5	-1	-1	-1
chr1	201434621	201438299	PHLDA3	no	no	0	0	-1	-1	-1	-1	-1	-1	-1	-1	-1	-1	-1	-1	-1	-1	-1	-1	0	-1	-1	-1	-1
chr1	201452657	201476387	CSRP1	no	no	0	0	0	0	0	0	0	0	0	0	0	0	0	0	0	0	0	0	0	0	0	0	0
chr1	201924618	201939789	TIMM17A	no	no	0	0	-1	-1	-1	-1	0	-1	-1	-1	-1	-1	0	-1	-1	-1	-1	-1	-1	-1	-1	-1	0
chr1	201951765	201975275	RNPEP	no	no	0	0	-1	-1	0	0	0	0	0	0	0	-1	0	-1	-1	-1	0	-1	-1	-1	-1	-1	-1
chr1	202300784	202311094	UBE2T	yes	yes	2	2	0	0	0	0	1	-1	0	0	-1	-1	0	1	0	0	0	0	-1	0	-1	-1	-1
chr1	202696531	202777549	KDM5B	no	no	0	0	-1	0	0	-1	-1	0	-1	-1	-1	-1	-1	-1	-1	-1	0	0	0	-1	-1	-1	-1
chr1	202860229	202897727	KLHL12	no	no	0	0	-1	-1	-1	-1	-1	-1	-1	-1	-1	0	-1	-1	-1	-1	0	-1	-1	-1	0	-1	-1
chr1	203003611	203047864	PPFIA4	no	no	0	0	-1	-1	-1	0	-1	-1	-1	-1	-1	-1	-1	-1	-1	-1	-1	-1	-1	0	-1	-1	-1
chr1	203148058	203155922	BC034684|CHI3L1	yes	yes	1	1	0	-1	-1	-1	-1	-1	-1	-1	-1	-1	-1	1	-1	-1	-1	-1	-1	0	-1	-1	-1
chr1	203734283	203745480	LAX1	yes	yes	1	1	-1	-1	-1	-1	-1	-1	-1	-1	-1	-1	0	-1	-1	-1	-1	0	-1	1	-1	-1	-1
chr1	204372491	204380944	PPP1R15B	no	no	0	0	-1	-1	-1	-1	-1	0	-1	0	-1	0	-1	-1	-1	0	0	-1	0	-1	-1	-1	-1
chr1	204391757	204463852	PIK3C2B	no	no	0	0	0	-1	0	0	-1	-1	-1	0	-1	-1	0	0	0	-1	-1	-1	0	0	0	-1	-1
chr1	205111630	205180727	DSTYK	no	no	0	0	-1	-1	-1	-1	-1	-1	-1	-1	-1	-1	-1	-1	-1	-1	-1	-1	-1	0	-1	-1	-1
chr1	205271190	205290883	NUAK2	no	no	0	0	-1	-1	-1	-1	-1	-1	-1	-1	-1	-1	-1	-1	-1	-1	-1	-1	-1	-1	0	-1	-1
chr1	205538111	205572046	MFSD4	no	no	0	0	-1	-1	-1	-1	-1	-1	-1	-1	-1	-1	-1	-1	-1	-1	-1	-1	-1	-1	0	-1	-1
chr1	205566694	205649630	ELK4|SLC45A3	no	no	0	0	-1	-1	-1	-1	-1	-1	-1	-1	-1	-1	-1	-1	-1	0	-1	-1	-1	-1	-1	-1	0
chr1	205758220	205782161	SLC41A1	no	no	0	0	-1	-1	-1	-1	-1	-1	-1	-1	-1	-1	-1	-1	-1	0	-1	-1	-1	-1	0	-1	-1
chr1	206516199	206637783	SRGAP2	no	no	0	0	-1	-1	0	0	-1	-1	-1	0	-1	-1	-1	0	-1	-1	-1	-1	0	-1	-1	-1	-1
chr1	206643585	206670223	IKBKE	no	no	0	0	0	0	0	0	0	0	0	0	0	-1	-1	0	0	-1	0	0	0	-1	0	-1	-1
chr1	206858364	206907630	MAPKAPK2	no	no	0	0	-1	-1	0	-1	0	-1	0	-1	-1	-1	-1	-1	0	0	-1	-1	-1	-1	0	-1	-1
chr1	207101866	207119811	PIGR	no	no	0	0	-1	-1	-1	-1	-1	-1	-1	-1	-1	-1	-1	-1	-1	-1	-1	-1	-1	0	-1	-1	-1
chr1	207627644	207663240	CR2	yes	no	1	0	0	0	0	0	0	-1	-1	0	0	-1	-1	-1	-1	-1	-1	0	0	0	0.5	-1	0
chr1	207669472	207815110	CR1	yes	no	1	0	0.5	-1	0	-1	-1	-1	-1	0	-1	0	-1	-1	-1	-1	-1	-1	-1	-1	0	-1	0
chr1	209788217	209825820	LAMB3	no	no	0	0	-1	-1	-1	-1	-1	-1	-1	-1	-1	-1	-1	-1	-1	-1	-1	-1	-1	0	0	-1	-1
chr1	209929393	209955668	TRAF3IP3	no	no	0	0	-1	0	-1	0	-1	0	0	0	0	0	-1	0	-1	0	-1	0	0	0	-1	-1	-1
chr1	209955661	209957890	C1orf74	no	no	0	0	-1	-1	-1	-1	-1	-1	-1	-1	-1	-1	-1	0	0	-1	-1	-1	-1	-1	-1	-1	-1
chr1	210001311	210030910	DIEXF	yes	no	1	0	-1	0	-1	0	-1	0	0	0.5	0	-1	-1	0	-1	0	0	0	0	-1	-1	-1	-1
chr1	210501595	210849638	HHAT	no	no	0	0	-1	-1	-1	-1	-1	-1	-1	-1	-1	-1	-1	-1	-1	-1	-1	0	-1	-1	-1	-1	-1
chr1	211432707	211489725	RCOR3	no	no	0	0	-1	0	-1	0	-1	-1	-1	-1	-1	-1	-1	-1	0	-1	-1	0	-1	-1	-1	-1	-1
chr1	211499956	211548286	TRAF5	no	no	0	0	-1	0	-1	-1	-1	-1	-1	-1	-1	-1	-1	0	-1	-1	-1	-1	-1	0	0	-1	-1
chr1	211831598	211848972	NEK2	no	no	0	0	-1	0	-1	0	-1	0	0	0	-1	-1	0	0	0	0	0	-1	-1	0	-1	-1	0
chr1	212208918	212278187	DTL	no	no	0	0	-1	-1	-1	-1	-1	-1	-1	-1	-1	0	-1	-1	-1	-1	-1	-1	-1	-1	-1	-1	-1
chr1	212458878	212535205	PPP2R5A	no	no	0	0	-1	-1	0	-1	-1	0	-1	0	0	-1	-1	0	-1	-1	-1	-1	-1	-1	0	-1	-1
chr1	212606228	212619721	NENF	no	no	0	0	-1	-1	-1	0	0	0	0	0	-1	-1	-1	-1	-1	0	-1	0	-1	0	0	-1	-1
chr1	212899494	212965139	NSL1	no	no	0	0	-1	-1	-1	-1	-1	0	-1	-1	-1	0	0	-1	-1	-1	0	-1	-1	-1	-1	-1	0
chr1	213031596	213072705	FLVCR1	no	no	0	0	-1	0	-1	0	0	0	0	-1	0	0	-1	0	-1	0	-1	-1	0	-1	0	-1	-1
chr1	214454564	214510477	SMYD2	no	no	0	0	0	-1	0	-1	-1	-1	-1	-1	-1	-1	-1	-1	0	-1	-1	-1	-1	-1	-1	-1	-1
chr1	214522038	214725024	PTPN14	no	no	0	0	-1	-1	-1	-1	-1	-1	-1	-1	-1	-1	-1	-1	-1	-1	-1	-1	-1	0	0	-1	-1
chr1	214776531	214837914	CENPF	no	no	0	0	0	0	0	-1	-1	0	-1	-1	-1	-1	0	0	-1	-1	0	0	0	-1	0	-1	0
chr1	215740734	215795149	KCTD3	no	no	0	0	-1	-1	-1	-1	-1	-1	-1	0	-1	-1	-1	0	-1	-1	-1	-1	0	-1	0	-1	0
chr1	218458628	218511325	RRP15	no	no	0	0	-1	-1	-1	-1	-1	0	-1	-1	-1	-1	-1	-1	-1	-1	-1	-1	-1	-1	-1	-1	-1
chr1	220046618	220292777	RNU5F-1	no	no	0	0	-1	0	0	-1	0	-1	0	0	0	0	0	-1	0	-1	0	0	0	0	0	-1	-1
chr1	220141941	220220000	EPRS	no	no	0	0	-1	0	0	-1	0	-1	0	0	0	0	0	-1	0	-1	0	0	0	0	0	-1	-1
chr1	220321609	220445843	RAB3GAP2	no	no	0	0	0	-1	-1	-1	0	-1	-1	-1	0	0	0	-1	-1	-1	-1	-1	-1	0	-1	-1	-1
chr1	220921675	220957596	MARC2	no	no	0	0	-1	-1	-1	-1	0	-1	-1	-1	-1	-1	-1	-1	-1	-1	-1	-1	-1	-1	-1	-1	-1
chr1	221874763	221915516	DUSP10	no	no	0	0	-1	-1	-1	0	-1	-1	0	0	-1	0	0	0	-1	-1	-1	0	-1	0	-1	-1	0
chr1	222791443	222841351	MIA3	no	no	0	0	-1	-1	-1	0	-1	-1	-1	-1	-1	0	-1	-1	-1	-1	-1	0	0	-1	-1	-1	-1
chr1	223889294	223963720	CAPN2	no	no	0	0	-1	-1	-1	-1	-1	-1	-1	0	-1	-1	0	0	-1	0	-1	-1	-1	0	-1	-1	-1
chr1	223967594	224033674	TP53BP2	no	no	0	0	-1	-1	-1	-1	-1	-1	-1	0	-1	-1	-1	-1	-1	-1	0	-1	-1	-1	-1	-1	-1
chr1	224370909	224381142	DEGS1	no	no	0	0	-1	-1	-1	-1	-1	-1	-1	-1	-1	-1	-1	-1	-1	-1	0	-1	-1	-1	-1	-1	-1
chr1	224415035	224517891	NVL	no	no	0	0	-1	-1	-1	-1	-1	-1	-1	-1	-1	-1	0	-1	-1	-1	-1	-1	-1	-1	-1	-1	-1
chr1	225589203	225616557	LBR	no	no	0	0	0	0	0	0	0	-1	0	-1	0	0	-1	0	0	-1	0	0	-1	-1	-1	-1	-1
chr1	225997796	226033262	EPHX1	no	no	0	0	-1	-1	0	0	-1	-1	-1	-1	-1	-1	-1	-1	-1	0	-1	-1	-1	-1	-1	-1	-1
chr1	226033232	226070420	TMEM63A	no	no	0	0	-1	0	0	0	0	0	-1	-1	0	0	0	-1	-1	-1	-1	0	-1	-1	0	-1	-1
chr1	226332379	226374423	ACBD3	no	no	0	0	0	0	0	-1	0	-1	0	-1	0	0	0	-1	-1	-1	0	0	0	0	-1	-1	-1
chr1	226418860	226497556	LIN9	no	no	0	0	-1	-1	-1	-1	-1	-1	-1	-1	-1	0	-1	-1	-1	-1	-1	-1	-1	0	0	-1	-1
chr1	226548391	226595801	PARP1	no	no	0	0	0	-1	0	-1	0	-1	-1	-1	0	0	0	0	-1	-1	0	0	0	-1	0	-1	-1
chr1	226819390	226926876	ITPKB	no	no	0	0	0	-1	0	0	-1	-1	-1	0	-1	-1	0	-1	-1	0	0	-1	0	0	0	-1	0
chr1	227058272	227083804	PSEN2	no	no	0	0	0	-1	-1	0	-1	-1	-1	-1	-1	-1	-1	-1	-1	-1	-1	0	-1	-1	-1	-1	-1
chr1	227084588	227175246	CABC1|ADCK3	no	no	0	0	0	0	0	-1	-1	0	-1	-1	-1	-1	0	-1	0	-1	0	0	0	0	0	-1	0
chr1	227177565	227505826	CDC42BPA	yes	yes	3	3	-1	-1	-1	-1	-1	1	-1	-1	-1	1	1	-1	0	-1	-1	-1	0	-1	0	-1	-1
chr1	227916239	227968932	LOC100130093|SNAP47	no	no	0	0	0	0	0	-1	0	-1	0	0	0	-1	0	0	0	0	-1	0	0	-1	0	-1	-1
chr1	227918889	227923112	JMJD4	no	no	0	0	-1	-1	-1	-1	-1	-1	-1	-1	-1	-1	0	-1	-1	-1	-1	0	-1	-1	0	-1	-1
chr1	229456751	229478688	C1orf96	yes	yes	2	2	0	-1	0	1	-1	-1	-1	-1	-1	-1	-1	-1	0	-1	0	-1	0	0	1	-1	-1
chr1	229577043	229644088	NUP133	no	no	0	0	0	-1	-1	0	0	0	0	0	0	0	-1	0	0	-1	0	0	-1	-1	-1	-1	-1
chr1	229652328	229694442	ABCB10	no	no	0	0	0	-1	-1	0	0	0	0	0	0	0	-1	0	0	-1	0	0	-1	-1	-1	-1	-1
chr1	229728865	229761794	TAF5L	no	no	0	0	0	0	0	-1	0	0	-1	-1	-1	0	0	0	0	0	0	0	-1	0	0	-1	0
chr1	229761980	229795946	URB2	yes	yes	1	1	-1	0	0	-1	0	0	-1	-1	0	0	0	0	-1	0	-1	-1	1	0	-1	-1	0
chr1	230193535	230417875	GALNT2	yes	yes	1	1	0	-1	0	-1	0	-1	0	-1	0	-1	-1	0	-1	-1	-1	0	-1	1	-1	-1	0
chr1	230778201	230829731	COG2	no	no	0	0	0	-1	-1	-1	-1	-1	0	0	-1	-1	0	-1	-1	-1	-1	0	-1	-1	-1	-1	-1
chr1	231041986	231114618	TTC13	no	no	0	0	-1	0	-1	0	0	0	0	-1	0	0	0	-1	0	-1	-1	0	0	0	-1	-1	-1
chr1	231359508	231376924	C1orf131	no	no	0	0	-1	0	-1	-1	-1	-1	-1	-1	-1	-1	-1	-1	-1	-1	-1	-1	0	-1	-1	-1	0
chr1	231376918	231413719	GNPAT	no	no	0	0	0	0	0	0	0	0	-1	0	0	-1	-1	-1	-1	0	-1	0	-1	-1	0	-1	0
chr1	231473681	231489989	C1orf124	no	no	0	0	0	-1	-1	0	-1	-1	-1	-1	0	-1	-1	-1	-1	-1	-1	-1	0	-1	-1	-1	-1
chr1	233086369	233114219	NTPCR	yes	yes	5	5	-1	-1	-1	-1	-1	-1	-1	-1	-1	-1	-1	-1	-1	1	1	-1	1	1	1	-1	-1
chr1	234527058	234614849	TARBP1	no	no	0	0	0	0	0	0	0	0	0	0	0	0	0	0	0	0	0	0	0	0	0	-1	0
chr1	234740014	234745271	IRF2BP2	no	no	0	0	0	0	-1	0	0	0	0	0	0	0	-1	0	0	-1	-1	0	-1	-1	-1	-1	-1
chr1	235330209	235491532	ARID4B	yes	yes	1	1	0	0	0	-1	0	-1	-1	-1	1	-1	-1	-1	-1	0	-1	0	0	-1	0	-1	-1
chr1	235530727	235612280	TBCE	no	no	0	0	0	-1	-1	-1	-1	-1	-1	-1	-1	-1	-1	-1	-1	-1	-1	-1	-1	-1	-1	-1	-1
chr1	235610532	235667781	B3GALNT2	no	no	0	0	-1	-1	-1	-1	-1	-1	0	-1	-1	0	0	-1	0	-1	-1	0	0	-1	-1	-1	-1
chr1	236139131	236228481	NID1	yes	yes	2	1	0	-1	0	-1	0	0	-1	-1	-1	0	-1	0	-1	0	0	-1	0	0	1	-1	0.333333
chr1	236378421	236445339	ERO1LB	no	no	0	0	-1	0	-1	0	-1	0	0	0	-1	-1	0	0	-1	0	-1	-1	0	-1	0	-1	0
chr1	236681513	236716279	LGALS8	yes	yes	1	1	0	0	0.666667	0	-1	0	0	0	0	-1	-1	-1	0	-1	0	-1	-1	0	0	-1	-1
chr1	236712304	236767841	HEATR1	no	no	0	0	0	0	0	-1	0	0	0	0	0	-1	-1	-1	0	-1	0	-1	-1	0	0	-1	-1
chr1	236958580	237067281	MTR	no	no	0	0	-1	-1	0	-1	0	0	-1	-1	0	-1	0	0	-1	0	-1	-1	0	0	-1	-1	-1
chr1	241695433	241758949	KMO	no	no	0	0	0	-1	0	-1	-1	0	0	0	-1	0	-1	0	0	-1	-1	-1	-1	0	-1	-1	-1
chr1	241756451	241803701	OPN3	no	no	0	0	-1	0	-1	0	-1	-1	-1	-1	-1	0	-1	-1	-1	-1	-1	-1	-1	0	-1	-1	-1
chr1	241792166	241799232	CHML	no	no	0	0	-1	0	-1	0	-1	-1	-1	-1	-1	0	-1	-1	-1	-1	-1	-1	-1	0	-1	-1	-1
chr1	242011492	242053241	EXO1	no	no	0	0	0	0	0	0	0	0	0	0	0	0	0	0	0	0	0	0	0	0	0	-1	0
chr1	243419306	243663393	SDCCAG8	no	no	0	0	0	0	0	-1	0	-1	0	-1	-1	0	-1	0	0	0	0	0	0	0	0	-1	-1
chr1	245013601	245027827	HNRNPU	no	no	0	0	0	-1	0	-1	-1	-1	-1	-1	-1	-1	-1	-1	0	-1	-1	-1	-1	-1	-1	-1	-1
chr1	245133170	245288530	EFCAB2	yes	yes	2	2	-1	-1	-1	-1	1	-1	-1	-1	-1	-1	-1	0	0	-1	-1	1	-1	-1	0	-1	-1
chr1	245318286	245866428	KIF26B	no	no	0	0	-1	-1	0	-1	-1	-1	-1	-1	-1	-1	-1	-1	-1	0	-1	-1	0	0	0	-1	-1
chr1	245912641	246670644	SMYD3	no	no	0	0	0	-1	-1	-1	0	-1	-1	-1	0	-1	-1	0	-1	0	0	0	-1	-1	-1	-1	0
chr1	246703862	246729565	TFB2M	no	no	0	0	-1	-1	0	0	0	-1	-1	0	0	0	-1	0	-1	0	0	0	0	-1	0	-1	-1
chr1	246729638	246831884	CNST	no	no	0	0	-1	-1	-1	0	-1	-1	-1	-1	-1	-1	-1	-1	0	-1	-1	0	0	-1	-1	-1	-1
chr1	246887377	246931440	SCCPDH	no	no	0	0	-1	-1	-1	-1	-1	0	-1	0	0	0	0	0	-1	0	0	-1	-1	-1	-1	-1	-1
chr1	247002401	247094726	AHCTF1	yes	yes	4	3	0	-1	0	-1	0	-1	1	-1	0	0	-1	1	-1	1	-1	-1	0	-1	0.5	-1	-1
chr1	247108848	247242115	ZNF695|ZNF670-ZNF695	yes	yes	1	1	-1	-1	1	-1	-1	-1	-1	-1	-1	0	-1	-1	-1	0	-1	-1	0	-1	-1	-1	-1
chr1	249144202	249153315	ZNF692	no	no	0	0	-1	-1	-1	0	-1	-1	-1	-1	-1	-1	-1	-1	-1	-1	-1	0	-1	-1	-1	-1	-1
chr10	180404	300577	ZMYND11	no	no	0	0	-1	-1	-1	-1	-1	-1	-1	-1	-1	-1	-1	-1	0	-1	-1	-1	-1	-1	-1	-1	-1
chr10	1034348	1063708	GTPBP4	no	no	0	0	-1	0	0	0	0	-1	-1	-1	0	0	0	0	-1	-1	0	-1	0	0	-1	0	0
chr10	1064846	1071799	IDI2	no	no	0	0	-1	0	-1	-1	-1	0	-1	-1	-1	-1	-1	-1	-1	-1	-1	-1	-1	-1	-1	-1	-1
chr10	3109711	3178997	PFKP	no	no	0	0	0	0	0	-1	0	0	-1	0	0	0	0	0	0	0	-1	-1	0	0	0	-1	0
chr10	3179115	3215033	PITRM1	yes	no	2	0	-1	0	0	0	0	-1	0	0	0	0	0.333333	0	0	0.125	-1	0	0	0	0	-1	0
chr10	3183792	3190821	LOC100507034	no	no	0	0	-1	0	-1	0	-1	-1	-1	-1	-1	0	-1	0	-1	-1	-1	0	-1	0	-1	-1	0
chr10	3206389	3208567	BC039685	no	no	0	0	-1	0	0	0	-1	-1	0	0	-1	0	0	0	0	0	-1	0	0	0	-1	-1	0
chr10	5726800	5805703	FAM208B	no	no	0	0	-1	0	-1	0	-1	-1	0	-1	0	0	0	0	-1	0	-1	0	-1	0	-1	0	0
chr10	5807185	5855512	GDI2	no	no	0	0	-1	0	0	0	-1	-1	-1	-1	-1	-1	0	-1	-1	-1	0	-1	-1	0	-1	-1	-1
chr10	5903688	5931860	ANKRD16|AK129672	no	no	0	0	-1	-1	-1	-1	-1	0	-1	0	-1	-1	-1	-1	-1	-1	-1	-1	0	-1	-1	0	-1
chr10	5931534	5979556	FBXO18	no	no	0	0	-1	-1	-1	-1	-1	-1	-1	0	-1	-1	-1	-1	-1	-1	-1	-1	0	-1	-1	-1	-1
chr10	5994333	6020150	IL15RA	no	no	0	0	0	0	0	-1	0	0	-1	0	0	0	-1	0	0	-1	-1	0	-1	0	-1	0	-1
chr10	6469104	6622254	PRKCQ	no	no	0	0	-1	-1	-1	-1	-1	-1	-1	-1	-1	-1	-1	-1	-1	-1	-1	-1	-1	-1	0	-1	-1
chr10	7200585	7453448	SFMBT2	yes	yes	1	1	-1	-1	-1	-1	-1	-1	0	-1	-1	-1	-1	1	-1	0	-1	-1	-1	-1	-1	-1	-1
chr10	7860672	8056714	TAF3	no	no	0	0	0	-1	0	0	-1	-1	-1	0	0	-1	-1	-1	-1	-1	-1	0	0	-1	-1	-1	-1
chr10	11047258	11378672	CELF2	no	no	0	0	-1	-1	0	-1	0	-1	0	-1	0	0	0	0	0	0	-1	-1	0	-1	-1	-1	0
chr10	11502508	11653679	USP6NL	no	no	0	0	0	-1	-1	-1	-1	-1	-1	-1	-1	-1	-1	0	0	0	-1	-1	0	0	-1	-1	0
chr10	11962020	12085169	AK124930|UPF2	no	no	0	0	-1	0	0	0	-1	0	0	-1	0	-1	0	-1	-1	-1	0	-1	-1	-1	0	0	0
chr10	12110933	12165224	DHTKD1	no	no	0	0	-1	0	0	0	0	0	0	-1	0	0	0	-1	0	0	-1	0	0	-1	-1	0	0
chr10	12171639	12211957	SEC61A2	no	no	0	0	-1	0	-1	-1	-1	0	0	-1	-1	-1	-1	0	0	0	-1	-1	-1	0	0	0	0
chr10	12209572	12238143	NUDT5	no	no	0	0	-1	-1	-1	-1	-1	0	0	-1	-1	-1	-1	0	0	0	-1	-1	-1	0	0	0	0
chr10	12391582	12871733	CAMK1D	yes	yes	1	1	-1	-1	-1	-1	0	0	-1	-1	-1	0	-1	1	-1	-1	0	-1	-1	-1	0	0	0
chr10	13142081	13180276	OPTN	no	no	0	0	-1	-1	-1	-1	-1	-1	-1	-1	0	-1	0	-1	-1	0	-1	0	0	0	-1	0	-1
chr10	13203553	13253104	MCM10	no	no	0	0	0	0	0	0	0	0	0	0	0	-1	0	0	0	0	0	0	0	0	-1	-1	0
chr10	13319795	13342130	PHYH	no	no	0	0	-1	0	0	0	0	0	-1	-1	-1	0	-1	0	0	-1	-1	-1	0	-1	-1	-1	-1
chr10	13359437	13390298	SEPHS1	no	no	0	0	-1	-1	0	-1	0	0	0	0	-1	0	0	-1	-1	0	-1	-1	0	-1	0	-1	0
chr10	13628938	13697929	PRPF18	no	no	0	0	-1	-1	0	-1	0	0	-1	0	0	-1	0	-1	-1	-1	0	-1	-1	-1	-1	0	0
chr10	13685705	14504143	FRMD4A	no	no	0	0	-1	-1	-1	-1	-1	-1	-1	0	-1	-1	0	-1	-1	-1	-1	-1	-1	-1	-1	-1	-1
chr10	14920781	14946304	SUV39H2	no	no	0	0	-1	-1	-1	-1	0	-1	0	-1	-1	-1	-1	-1	-1	-1	-1	-1	-1	-1	-1	-1	-1
chr10	14940227	15063862	DCLRE1C	no	no	0	0	-1	-1	-1	-1	0	-1	0	-1	-1	-1	-1	-1	-1	-1	-1	-1	-1	-1	-1	-1	-1
chr10	15139181	15146256	RPP38	yes	yes	1	1	0	0	0	-1	-1	-1	-1	0	0	0	0	0	-1	-1	0	0	-1	1	-1	-1	-1
chr10	16478966	16555736	PTER	no	no	0	0	-1	0	-1	-1	0	-1	-1	-1	-1	-1	0	0	0	-1	-1	-1	-1	-1	0	-1	0
chr10	16632616	16859453	RSU1	no	no	0	0	0	0	0	-1	0	0	-1	0	0	-1	0	0	0	-1	0	0	-1	0	-1	-1	-1
chr10	17184981	17244070	TRDMT1	no	no	0	0	-1	-1	-1	0	-1	-1	-1	-1	-1	-1	-1	-1	-1	-1	-1	-1	-1	-1	-1	-1	-1
chr10	17686123	17758821	STAM	no	no	0	0	0	-1	0	-1	0	0	-1	0	0	0	-1	-1	0	-1	0	-1	-1	-1	-1	-1	-1
chr10	20105371	20569115	PLXDC2	yes	yes	2	2	-1	-1	-1	-1	-1	-1	-1	-1	-1	-1	-1	-1	1	-1	-1	-1	-1	-1	-1	1	-1
chr10	22045476	22292650	DNAJC1	no	no	0	0	-1	-1	-1	0	0	0	-1	-1	-1	-1	0	-1	0	0	0	-1	0	-1	-1	-1	-1
chr10	22823765	23003503	PIP4K2A	no	no	0	0	-1	0	0	-1	-1	0	0	-1	-1	-1	0	-1	-1	-1	-1	0	-1	0	0	-1	0
chr10	23384426	23410942	MSRB2	no	no	0	0	0	-1	-1	-1	0	-1	0	0	-1	-1	-1	0	0	-1	-1	-1	0	-1	-1	-1	0
chr10	23983674	24836772	KIAA1217	yes	yes	1	1	0.666667	-1	-1	0	0	0	-1	-1	-1	-1	0	0	-1	-1	0	-1	0	0	0	-1	-1
chr10	24872537	25012597	ARHGAP21	no	no	0	0	0	0	0	-1	0	-1	-1	-1	-1	-1	-1	-1	-1	0	-1	0	0	0	0	0	0
chr10	25270916	25351208	ENKUR	no	no	0	0	0	-1	-1	-1	0	-1	-1	0	-1	-1	0	-1	-1	-1	-1	0	-1	0	-1	0	-1
chr10	25305507	25315593	THNSL1	no	no	0	0	0	-1	-1	-1	0	-1	-1	0	-1	-1	0	-1	-1	-1	-1	0	-1	0	-1	0	-1
chr10	27293044	27389427	ANKRD26	yes	no	1	0	-1	-1	-1	0.5	-1	-1	-1	-1	-1	-1	-1	-1	-1	0	-1	-1	-1	-1	0	-1	-1
chr10	27399039	27443349	YME1L1	no	no	0	0	-1	-1	-1	0	-1	-1	-1	-1	0	-1	0	-1	0	0	-1	-1	-1	-1	0	-1	0
chr10	27443752	27475848	MASTL	no	no	0	0	0	0	0	0	-1	-1	0	0	0	-1	0	-1	0	0	0	-1	-1	-1	0	-1	0
chr10	27484142	27531068	ACBD5	yes	no	1	0	0	0.5	0	-1	-1	0	0	0	-1	0	-1	0	0	0	0	0	-1	0	0	0	-1
chr10	29698500	29776785	LOC387647	no	no	0	0	-1	-1	0	-1	-1	-1	-1	-1	-1	-1	-1	-1	-1	-1	-1	-1	-1	-1	-1	-1	-1
chr10	29746276	30025864	SVIL|BC070247	no	no	0	0	-1	-1	0	-1	-1	-1	-1	-1	-1	-1	-1	-1	-1	-1	-1	-1	-1	-1	-1	-1	-1
chr10	30598729	30663377	MTPAP|LOC729668	no	no	0	0	0	0	0	-1	-1	0	0	-1	-1	0	-1	-1	0	0	0	-1	-1	0	0	0	0
chr10	30722949	30750762	MAP3K8	yes	yes	1	1	-1	-1	-1	0	0	-1	0	-1	1	0	0	-1	-1	-1	-1	-1	0	0	-1	-1	-1
chr10	31133564	31320866	ZNF438	no	no	0	0	-1	-1	0	-1	-1	-1	-1	-1	-1	0	-1	-1	-1	-1	-1	-1	-1	0	-1	-1	-1
chr10	32095224	32217770	ARHGAP12	no	no	0	0	-1	0	-1	-1	-1	0	0	-1	-1	0	-1	-1	0	-1	-1	0	0	-1	-1	-1	-1
chr10	33189245	33247293	ITGB1	no	no	0	0	0	-1	0	0	0	-1	-1	-1	-1	0	-1	0	0	-1	0	-1	-1	-1	0	-1	-1
chr10	34398487	35104253	PARD3	yes	yes	1	1	1	-1	0	-1	-1	-1	0	-1	-1	0	0	-1	-1	-1	0	-1	-1	-1	0	-1	-1
chr10	35297478	35379570	CUL2	no	no	0	0	-1	-1	-1	-1	-1	-1	-1	-1	0	-1	-1	-1	-1	-1	0	-1	0	-1	-1	-1	-1
chr10	35535952	35860847	CCNY	no	no	0	0	0	0	-1	-1	-1	-1	-1	-1	-1	-1	-1	-1	-1	0	-1	-1	-1	-1	-1	-1	-1
chr10	37414784	37521495	ANKRD30A	yes	yes	1	1	-1	-1	-1	-1	-1	-1	-1	-1	-1	-1	-1	-1	-1	-1	-1	1	-1	-1	-1	-1	-1
chr10	38090446	38147012	ZNF248	no	no	0	0	-1	-1	-1	-1	-1	-1	-1	-1	-1	-1	-1	-1	-1	-1	-1	-1	-1	0	-1	-1	-1
chr10	38299577	38354026	ZNF33A	yes	yes	1	1	0	-1	-1	0	-1	-1	0	-1	-1	0	1	0	0	-1	-1	0	-1	0	0	0	-1
chr10	38383263	38412278	ZNF37A	no	no	0	0	0	-1	-1	0	-1	-1	-1	-1	-1	-1	0	0	0	-1	0	0	-1	0	0	-1	0
chr10	43069630	43133992	ZNF33B	no	no	0	0	0	-1	-1	-1	-1	0	-1	-1	-1	-1	-1	0	0	-1	-1	-1	0	-1	-1	-1	-1
chr10	43277953	43330385	BMS1	no	no	0	0	0	0	0	-1	0	0	-1	-1	0	0	-1	-1	-1	0	0	0	0	0	0	0	0
chr10	43633933	43680749	CSGALNACT2	no	no	0	0	-1	-1	0	0	-1	0	-1	0	0	-1	0	-1	0	-1	-1	-1	-1	0	-1	0	0
chr10	44101854	44113352	ZNF485	no	no	0	0	0	-1	0	-1	-1	-1	-1	-1	-1	-1	-1	-1	0	-1	-1	-1	-1	-1	-1	-1	-1
chr10	45455218	45490172	RASSF4	no	no	0	0	0	-1	0	-1	-1	-1	-1	0	0	-1	-1	-1	0	-1	-1	-1	0	0	-1	-1	-1
chr10	45471708	45474330	C10orf10	no	no	0	0	0	-1	0	-1	-1	-1	-1	-1	0	-1	-1	-1	-1	-1	-1	-1	0	0	-1	-1	-1
chr10	45496272	45500777	ZNF22	no	no	0	0	-1	-1	-1	-1	-1	-1	-1	0	-1	-1	-1	-1	-1	-1	-1	-1	-1	-1	-1	-1	-1
chr10	45497678	45567036	ZNF22	no	no	0	0	-1	-1	-1	-1	-1	-1	-1	0	-1	-1	-1	-1	-1	-1	-1	-1	-1	-1	-1	-1	-1
chr10	45952816	46090354	MARCH8	no	no	0	0	-1	-1	0	0	-1	-1	-1	0	-1	-1	-1	0	0	-1	-1	0	-1	-1	0	-1	0
chr10	46111038	46168251	ZFAND4	yes	yes	1	1	-1	-1	0	-1	-1	0	-1	0	-1	-1	-1	1	0	-1	-1	-1	-1	-1	0	-1	-1
chr10	46222647	46288412	FAM21C	no	no	0	0	-1	-1	-1	-1	-1	-1	-1	-1	-1	-1	-1	0	0	-1	-1	-1	-1	-1	-1	-1	-1
chr10	49364600	49482941	FRMPD2P1|FRMPD2	no	no	0	0	-1	-1	-1	0	-1	-1	-1	-1	-1	-1	-1	-1	-1	-1	-1	-1	0	-1	-1	0	-1
chr10	49892920	50191001	WDFY4	no	no	0	0	-1	0	-1	-1	-1	-1	-1	-1	0	0	-1	0	0	-1	-1	-1	0	-1	-1	0	-1
chr10	50664490	50747584	ERCC6|PGBD3	no	no	0	0	0	0	-1	-1	0	0	-1	0	-1	0	-1	0	-1	-1	-1	0	0	0	0	0	-1
chr10	50942686	50970425	OGDHL	yes	yes	3	3	1	0	-1	1	-1	-1	-1	-1	-1	-1	-1	-1	-1	0	-1	-1	-1	1	-1	-1	0
chr10	52065344	52384923	SGMS1	yes	yes	1	1	0	0	0	0	0	1	-1	0	0	-1	0	-1	-1	0	0	0	-1	0	0	-1	-1
chr10	52750910	54058110	PRKG1	yes	no	1	0	-1	-1	0	-1	0	-1	0	-1	-1	0	-1	0	-1	-1	-1	-1	-1	0.5	-1	-1	-1
chr10	53455245	53459355	CSTF2T	yes	no	1	0	-1	-1	0	-1	0	-1	0	-1	-1	0	-1	0	-1	-1	-1	-1	-1	0.5	-1	-1	-1
chr10	58117198	58121034	ZWINT	no	no	0	0	0	-1	0	0	0	-1	0	0	0	0	-1	-1	-1	-1	0	-1	0	0	0	0	0
chr10	60145175	60155897	TFAM	no	no	0	0	-1	-1	-1	-1	-1	-1	-1	0	-1	-1	-1	-1	-1	-1	-1	-1	-1	-1	-1	0	-1
chr10	61410521	61469649	SLC16A9	no	no	0	0	0	-1	-1	-1	-1	-1	0	-1	-1	-1	-1	-1	-1	-1	-1	-1	-1	-1	-1	-1	-1
chr10	61548505	61666414	CCDC6	no	no	0	0	0	0	-1	-1	-1	0	-1	0	0	0	-1	0	0	0	-1	0	0	0	-1	0	0
chr10	64893006	64914786	NRBF2	yes	yes	1	1	-1	-1	-1	-1	-1	-1	-1	-1	-1	-1	-1	-1	1	-1	-1	-1	-1	-1	-1	-1	-1
chr10	64926987	65225722	JMJD1C	no	no	0	0	0	-1	0	-1	-1	-1	0	0	0	-1	-1	-1	0	-1	-1	-1	-1	0	0	-1	0
chr10	69681655	69835103	HERC4	no	no	0	0	0	0	0	0	-1	0	-1	-1	-1	-1	0	-1	-1	-1	-1	-1	-1	-1	-1	0	-1
chr10	70091767	70102953	HNRNPH3	no	no	0	0	-1	-1	-1	-1	-1	-1	-1	-1	-1	-1	-1	-1	-1	-1	-1	-1	-1	-1	-1	-1	0
chr10	70100863	70167051	RUFY2	no	no	0	0	-1	-1	0	-1	-1	-1	-1	-1	-1	-1	-1	-1	-1	-1	-1	-1	-1	-1	-1	-1	0
chr10	70173820	70231879	DNA2	no	no	0	0	-1	-1	0	-1	-1	-1	0	-1	-1	-1	-1	-1	-1	-1	-1	-1	-1	0	0	-1	-1
chr10	70480970	70551309	CCAR1	no	no	0	0	-1	0	0	0	0	0	0	0	-1	-1	-1	0	-1	-1	-1	-1	0	-1	-1	-1	-1
chr10	70661033	70706603	DDX50	no	no	0	0	-1	0	0	0	0	-1	0	0	-1	-1	-1	0	-1	0	-1	0	0	-1	0	-1	-1
chr10	70715891	70744279	DDX21	no	no	0	0	0	-1	-1	-1	-1	-1	-1	-1	-1	-1	-1	-1	-1	-1	0	-1	-1	-1	-1	-1	-1
chr10	70847827	70864567	SRGN|BC022313	no	no	0	0	-1	-1	-1	-1	-1	-1	-1	-1	-1	0	-1	-1	-1	-1	-1	-1	-1	-1	-1	-1	-1
chr10	70883907	70932616	VPS26A	yes	yes	1	1	-1	-1	-1	0	0	-1	0	0	-1	-1	0	0	0	-1	-1	1	-1	-1	0	-1	-1
chr10	71029755	71161637	HK1	no	no	0	0	-1	0	0	-1	-1	0	0	0	-1	-1	-1	0	0	0	-1	0	-1	0	-1	-1	-1
chr10	71857978	71892690	AIFM2	yes	no	1	0	-1	-1	-1	-1	-1	-1	-1	0	0	0	-1	0	0	-1	0	0	0	0	0	0	0.25
chr10	71897732	71906496	TYSND1	no	no	0	0	-1	-1	-1	-1	-1	-1	-1	-1	-1	-1	-1	0	-1	-1	-1	-1	-1	-1	-1	-1	-1
chr10	72238563	72328206	KIAA1274	yes	no	1	0	0	0	-1	0	0	0	-1	-1	-1	-1	-1	0	-1	0	0.333333	0	-1	0	0	0	-1
chr10	72357103	72362531	PRF1	no	no	0	0	-1	-1	-1	-1	-1	-1	-1	-1	-1	-1	-1	-1	-1	-1	-1	-1	-1	0	-1	-1	-1
chr10	72575703	72640932	SGPL1	no	no	0	0	-1	-1	-1	-1	-1	-1	-1	-1	-1	0	-1	0	0	-1	-1	0	0	0	0	0	-1
chr10	73156690	73575704	CDH23	yes	no	1	0	0	-1	-1	0	-1	0	0	0	0	0	-1	-1	-1	0	-1	0	0	0	-1	0.5	-1
chr10	73507313	73533337	C10orf54	no	no	0	0	0	-1	-1	0	-1	0	0	0	0	0	-1	-1	-1	0	-1	0	0	0	-1	0	-1
chr10	74894281	74927853	ECD	no	no	0	0	-1	0	-1	-1	-1	0	-1	-1	-1	-1	-1	-1	-1	-1	-1	-1	0	-1	-1	-1	-1
chr10	74927876	75001939	FAM149B1	no	no	0	0	-1	0	-1	-1	-1	-1	-1	-1	-1	-1	-1	-1	-1	-1	-1	-1	0	-1	-1	-1	-1
chr10	75135188	75173841	ANXA7	no	no	0	0	-1	0	-1	-1	-1	0	-1	-1	-1	-1	-1	-1	-1	-1	-1	-1	0	-1	-1	-1	-1
chr10	75404643	75415832	SYNPO2L	no	no	0	0	-1	0	-1	-1	-1	-1	-1	-1	-1	-1	-1	-1	-1	-1	-1	-1	-1	-1	-1	-1	-1
chr10	75504130	75531933	SEC24C	no	no	0	0	0	0	-1	-1	-1	-1	-1	-1	-1	-1	-1	-1	-1	-1	-1	-1	0	-1	-1	-1	-1
chr10	75532048	75535976	FUT11	no	no	0	0	-1	-1	-1	-1	-1	-1	-1	-1	-1	-1	-1	-1	-1	0	-1	-1	-1	-1	-1	-1	-1
chr10	75545381	75561556	KIAA0913	yes	yes	1	1	0	0	-1	0	-1	-1	0	-1	-1	0	-1	0	-1	0	-1	0	0	0	-1	1	0
chr10	75572258	75634349	CAMK2G	no	no	0	0	0	0	-1	0	-1	-1	0	-1	-1	0	-1	0	-1	0	-1	0	-1	-1	-1	0	-1
chr10	75669726	75682535	C10orf55	no	no	0	0	-1	-1	-1	-1	-1	-1	0	-1	-1	-1	-1	-1	-1	-1	-1	-1	-1	0	-1	-1	-1
chr10	75670861	75677258	PLAU	no	no	0	0	-1	-1	-1	-1	-1	-1	0	-1	-1	-1	-1	-1	-1	-1	-1	-1	-1	0	-1	-1	-1
chr10	75754950	75879914	VCL	no	no	0	0	-1	-1	-1	0	-1	-1	-1	-1	-1	-1	0	-1	0	-1	-1	0	-1	-1	-1	-1	-1
chr10	77542518	78317126	C10orf11	no	no	0	0	-1	-1	-1	-1	-1	-1	-1	-1	-1	-1	0	0	-1	-1	-1	-1	-1	-1	-1	0	-1
chr10	78629358	79397577	KCNMA1	no	no	0	0	-1	-1	-1	-1	-1	-1	-1	-1	-1	-1	-1	-1	-1	-1	-1	-1	-1	-1	0	-1	-1
chr10	79550548	79686348	DLG5	no	no	0	0	-1	-1	-1	-1	-1	-1	-1	-1	-1	-1	-1	-1	-1	-1	-1	-1	-1	0	-1	-1	-1
chr10	79734906	79789298	POLR3A	no	no	0	0	-1	-1	-1	-1	-1	-1	-1	-1	-1	0	-1	-1	-1	-1	-1	-1	-1	-1	-1	-1	-1
chr10	81838425	81852307	FAM213A	no	no	0	0	0	-1	-1	0	0	0	-1	0	0	-1	0	0	-1	-1	0	0	0	-1	0	-1	-1
chr10	81914879	81965433	ANXA11	no	no	0	0	-1	-1	0	0	-1	-1	-1	0	-1	0	0	-1	-1	-1	-1	-1	-1	-1	0	0	-1
chr10	85954411	85979376	CDHR1	no	no	0	0	-1	-1	-1	-1	-1	-1	-1	-1	-1	-1	-1	-1	-1	-1	-1	-1	-1	-1	0	-1	-1
chr10	86088409	86278276	FAM190B	no	no	0	0	-1	-1	-1	0	-1	0	0	-1	-1	-1	-1	0	-1	-1	-1	0	-1	-1	-1	-1	-1
chr10	88195012	88281541	WAPAL|WAPL	no	no	0	0	-1	-1	-1	-1	0	-1	0	-1	-1	0	0	0	-1	-1	-1	0	0	-1	-1	0	-1
chr10	88726913	88730571	AL157440	no	no	0	0	-1	0	-1	0	0	0	0	-1	-1	-1	-1	-1	0	-1	-1	0	-1	-1	-1	-1	-1
chr10	88728187	88730666	C10orf116	no	no	0	0	-1	0	-1	0	0	0	0	-1	-1	-1	-1	-1	0	-1	-1	0	-1	-1	-1	-1	-1
chr10	88854952	88951222	FAM35A	no	no	0	0	0	0	-1	0	-1	0	0	0	0	0	0	-1	-1	0	-1	-1	-1	0	-1	0	-1
chr10	89892056	90343082	RNLS	no	no	0	0	-1	0	-1	-1	0	-1	-1	-1	0	0	0	-1	-1	0	0	-1	0	-1	-1	0	-1
chr10	90640025	90734910	STAMBPL1|BC069782	no	no	0	0	-1	-1	0	-1	-1	0	0	-1	0	-1	-1	-1	-1	0	-1	-1	-1	-1	-1	-1	0
chr10	90729552	90775542	FAS	no	no	0	0	-1	0	-1	-1	-1	-1	0	-1	-1	0	0	0	-1	0	0	0	0	0	0	0	-1
chr10	90973325	91174382	LIPA	yes	no	4	0	0	0	0.5	0	0.333333	0.5	0	0	0	0	0	0	0	0	-1	0	0	0	0.5	0	0
chr10	91037420	91102431	BC040833	yes	no	1	0	-1	0	0.5	0	0	0	0	-1	0	0	0	0	0	0	-1	0	0	-1	0	0	-1
chr10	91061705	91069033	IFIT2	yes	yes	1	1	-1	0	1	0	0	0	0	-1	0	0	0	0	0	0	-1	0	0	-1	0	0	-1
chr10	91087601	91100725	IFIT3	no	no	0	0	-1	-1	0	0	-1	-1	-1	-1	-1	-1	-1	-1	-1	-1	-1	-1	0	-1	-1	-1	-1
chr10	91152321	91163744	IFIT1	yes	yes	2	2	-1	-1	-1	-1	1	-1	-1	-1	-1	0	-1	0	-1	0	-1	-1	-1	-1	1	0	-1
chr10	91174324	91180759	IFIT5	yes	yes	1	1	-1	-1	-1	0	0	0	0	-1	0	-1	-1	-1	-1	0	-1	0	0	-1	0	1	-1
chr10	91339253	91405329	PANK1	no	no	0	0	0	-1	-1	-1	-1	0	-1	0	-1	-1	0	0	-1	-1	-1	-1	0	0	0	-1	-1
chr10	91461366	91534700	KIF20B	no	no	0	0	0	-1	0	0	0	0	0	0	-1	0	0	0	0	0	0	-1	-1	0	-1	0	0
chr10	93558150	93625232	TNKS2	no	no	0	0	0	-1	-1	0	-1	0	0	-1	-1	0	-1	-1	-1	-1	-1	-1	0	0	0	-1	0
chr10	94590934	94819251	EXOC6	no	no	0	0	-1	-1	-1	-1	-1	-1	-1	-1	-1	-1	-1	0	0	-1	-1	-1	-1	-1	-1	-1	-1
chr10	95066185	95242074	MYOF	no	no	0	0	-1	-1	-1	-1	-1	-1	-1	-1	-1	-1	-1	-1	-1	-1	-1	-1	-1	-1	0	-1	-1
chr10	95256368	95288849	CEP55	no	no	0	0	-1	-1	-1	-1	0	0	-1	0	-1	-1	-1	0	0	-1	0	0	-1	0	0	0	-1
chr10	95427639	95462913	FRA10AC1	yes	yes	3	1	0.333333	0	-1	0	0	-1	0	0	0	0	0	-1	0	0.333333	-1	-1	-1	0	-1	-1	1
chr10	95717896	95721672	PIPSL	yes	yes	4	4	-1	-1	1	1	-1	-1	1	-1	-1	-1	-1	-1	-1	-1	-1	1	-1	-1	-1	-1	-1
chr10	96092988	96122683	NOC3L	no	no	0	0	0	0	-1	-1	-1	0	-1	0	-1	0	-1	0	0	0	0	0	-1	-1	0	-1	0
chr10	96305542	96361856	HELLS	no	no	0	0	-1	0	0	-1	-1	-1	0	-1	-1	0	-1	0	0	-1	0	-1	0	-1	0	0	0
chr10	96997329	97050781	PDLIM1	no	no	0	0	-1	-1	-1	-1	-1	0	-1	0	0	-1	0	-1	0	-1	0	0	-1	0	-1	0	0
chr10	97365685	97416567	ALDH18A1	no	no	0	0	-1	0	-1	-1	-1	-1	-1	-1	-1	-1	-1	-1	-1	0	-1	-1	-1	-1	-1	-1	-1
chr10	97423152	97453900	TCTN3	no	no	0	0	-1	-1	-1	0	-1	-1	-1	-1	-1	-1	-1	-1	-1	-1	-1	-1	-1	-1	-1	-1	-1
chr10	97889471	97923517	ZNF518A	no	no	0	0	-1	-1	-1	-1	-1	-1	-1	-1	-1	-1	-1	0	-1	-1	-1	-1	-1	-1	-1	-1	-1
chr10	97951454	98031333	BLNK	no	no	0	0	-1	-1	0	-1	-1	-1	0	0	-1	-1	-1	0	-1	-1	-1	-1	-1	-1	0	-1	-1
chr10	98277866	98346809	TM9SF3	no	no	0	0	-1	-1	-1	-1	-1	-1	-1	-1	-1	-1	0	0	-1	-1	-1	-1	-1	-1	-1	0	0
chr10	98353068	98480279	PIK3AP1	yes	yes	2	1	-1	0	1	-1	-1	0	0	0	-1	0	0	0.25	-1	-1	-1	0	0	0	-1	0	0
chr10	98912798	99052430	ARHGAP19	no	no	0	0	-1	0	0	-1	-1	-1	-1	-1	0	-1	-1	0	-1	-1	-1	-1	-1	-1	0	-1	0
chr10	99116457	99161127	RRP12	no	no	0	0	0	-1	0	0	0	-1	-1	-1	0	-1	0	-1	0	0	0	0	-1	0	0	0	0
chr10	99195665	99205768	EXOSC1	yes	yes	1	1	-1	-1	0	0	0	-1	-1	-1	0	-1	-1	-1	-1	-1	-1	-1	-1	-1	1	-1	-1
chr10	99218080	99258513	MMS19	no	no	0	0	0	-1	0	0	0	0	-1	0	-1	-1	-1	0	0	0	0	-1	-1	0	0	0	0
chr10	99344101	99436187	HOGA1|PI4K2A	no	no	0	0	-1	-1	-1	-1	0	0	-1	-1	-1	-1	0	-1	-1	0	-1	0	0	0	-1	-1	0
chr10	99374309	99393913	MORN4	no	no	0	0	-1	-1	-1	-1	-1	0	-1	-1	-1	-1	-1	-1	-1	-1	-1	-1	-1	-1	-1	-1	-1
chr10	99496877	99520664	ZFYVE27	no	no	0	0	0	-1	-1	-1	0	-1	-1	-1	-1	-1	0	-1	0	-1	-1	-1	-1	-1	-1	-1	-1
chr10	99894380	100004654	C10orf28	no	no	0	0	0	0	0	0	0	0	-1	0	0	0	-1	-1	0	0	-1	0	0	0	-1	0	0
chr10	100143321	100174978	PYROXD2|MIR1287	yes	yes	3	3	0	-1	-1	0	-1	-1	-1	1	-1	-1	-1	-1	-1	-1	-1	1	-1	-1	1	-1	-1
chr10	100175954	100206704	HPS1	no	no	0	0	-1	-1	0	0	-1	-1	-1	-1	0	0	-1	-1	-1	0	0	0	0	-1	-1	0	0
chr10	101156626	101190530	GOT1	no	no	0	0	-1	-1	0	-1	-1	-1	0	-1	0	0	-1	-1	-1	0	-1	-1	0	0	-1	-1	-1
chr10	101370274	101418994	SLC25A28	no	no	0	0	0	-1	-1	-1	-1	-1	-1	-1	-1	-1	-1	-1	-1	-1	-1	0	-1	-1	-1	-1	-1
chr10	101468504	101492423	COX15	no	no	0	0	0	0	-1	-1	-1	0	-1	-1	0	-1	-1	-1	-1	-1	-1	0	-1	-1	-1	0	-1
chr10	101491957	101515894	CUTC	no	no	0	0	-1	-1	-1	0	-1	-1	-1	-1	-1	-1	-1	-1	-1	-1	-1	0	-1	-1	-1	-1	-1
chr10	101635333	101769676	DNMBP	yes	no	1	0	0	0	-1	0	0	0	0	0	0.333333	-1	-1	-1	-1	-1	-1	0	-1	0	0	-1	0
chr10	101686965	101718755	DNMBP-AS1	no	no	0	0	-1	0	-1	0	-1	0	0	0	-1	-1	-1	-1	-1	-1	-1	0	-1	-1	-1	-1	-1
chr10	101909846	101945814	ERLIN1	no	no	0	0	0	-1	-1	-1	-1	-1	-1	0	-1	0	-1	-1	-1	0	-1	0	0	0	-1	-1	-1
chr10	101948123	101989344	CHUK	no	no	0	0	0	0	-1	-1	-1	-1	-1	0	0	0	-1	-1	-1	-1	-1	0	-1	0	-1	-1	0
chr10	101992054	102027437	CWF19L1	no	no	0	0	-1	0	-1	-1	-1	-1	-1	-1	-1	-1	-1	-1	-1	-1	-1	-1	0	-1	0	-1	-1
chr10	102106771	102124588	SCD	no	no	0	0	0	-1	0	-1	-1	0	0	-1	0	0	-1	0	-1	0	-1	-1	-1	-1	0	-1	-1
chr10	102246402	102289636	SEC31B|NDUFB8	no	no	0	0	-1	-1	-1	0	-1	-1	-1	-1	-1	-1	-1	-1	-1	-1	-1	-1	0	-1	-1	-1	-1
chr10	102295640	102313681	HIF1AN	no	no	0	0	-1	-1	-1	-1	-1	-1	0	-1	-1	-1	0	0	-1	0	-1	-1	0	-1	0	0	-1
chr10	102672325	102724891	FAM178A	no	no	0	0	0	-1	-1	-1	-1	0	-1	-1	-1	0	-1	0	-1	-1	-1	0	-1	-1	-1	-1	-1
chr10	102737578	102747272	MRPL43	yes	yes	1	1	1	-1	-1	-1	-1	-1	-1	0	-1	-1	-1	-1	-1	-1	-1	-1	-1	-1	-1	-1	0
chr10	103113824	103317070	BTRC	no	no	0	0	-1	-1	-1	0	0	-1	-1	-1	-1	-1	0	-1	-1	-1	-1	0	-1	-1	0	0	-1
chr10	103330405	103369410	DPCD	no	no	0	0	-1	-1	-1	0	-1	0	0	-1	0	0	0	-1	0	-1	0	0	-1	-1	0	-1	-1
chr10	103338638	103348027	POLL	no	no	0	0	-1	-1	-1	0	-1	0	0	-1	0	0	0	-1	0	-1	0	0	-1	-1	0	-1	-1
chr10	103544199	103578700	MGEA5	no	no	0	0	-1	-1	0	0	-1	-1	-1	-1	-1	-1	-1	-1	-1	-1	-1	-1	-1	-1	-1	-1	-1
chr10	103911932	103923627	NOLC1	no	no	0	0	-1	-1	-1	0	-1	-1	-1	-1	-1	-1	-1	-1	-1	-1	-1	-1	-1	-1	-1	-1	-1
chr10	104005254	104142656	GBF1|BC068543	no	no	0	0	-1	0	0	-1	-1	0	-1	-1	0	0	-1	-1	0	-1	0	-1	0	-1	-1	-1	-1
chr10	104154228	104162281	NFKB2	no	no	0	0	-1	-1	-1	-1	0	-1	-1	-1	-1	-1	-1	-1	-1	-1	-1	-1	-1	-1	-1	0	-1
chr10	104183001	104192423	CUEDC2	no	no	0	0	0	0	0	-1	-1	-1	-1	0	-1	0	-1	-1	-1	-1	-1	-1	-1	-1	-1	-1	0
chr10	104263718	104393214	SUFU	no	no	0	0	-1	-1	-1	0	-1	-1	-1	-1	-1	-1	-1	-1	-1	-1	-1	-1	-1	-1	-1	-1	-1
chr10	104503726	104591851	C10orf26	no	no	0	0	-1	-1	0	0	0	-1	-1	-1	-1	-1	-1	0	-1	-1	-1	-1	-1	0	0	0	-1
chr10	104613966	104661655	AS3MT	no	no	0	0	-1	0	-1	-1	-1	-1	-1	-1	-1	-1	-1	-1	-1	-1	-1	-1	0	-1	-1	-1	-1
chr10	104678074	104838344	CNNM2	no	no	0	0	0	-1	-1	0	-1	-1	-1	-1	-1	-1	-1	-1	-1	-1	-1	-1	0	-1	-1	-1	-1
chr10	104847773	104953063	NT5C2	no	no	0	0	0	0	-1	0	0	0	0	0	0	-1	0	0	0	-1	0	-1	0	-1	0	0	0
chr10	105156411	105206019	PDCD11	yes	no	1	0	0	0	0	-1	0	-1	-1	0	0	0	0	0	0	-1	-1	-1	0	-1	-1	0	0.333333
chr10	105206542	105212658	CALHM2	no	no	0	0	-1	-1	-1	-1	-1	-1	-1	-1	-1	0	-1	0	-1	-1	-1	-1	-1	-1	-1	-1	-1
chr10	105348284	105615164	SH3PXD2A	yes	yes	2	2	0	-1	1	0	0	1	-1	0	0	0	0	0	0	-1	-1	-1	0	0	0	-1	0
chr10	105637317	105678045	OBFC1	no	no	0	0	-1	-1	0	-1	0	0	-1	0	0	-1	0	0	0	-1	-1	-1	0	0	0	0	-1
chr10	105727469	105787342	SLK	no	no	0	0	0	-1	0	-1	0	0	-1	-1	-1	-1	-1	0	-1	0	0	0	0	-1	0	-1	-1
chr10	105881815	105886143	SFR1	no	no	0	0	-1	-1	-1	-1	-1	-1	-1	-1	-1	-1	0	-1	-1	-1	-1	-1	-1	0	0	-1	-1
chr10	106013951	106027222	GSTO1	no	no	0	0	0	-1	-1	-1	-1	0	0	-1	-1	-1	-1	-1	-1	-1	0	-1	0	-1	-1	-1	-1
chr10	112052797	112064707	SMNDC1	no	no	0	0	-1	-1	-1	-1	-1	-1	-1	-1	-1	-1	-1	-1	-1	0	-1	-1	-1	-1	0	-1	-1
chr10	112257624	112271302	DUSP5	no	no	0	0	-1	-1	0	-1	-1	0	-1	0	-1	0	-1	0	0	0	-1	0	0	-1	0	-1	-1
chr10	113909621	113943537	GPAM	no	no	0	0	-1	-1	0	0	-1	-1	0	-1	-1	-1	-1	0	-1	-1	-1	-1	-1	-1	0	-1	0
chr10	114133915	114188138	ACSL5	no	no	0	0	-1	-1	-1	-1	-1	-1	0	-1	-1	0	-1	0	-1	-1	-1	-1	-1	0	-1	-1	-1
chr10	114190057	114207306	ZDHHC6	yes	yes	1	1	-1	-1	-1	0	-1	0	0	-1	-1	0	0	0	-1	0	1	0	-1	-1	-1	-1	0
chr10	115438934	115490664	CASP7	no	no	0	0	-1	-1	0	-1	0	-1	0	-1	0	0	0	-1	0	0	-1	0	-1	-1	-1	0	0
chr10	115594483	115613859	DCLRE1A	no	no	0	0	0	0	-1	0	0	0	-1	-1	0	-1	0	-1	-1	-1	0	0	-1	-1	0	-1	-1
chr10	115614390	115676951	NHLRC2|AK000154	no	no	0	0	0	-1	-1	0	-1	-1	0	-1	-1	-1	0	0	0	-1	-1	-1	0	-1	0	-1	0
chr10	115881973	115934364	C10orf118|MIR2110	yes	no	1	0	0.5	-1	-1	-1	-1	-1	-1	-1	-1	-1	-1	-1	0	-1	-1	-1	0	-1	-1	-1	-1
chr10	116054582	116164515	AFAP1L2	no	no	0	0	-1	-1	-1	-1	-1	-1	-1	-1	-1	-1	-1	0	-1	-1	-1	-1	-1	0	-1	-1	-1
chr10	116581502	116659586	FAM160B1	no	no	0	0	-1	-1	-1	-1	-1	-1	0	-1	-1	-1	0	0	-1	-1	-1	0	-1	-1	-1	-1	0
chr10	116697914	116737439	TRUB1	no	no	0	0	-1	0	0	0	0	0	-1	0	0	-1	-1	0	-1	0	0	0	-1	0	0	0	-1
chr10	119042605	119134937	PDZD8	no	no	0	0	-1	-1	-1	-1	-1	-1	-1	-1	-1	0	-1	0	-1	-1	0	0	0	0	0	-1	-1
chr10	119764426	119806114	RAB11FIP2	no	no	0	0	-1	-1	-1	-1	-1	-1	-1	-1	-1	-1	0	-1	-1	-1	-1	-1	-1	-1	-1	-1	-1
chr10	120900424	120925204	SFXN4	yes	yes	1	1	0	-1	0	0	0	1	0	-1	0	-1	-1	-1	-1	0	-1	-1	-1	0	0	0	-1
chr10	120967196	121215131	GRK5	no	no	0	0	-1	-1	-1	-1	-1	-1	-1	-1	-1	-1	-1	-1	-1	-1	-1	0	0	-1	0	-1	-1
chr10	121259338	121302222	RGS10	no	no	0	0	-1	-1	-1	0	-1	-1	-1	-1	-1	-1	-1	-1	-1	-1	-1	-1	-1	-1	-1	-1	-1
chr10	121332977	121356541	TIAL1	no	no	0	0	-1	-1	-1	-1	-1	-1	-1	-1	-1	-1	0	0	-1	-1	-1	-1	-1	-1	-1	-1	-1
chr10	121410881	121437329	BAG3	no	no	0	0	-1	-1	-1	-1	-1	-1	-1	-1	-1	-1	-1	-1	-1	-1	-1	0	-1	-1	0	-1	-1
chr10	121485558	121588662	INPP5F	no	no	0	0	0	0	-1	-1	0	-1	-1	-1	-1	-1	-1	-1	-1	-1	-1	-1	-1	0	0	-1	-1
chr10	121588971	121633133	MCMBP|AK001928	no	no	0	0	-1	0	-1	-1	-1	-1	-1	-1	-1	-1	-1	-1	-1	-1	-1	-1	-1	-1	-1	-1	-1
chr10	121652084	121704170	SEC23IP	no	no	0	0	0	0	-1	-1	-1	-1	0	0	-1	0	-1	0	0	-1	0	-1	-1	0	-1	-1	-1
chr10	122610686	122669038	WDR11|AX747838	no	no	0	0	0	0	0	0	0	-1	0	0	0	-1	0	-1	-1	0	-1	0	0	0	0	0	0
chr10	123502624	123688217	ATE1	no	no	0	0	-1	-1	-1	-1	-1	-1	-1	-1	-1	-1	0	-1	-1	0	-1	-1	-1	0	-1	-1	-1
chr10	124134093	124191871	PLEKHA1|BC041654	no	no	0	0	-1	0	-1	-1	-1	-1	-1	-1	-1	-1	-1	-1	-1	-1	-1	-1	-1	-1	-1	-1	-1
chr10	124591670	124639157	CUZD1|FAM24B-CUZD1	yes	yes	1	1	-1	0	1	0	-1	-1	0	0	-1	-1	-1	0	-1	0	-1	-1	-1	-1	-1	-1	-1
chr10	124608609	124639157	FAM24B	yes	yes	1	1	-1	0	1	0	-1	-1	0	0	-1	-1	-1	0	-1	0	-1	-1	-1	-1	-1	-1	-1
chr10	124739555	124749923	PSTK	no	no	0	0	0	0	-1	-1	0	0	0	-1	-1	-1	-1	0	0	-1	-1	-1	-1	-1	-1	-1	-1
chr10	124768428	124817806	ACADSB	no	no	0	0	0	0	-1	-1	0	0	-1	-1	-1	0	-1	0	-1	-1	-1	-1	0	-1	0	-1	-1
chr10	126150340	126302710	LHPP	no	no	0	0	0	0	-1	0	0	0	-1	-1	0	-1	-1	-1	0	-1	0	-1	0	-1	-1	-1	-1
chr10	126490353	126525239	FAM175B	no	no	0	0	0	0	0	-1	-1	0	0	0	0	-1	0	-1	0	0	-1	0	0	0	0	-1	0
chr10	126628971	126676005	ZRANB1	no	no	0	0	-1	0	-1	-1	0	-1	-1	0	-1	-1	-1	-1	0	-1	-1	-1	0	-1	-1	-1	0
chr10	127408083	127452712	C10orf137	no	no	0	0	-1	-1	-1	0	-1	0	-1	-1	-1	-1	0	-1	-1	-1	-1	-1	0	0	-1	-1	-1
chr10	129705324	129884164	PTPRE	no	no	0	0	-1	-1	-1	-1	-1	0	-1	-1	-1	0	0	-1	-1	-1	0	-1	-1	-1	0	-1	-1
chr10	129894924	129924468	MKI67	yes	no	5	0	0	0.071429	0	0	0	0	0	0.055556	-1	0	0.058824	-1	0	0	0.058824	0	0	0	0	0.111111	0
chr10	131265453	131565783	MGMT	yes	yes	2	2	-1	0	-1	-1	-1	-1	-1	-1	0	0	-1	1	-1	-1	-1	-1	-1	-1	1	-1	-1
chr10	131934638	131982785	GLRX3	no	no	0	0	-1	0	0	-1	0	-1	0	0	-1	-1	0	-1	-1	-1	0	-1	-1	0	0	0	-1
chr10	134000413	134019280	DPYSL4	yes	yes	2	2	-1	-1	-1	-1	-1	1	-1	-1	-1	-1	-1	-1	-1	-1	-1	-1	1	-1	-1	-1	-1
chr10	134145613	134195010	LRRC27	no	no	0	0	-1	-1	-1	-1	-1	-1	0	-1	-1	-1	-1	-1	-1	-1	-1	-1	0	-1	-1	-1	-1
chr10	134351352	134596984	INPP5A	no	no	0	0	-1	0	0	0	0	-1	-1	0	-1	-1	-1	-1	-1	0	-1	-1	-1	0	-1	-1	-1
chr10	135075919	135090407	ADAM8	no	no	0	0	0	-1	-1	0	0	0	-1	-1	0	-1	-1	-1	-1	-1	-1	-1	-1	-1	-1	-1	-1
chr10	135093137	135125841	TUBGCP2	no	no	0	0	0	-1	-1	0	0	-1	-1	-1	0	-1	-1	-1	-1	-1	-1	0	-1	-1	-1	-1	-1
chr10	135175986	135186908	ECHS1	no	no	0	0	-1	-1	-1	-1	-1	-1	-1	-1	0	-1	-1	-1	-1	-1	-1	-1	-1	-1	-1	-1	-1
chr10	135192740	135205198	PAOX	no	no	0	0	-1	-1	-1	-1	-1	-1	-1	-1	0	-1	0	0	0	0	0	-1	-1	-1	-1	0	-1
chr11	214624	236931	Z49985|SIRT3	yes	yes	1	1	-1	0	-1	0	-1	1	-1	-1	-1	0	0	0	-1	-1	-1	-1	-1	0	-1	-1	0
chr11	236807	252984	PSMD13	yes	yes	5	2	-1	-1	0.25	0.5	-1	0	-1	-1	-1	-1	-1	-1	-1	0.666667	-1	0.333333	-1	-1	0.666667	-1	-1
chr11	289137	295688	ATHL1	no	no	0	0	-1	0	-1	-1	-1	0	-1	-1	-1	0	-1	-1	-1	-1	-1	-1	-1	-1	0	-1	-1
chr11	308106	309410	IFITM2	yes	yes	9	7	0	1	1	-1	-1	-1	1	1	-1	-1	-1	-1	0.5	-1	-1	1	1	-1	1	0.5	0
chr11	405715	417397	SIGIRR	no	no	0	0	-1	-1	-1	0	-1	0	-1	0	0	0	-1	-1	-1	0	-1	0	-1	-1	0	0	-1
chr11	417929	442011	ANO9	no	no	0	0	-1	0	-1	-1	-1	0	0	-1	-1	-1	-1	0	-1	-1	0	-1	0	0	-1	0	0
chr11	494511	507283	RNH1	no	no	0	0	-1	-1	-1	-1	-1	0	-1	0	-1	-1	0	0	0	0	-1	0	0	-1	0	-1	-1
chr11	532241	535550	HRAS	no	no	0	0	-1	-1	-1	-1	-1	0	-1	-1	0	-1	0	-1	-1	-1	0	-1	0	0	-1	0	-1
chr11	560970	564025	RASSF7	no	no	0	0	-1	-1	-1	-1	-1	-1	-1	0	-1	-1	-1	-1	-1	-1	-1	-1	-1	-1	-1	-1	-1
chr11	576482	612222	PHRF1	no	no	0	0	-1	0	-1	0	-1	-1	-1	0	0	-1	0	0	0	-1	-1	-1	0	0	-1	0	-1
chr11	644224	695740	DEAF1	no	no	0	0	-1	0	-1	-1	-1	0	-1	0	-1	-1	0	-1	-1	-1	-1	0	0	-1	-1	-1	-1
chr11	706119	727727	EPS8L2	yes	yes	1	1	0	-1	-1	0	-1	-1	-1	-1	-1	-1	-1	-1	-1	-1	1	-1	-1	0	-1	-1	-1
chr11	766691	777487	BC048998|PDDC1	no	no	0	0	-1	-1	-1	0	-1	-1	-1	0	0	-1	0	-1	-1	-1	-1	0	0	0	-1	0	0
chr11	799178	805250	PIDD	no	no	0	0	-1	-1	-1	0	-1	0	-1	0	-1	0	0	0	-1	0	-1	0	0	0	-1	0	0
chr11	832951	838835	CD151	yes	yes	4	4	1	-1	-1	1	1	1	-1	-1	0	-1	-1	0	-1	-1	-1	-1	-1	0	-1	-1	-1
chr11	839720	842529	POLR2L	yes	yes	1	1	-1	-1	-1	0	0	1	-1	-1	0	-1	-1	0	-1	-1	-1	-1	-1	-1	-1	-1	-1
chr11	867356	915058	CHID1	no	no	0	0	0	0	-1	0	0	0	-1	-1	-1	-1	-1	0	-1	0	0	0	0	-1	-1	0	0
chr11	925808	1012245	AP2A2	no	no	0	0	0	0	-1	-1	-1	-1	0	0	0	0	-1	-1	0	-1	-1	-1	-1	-1	-1	-1	-1
chr11	1295597	1330892	TOLLIP	no	no	0	0	0	0	0	-1	0	0	-1	-1	-1	-1	0	0	0	-1	-1	-1	0	0	0	-1	0
chr11	1490684	1785501	MOB2	no	no	0	0	0	-1	-1	-1	0	-1	-1	0	-1	-1	-1	-1	-1	-1	-1	-1	0	0	-1	-1	-1
chr11	1490692	1502115	MOB2	no	no	0	0	0	-1	-1	-1	-1	-1	-1	0	-1	-1	-1	-1	-1	-1	-1	-1	-1	-1	-1	-1	-1
chr11	1773981	1785222	CTSD	no	no	0	0	-1	-1	-1	-1	0	-1	-1	-1	-1	-1	-1	-1	-1	-1	-1	-1	0	0	-1	-1	-1
chr11	1874199	1913493	LSP1	no	no	0	0	-1	-1	-1	0	-1	-1	-1	0	-1	-1	-1	-1	-1	-1	-1	-1	-1	-1	-1	-1	-1
chr11	1968501	1977839	MRPL23	no	no	0	0	-1	-1	-1	-1	-1	0	0	-1	-1	-1	-1	0	-1	-1	-1	-1	0	0	-1	-1	0
chr11	2920950	2946476	SLC22A18	no	no	0	0	-1	-1	0	-1	-1	-1	-1	-1	-1	-1	-1	-1	-1	0	-1	-1	-1	0	0	-1	-1
chr11	2965659	3013607	NAP1L4	no	no	0	0	-1	-1	-1	-1	-1	-1	-1	-1	0	-1	-1	-1	-1	0	-1	-1	-1	0	-1	-1	-1
chr11	3022151	3078681	CARS	no	no	0	0	-1	-1	-1	-1	-1	0	0	-1	0	-1	-1	0	-1	-1	-1	-1	-1	-1	-1	-1	-1
chr11	3696239	3819022	NUP98	no	no	0	0	-1	-1	-1	-1	-1	-1	-1	0	-1	0	-1	-1	0	-1	-1	-1	-1	-1	-1	-1	-1
chr11	3876932	4114440	MIR4687|STIM1	no	no	0	0	-1	0	0	-1	-1	-1	0	0	0	0	-1	0	0	0	0	-1	0	-1	0	0	0
chr11	4115923	4223759	RRM1	no	no	0	0	-1	0	0	-1	-1	0	0	0	0	0	-1	0	0	-1	0	-1	-1	-1	0	0	0
chr11	4406126	4414926	TRIM21	no	no	0	0	-1	-1	-1	-1	-1	-1	-1	-1	0	-1	0	-1	-1	-1	-1	-1	-1	-1	-1	-1	-1
chr11	4619901	4629489	TRIM68	no	no	0	0	-1	-1	-1	-1	-1	-1	-1	0	-1	-1	-1	-1	-1	-1	-1	0	-1	-1	-1	-1	-1
chr11	5269501	5667011	HBG1|HBG2	no	no	0	0	0	0	0	0	-1	0	-1	-1	-1	-1	-1	0	-1	-1	-1	-1	0	0	0	0	-1
chr11	5617330	5687610	TRIM6|TRIM34|TRIM6-TRIM34|TRIM78P	no	no	0	0	0	0	0	0	-1	0	-1	-1	-1	-1	-1	0	-1	-1	-1	-1	0	0	0	0	-1
chr11	5684424	5959849	TRIM5	yes	no	1	0	0	0	0	0	0	0.333333	0	0	0	0	0	0	0	0	0	0	0	0	0	0	0
chr11	5710816	5821759	TRIM22	no	no	0	0	0	0	-1	0	0	0	0	0	0	0	0	0	0	0	-1	0	0	0	0	-1	0
chr11	6232563	6255941	FAM160A2	no	no	0	0	0	-1	-1	0	-1	0	0	-1	-1	-1	-1	0	0	-1	-1	-1	0	0	0	0	0
chr11	6340175	6341740	PRKCDBP	yes	yes	1	1	-1	-1	-1	-1	-1	-1	-1	-1	-1	-1	-1	-1	0	0	-1	-1	-1	-1	1	-1	-1
chr11	6411643	6416228	SMPD1	no	no	0	0	0	-1	-1	-1	0	-1	0	-1	-1	0	0	0	0	-1	-1	-1	-1	-1	0	0	-1
chr11	6502676	6505911	FXC1	no	no	0	0	-1	0	-1	0	-1	-1	-1	-1	-1	-1	-1	0	-1	-1	0	-1	-1	-1	-1	-1	-1
chr11	6518525	6593254	DNHD1	no	no	0	0	0	0	0	0	-1	0	-1	-1	-1	-1	-1	-1	-1	0	-1	-1	0	-1	-1	-1	-1
chr11	6621143	6624880	RRP8	no	no	0	0	-1	0	0	-1	-1	-1	-1	-1	0	-1	-1	-1	-1	0	-1	-1	-1	-1	-1	-1	-1
chr11	6624963	6632099	ILK	yes	yes	1	1	0	0	0	-1	0	-1	-1	-1	-1	-1	0	-1	0	0	1	0	0	0	0	-1	0
chr11	6632047	6633475	TAF10	no	no	0	0	0	0	0	-1	-1	-1	-1	-1	-1	-1	0	-1	0	0	-1	-1	0	0	-1	-1	0
chr11	6633996	6640692	TPP1	no	no	0	0	0	-1	-1	-1	-1	-1	-1	-1	-1	-1	-1	-1	-1	0	-1	-1	-1	-1	-1	-1	-1
chr11	6734380	6767670	GVINP1	no	no	0	0	-1	-1	-1	-1	-1	-1	-1	-1	-1	-1	-1	-1	-1	-1	-1	-1	0	-1	-1	-1	-1
chr11	6947653	7005861	ZNF215	no	no	0	0	-1	-1	-1	-1	-1	-1	0	-1	0	0	-1	0	-1	-1	0	0	-1	0	-1	0	-1
chr11	7535000	7678358	PPFIBP2	yes	no	1	0	-1	-1	0	-1	0	-1	-1	-1	-1	0	-1	0	-1	0.5	-1	0	-1	-1	0	-1	0
chr11	7686325	7694994	CYB5R2	yes	yes	4	3	-1	-1	1	-1	1	-1	-1	-1	-1	0	-1	0	-1	1	-1	-1	-1	-1	0	-1	0.5
chr11	8008444	8017719	EIF3F	no	no	0	0	-1	-1	-1	-1	-1	-1	-1	0	-1	0	-1	-1	-1	-1	-1	-1	-1	-1	-1	0	-1
chr11	8413417	8615775	STK33	yes	yes	3	2	0	0.333333	0	-1	0	0	-1	-1	0	0	-1	0	-1	0	-1	0	-1	1	0.666667	-1	0
chr11	8633583	8693413	TRIM66	no	no	0	0	-1	-1	-1	0	-1	-1	-1	-1	-1	-1	-1	-1	-1	-1	-1	-1	-1	-1	-1	-1	-1
chr11	8703994	8711419	RPL27A	yes	yes	1	1	-1	-1	-1	-1	-1	0	-1	-1	0	-1	-1	-1	-1	-1	0	0	-1	-1	-1	-1	1
chr11	8932700	8941626	AKIP1	no	no	0	0	-1	-1	-1	0	-1	0	-1	-1	-1	0	0	-1	-1	-1	-1	-1	-1	-1	0	-1	0
chr11	8968839	8986481	TMEM9B	no	no	0	0	-1	-1	-1	-1	-1	-1	-1	0	0	-1	-1	-1	0	0	-1	-1	0	0	0	-1	-1
chr11	9160374	9286873	DENND5A	no	no	0	0	-1	-1	0	-1	-1	0	0	-1	-1	-1	-1	0	0	0	-1	-1	0	0	-1	-1	0
chr11	9406168	9469674	IPO7	no	no	0	0	-1	-1	-1	-1	-1	-1	-1	0	-1	-1	-1	-1	-1	-1	-1	-1	-1	-1	-1	0	-1
chr11	9482511	9550071	ZNF143	no	no	0	0	-1	-1	-1	-1	-1	0	-1	0	-1	0	-1	-1	-1	-1	-1	-1	-1	-1	-1	-1	-1
chr11	9595227	9611313	WEE1	no	no	0	0	-1	-1	0	0	-1	-1	0	0	0	-1	-1	-1	-1	-1	-1	-1	0	-1	0	-1	-1
chr11	9685627	9774507	SWAP70	yes	yes	2	1	-1	-1	0	0	0	0.5	-1	0	0	-1	0	-1	0	0	-1	1	0	-1	-1	0	0
chr11	10471867	10529126	AMPD3	no	no	0	0	-1	-1	-1	-1	0	-1	0	-1	0	-1	-1	0	-1	0	0	0	0	0	-1	0	-1
chr11	10533224	10562774	RNF141	no	no	0	0	-1	-1	-1	0	0	-1	0	-1	-1	0	-1	-1	-1	-1	-1	0	0	-1	-1	0	0
chr11	10772810	10801290	CTR9	no	no	0	0	0	-1	0	0	0	-1	0	0	-1	0	0	-1	-1	-1	0	-1	-1	-1	-1	-1	-1
chr11	10833620	10879620	ZBED5	no	no	0	0	-1	-1	-1	-1	-1	-1	-1	-1	-1	-1	-1	0	-1	-1	-1	-1	0	-1	-1	-1	-1
chr11	11292420	11643561	GALNTL4	yes	yes	11	6	0	0	0.333333	1	1	0.5	-1	-1	0.5	0	0	1	0.25	0	0	1	0	1	0.666667	0.333333	0
chr11	11373320	11374904	CSNK2A1	yes	yes	9	9	-1	-1	1	1	-1	1	-1	-1	1	-1	-1	-1	1	-1	-1	1	-1	1	1	1	-1
chr11	11862969	11980872	USP47	no	no	0	0	0	0	-1	-1	-1	-1	0	0	0	0	0	0	0	0	-1	0	-1	-1	0	-1	0
chr11	13409555	13484838	BTBD10	no	no	0	0	-1	-1	0	0	-1	-1	-1	0	-1	-1	-1	0	-1	-1	-1	-1	-1	-1	-1	-1	-1
chr11	16798843	17035963	AL833346|PLEKHA7	no	no	0	0	-1	0	-1	-1	-1	-1	-1	-1	-1	-1	0	-1	-1	-1	-1	-1	-1	-1	-1	-1	-1
chr11	17099276	17229530	PIK3C2A	no	no	0	0	-1	-1	-1	0	-1	-1	-1	-1	-1	-1	0	-1	-1	-1	0	0	-1	0	0	-1	0
chr11	17281886	17371521	NUCB2	no	no	0	0	-1	-1	-1	-1	-1	-1	-1	0	0	-1	0	0	-1	-1	-1	0	0	0	0	-1	-1
chr11	17809596	18034637	SERGEF	yes	no	1	0	0	0.5	-1	-1	0	-1	0	0	0	0	0	-1	-1	0	-1	-1	0	0	0	0	-1
chr11	18101889	18127638	SAAL1	no	no	0	0	-1	-1	-1	-1	-1	0	-1	-1	0	-1	-1	-1	-1	0	-1	-1	-1	-1	0	-1	0
chr11	18252901	18270221	SAA4|SAA2-SAA4|SAA2	no	no	0	0	-1	-1	-1	-1	-1	-1	-1	-1	-1	-1	-1	-1	-1	-1	-1	-1	-1	-1	0	-1	-1
chr11	18553243	18610281	UEVLD	no	no	0	0	-1	-1	-1	-1	-1	-1	-1	-1	-1	-1	0	-1	-1	-1	-1	-1	-1	0	-1	-1	-1
chr11	18627947	18656020	SPTY2D1	yes	yes	1	1	0	0	0	0	-1	0	-1	0	0	-1	0	0	-1	0	0	-1	-1	0	-1	1	-1
chr11	19138691	19197967	ZDHHC13	no	no	0	0	-1	0	-1	-1	-1	-1	-1	-1	0	-1	0	0	0	-1	-1	-1	0	-1	-1	-1	-1
chr11	19245609	19263167	E2F8	no	no	0	0	0	-1	-1	-1	-1	0	-1	0	0	-1	-1	-1	0	-1	-1	0	-1	0	-1	-1	-1
chr11	19372270	20143147	NAV2	no	no	0	0	-1	-1	-1	-1	-1	-1	-1	-1	-1	-1	-1	-1	-1	-1	-1	-1	-1	0	-1	-1	-1
chr11	20385230	20405329	HTATIP2	no	no	0	0	-1	-1	-1	-1	-1	-1	-1	-1	-1	-1	-1	0	-1	-1	-1	-1	-1	-1	-1	-1	-1
chr11	22214721	22304913	ANO5	no	no	0	0	-1	-1	-1	0	-1	0	0	-1	-1	-1	0	-1	-1	-1	-1	-1	-1	0	0	-1	-1
chr11	22688159	22834547	GAS2	yes	yes	1	1	0	1	-1	-1	-1	-1	-1	-1	-1	0	-1	0	0	-1	0	-1	-1	-1	-1	0	-1
chr11	27360060	27384795	CCDC34	yes	yes	1	1	-1	-1	0	0	-1	-1	-1	0	-1	-1	0	0	1	0	0	0	0	-1	-1	0	-1
chr11	28042162	28129746	KIF18A	no	no	0	0	-1	-1	0	0	-1	0	-1	-1	-1	0	0	-1	-1	-1	0	-1	0	-1	-1	-1	-1
chr11	31838113	32127272	DKFZp686K1684|RCN1	yes	yes	13	2	0.5	-1	-1	-1	0.5	1	0.5	-1	-1	-1	0.5	-1	0.5	0.5	0.5	1	0.5	-1	0.5	0.5	0.5
chr11	32623625	32816187	CCDC73	no	no	0	0	-1	-1	-1	-1	-1	-1	-1	-1	-1	-1	-1	-1	-1	-1	-1	0	-1	-1	-1	-1	-1
chr11	32851480	32879669	PRRG4	no	no	0	0	-1	-1	-1	-1	-1	-1	-1	-1	-1	0	-1	-1	-1	-1	-1	-1	-1	-1	0	-1	-1
chr11	32914791	33014862	QSER1	no	no	0	0	-1	0	0	-1	-1	-1	-1	-1	-1	-1	0	0	0	-1	-1	0	0	-1	0	-1	-1
chr11	33037409	33055128	DEPDC7	no	no	0	0	-1	-1	-1	0	-1	-1	-1	-1	-1	-1	-1	-1	0	-1	-1	-1	-1	-1	-1	-1	-1
chr11	33060962	33127488	TCP11L1	yes	no	1	0	0	-1	0	0	0	0	0	0	-1	-1	-1	0	0.5	0	0	0	-1	0	-1	0	0
chr11	33097695	33101000	LINC00294	no	no	0	0	0	-1	-1	-1	-1	-1	-1	-1	-1	-1	-1	-1	-1	-1	-1	0	-1	-1	-1	-1	-1
chr11	33563876	33695646	C11orf41	no	no	0	0	0	-1	-1	-1	-1	-1	0	-1	-1	-1	-1	0	-1	0	-1	-1	-1	0	0	0	0
chr11	33762489	33796071	FBXO3	no	no	0	0	-1	-1	-1	-1	-1	-1	0	0	-1	-1	-1	-1	-1	-1	0	-1	-1	0	-1	-1	-1
chr11	33880122	33913836	LMO2	no	no	0	0	0	0	0	-1	0	-1	-1	0	0	0	-1	-1	0	0	-1	-1	0	-1	-1	-1	-1
chr11	34127110	34168458	NAT10	no	no	0	0	-1	-1	-1	0	-1	-1	0	0	-1	0	-1	-1	-1	-1	-1	-1	-1	-1	-1	-1	-1
chr11	34460471	34493607	CAT	no	no	0	0	-1	-1	-1	-1	-1	-1	-1	0	-1	-1	0	-1	0	-1	0	0	-1	-1	-1	-1	0
chr11	34896713	34937939	APIP	no	no	0	0	0	0	0	0	0	-1	0	-1	-1	0	-1	0	0	0	-1	0	-1	0	-1	0	-1
chr11	34937676	35017675	PDHX	no	no	0	0	0	0	0	0	0	0	0	0	0	0	-1	0	0	0	0	0	-1	0	-1	0	-1
chr11	35160416	35253949	CD44	yes	yes	1	1	0	1	0	0	-1	-1	0	-1	-1	-1	-1	-1	0	0	0	-1	-1	0	0	-1	-1
chr11	35639734	35642421	FJX1	no	no	0	0	-1	-1	-1	-1	-1	-1	-1	-1	-1	-1	-1	0	-1	-1	-1	-1	-1	-1	-1	-1	-1
chr11	43380434	43516483	TTC17	no	no	0	0	-1	0	-1	-1	-1	-1	-1	0	-1	-1	-1	0	-1	-1	-1	0	0	-1	-1	-1	-1
chr11	43702142	43878169	HSD17B12	yes	yes	4	4	0	1	-1	-1	-1	1	-1	-1	-1	-1	-1	-1	-1	1	-1	-1	0	-1	1	-1	-1
chr11	43902356	43941825	ALKBH3	no	no	0	0	0	0	-1	-1	0	0	-1	-1	-1	0	-1	-1	0	0	-1	0	0	-1	-1	-1	0
chr11	43930838	43942494	LOC100507300	no	no	0	0	0	0	-1	-1	0	0	-1	-1	-1	0	-1	-1	0	0	-1	0	0	-1	-1	-1	0
chr11	44087474	44105569	ACCS	yes	yes	1	1	-1	-1	1	-1	-1	-1	-1	0	-1	0	-1	-1	-1	-1	-1	-1	-1	0	-1	0	0
chr11	44097075	44266980	EXT2	yes	yes	1	1	-1	-1	1	-1	-1	0	-1	0	-1	0	-1	-1	-1	-1	-1	-1	-1	0	-1	0	0
chr11	44587140	44641315	CD82	no	no	0	0	-1	-1	-1	0	-1	-1	-1	-1	-1	0	-1	0	-1	0	0	0	0	0	0	0	0
chr11	45825622	45834567	SLC35C1	no	no	0	0	-1	-1	0	0	-1	0	-1	-1	0	-1	-1	0	-1	-1	0	-1	-1	-1	0	-1	-1
chr11	45931219	45939674	PEX16	no	no	0	0	-1	-1	0	-1	0	-1	-1	-1	-1	-1	-1	-1	-1	-1	-1	-1	-1	-1	-1	-1	-1
chr11	46765083	46867859	CKAP5	no	no	0	0	-1	-1	-1	-1	-1	-1	-1	-1	-1	-1	0	-1	0	-1	-1	-1	0	0	0	-1	-1
chr11	47185848	47198676	ARFGAP2	no	no	0	0	-1	0	-1	0	0	-1	0	-1	0	-1	-1	0	0	-1	0	0	0	-1	-1	0	-1
chr11	47260852	47270457	ACP2	no	no	0	0	-1	-1	-1	0	-1	0	-1	-1	-1	-1	0	0	-1	-1	-1	-1	-1	-1	-1	-1	-1
chr11	47269850	47290584	NR1H3	no	no	0	0	-1	-1	-1	0	-1	0	-1	-1	-1	-1	0	0	-1	-1	-1	-1	-1	-1	-1	-1	-1
chr11	47290926	47351582	MADD	no	no	0	0	-1	0	0	0	-1	0	0	-1	0	-1	0	0	0	0	0	0	-1	-1	-1	0	-1
chr11	47377000	47438051	SLC39A13	no	no	0	0	-1	-1	-1	-1	0	-1	-1	-1	0	-1	-1	0	-1	-1	-1	0	-1	-1	0	-1	-1
chr11	47638857	47664206	MTCH2	no	no	0	0	0	0	-1	0	-1	-1	0	-1	-1	-1	0	-1	0	-1	-1	0	0	0	0	0	-1
chr11	47799669	47870057	NUP160	no	no	0	0	0	0	0	0	0	-1	0	-1	-1	-1	-1	-1	0	-1	0	0	0	0	0	0	-1
chr11	48002109	48192394	PTPRJ	no	no	0	0	-1	0	-1	-1	-1	-1	0	-1	-1	-1	-1	-1	-1	-1	-1	-1	-1	-1	-1	-1	-1
chr11	57067102	57092413	TNKS1BP1	yes	yes	1	1	-1	0	0	-1	0	-1	-1	0	0	0	0	-1	-1	-1	-1	1	0	-1	0	-1	0
chr11	57093458	57103351	SSRP1	no	no	0	0	-1	-1	-1	-1	-1	-1	0	-1	-1	-1	-1	-1	-1	-1	0	0	-1	-1	-1	-1	-1
chr11	57154833	57195053	PRG2|BC064137|SLC43A3	no	no	0	0	-1	0	-1	-1	0	-1	-1	-1	-1	-1	-1	-1	-1	0	-1	-1	-1	-1	-1	-1	-1
chr11	57435473	57468659	ZDHHC5	no	no	0	0	0	0	-1	-1	0	0	0	0	-1	0	-1	0	-1	0	-1	0	-1	0	-1	-1	0
chr11	57479994	57586652	CTNND1	yes	yes	1	1	0	1	-1	-1	0	-1	0	-1	-1	0	-1	0	-1	0	-1	-1	-1	0	-1	-1	0
chr11	58294343	58345693	AK301093|LPXN	yes	yes	1	1	-1	-1	0	1	0	-1	-1	0	-1	-1	-1	-1	-1	-1	0	0	-1	-1	-1	-1	0
chr11	58346586	58389023	ZFP91	no	no	0	0	0	-1	0	-1	0	-1	0	0	-1	-1	-1	-1	0	-1	0	-1	-1	-1	-1	-1	0
chr11	58346586	58393205	ZFP91|CNTF	no	no	0	0	0	-1	0	-1	0	-1	0	0	-1	-1	-1	-1	0	-1	0	-1	-1	-1	-1	-1	0
chr11	58910317	58922511	FAM111A	no	no	0	0	0	-1	-1	-1	-1	0	0	0	-1	0	0	0	-1	-1	-1	-1	0	-1	0	0	-1
chr11	58975982	58980494	MPEG1	no	no	0	0	0	-1	0	-1	-1	-1	0	-1	-1	0	-1	0	-1	-1	-1	-1	0	-1	0	0	-1
chr11	59573607	59578345	MRPL16	no	no	0	0	-1	-1	-1	0	-1	-1	-1	-1	-1	-1	-1	-1	-1	-1	-1	-1	-1	-1	-1	-1	-1
chr11	60145957	60185228	MS4A14	no	no	0	0	-1	-1	-1	-1	-1	-1	-1	-1	-1	-1	-1	0	-1	-1	-1	-1	-1	-1	-1	-1	-1
chr11	60145957	60163426	MS4A7	no	no	0	0	-1	-1	-1	-1	-1	-1	-1	-1	-1	-1	-1	0	-1	-1	-1	-1	-1	-1	-1	-1	-1
chr11	60223281	60238225	MS4A1	no	no	0	0	-1	-1	-1	0	0	-1	-1	-1	-1	-1	-1	-1	-1	-1	-1	-1	-1	-1	-1	-1	-1
chr11	60609428	60618561	CCDC86	no	no	0	0	0	-1	-1	-1	0	-1	-1	-1	-1	-1	-1	-1	0	-1	0	-1	-1	-1	-1	0	-1
chr11	60658019	60674061	PRPF19	no	no	0	0	-1	-1	0	-1	0	0	0	-1	0	-1	-1	-1	-1	-1	-1	-1	-1	-1	0	0	-1
chr11	60681370	60690915	TMEM109	no	no	0	0	0	-1	0	0	0	-1	-1	-1	-1	-1	-1	0	-1	-1	-1	-1	-1	-1	0	-1	0
chr11	60691912	60704631	TMEM132A	no	no	0	0	0	-1	-1	-1	0	-1	-1	-1	-1	-1	-1	-1	-1	-1	-1	-1	-1	-1	0	0	-1
chr11	60739112	60787848	CD6	no	no	0	0	-1	-1	-1	-1	-1	-1	-1	-1	-1	-1	-1	0	-1	-1	-1	-1	-1	-1	-1	-1	-1
chr11	60897727	60928916	VPS37C	no	no	0	0	-1	-1	-1	-1	0	0	-1	-1	-1	-1	-1	-1	-1	-1	-1	-1	-1	-1	-1	-1	-1
chr11	61066918	61110047	DDB1	no	no	0	0	-1	0	-1	-1	-1	-1	-1	-1	-1	-1	-1	-1	-1	-1	-1	-1	-1	0	-1	-1	-1
chr11	61159831	61166335	TMEM216	yes	yes	5	1	-1	-1	0.5	-1	0	-1	0.5	0.5	-1	-1	-1	0	1	-1	-1	-1	-1	0.5	-1	-1	-1
chr11	61170119	61197464	CPSF7	no	no	0	0	-1	-1	0	-1	0	0	0	0	-1	-1	-1	0	0	-1	-1	-1	-1	0	-1	-1	0
chr11	61382507	61406921	RPLP0P2	yes	yes	5	5	-1	-1	1	-1	-1	-1	1	-1	1	1	-1	-1	-1	-1	-1	1	-1	-1	-1	-1	-1
chr11	61520120	61555990	C11orf9|BC020196	no	no	0	0	-1	-1	-1	0	-1	0	-1	-1	-1	0	-1	-1	-1	-1	0	-1	-1	-1	-1	-1	-1
chr11	61891444	61920635	INCENP	no	no	0	0	-1	0	-1	0	0	0	0	0	0	-1	-1	-1	0	0	0	0	0	0	-1	0	-1
chr11	62201015	62314332	AHNAK	yes	no	1	0	-1	-1	-1	-1	-1	-1	0.5	-1	-1	0	-1	-1	-1	0	-1	-1	-1	-1	-1	-1	-1
chr11	62327072	62342401	EEF1G	yes	yes	11	11	-1	-1	-1	1	1	-1	1	1	1	-1	1	1	-1	-1	-1	-1	-1	1	1	1	1
chr11	62342516	62359109	TUT1	no	no	0	0	-1	-1	-1	-1	-1	-1	-1	-1	-1	-1	-1	-1	0	-1	-1	-1	-1	-1	-1	-1	-1
chr11	62369690	62380237	EML3	no	no	0	0	-1	-1	-1	0	0	-1	-1	0	0	-1	0	0	-1	-1	-1	-1	-1	0	-1	0	0
chr11	62430288	62439241	C11orf48	no	no	0	0	-1	-1	-1	-1	-1	-1	-1	-1	-1	-1	0	-1	-1	-1	-1	-1	-1	-1	0	-1	-1
chr11	62432778	62435954	METTL12	no	no	0	0	-1	-1	-1	-1	-1	-1	-1	-1	-1	-1	0	-1	-1	-1	-1	-1	-1	-1	0	-1	-1
chr11	62432778	62434923	METTL12	no	no	0	0	-1	-1	-1	-1	-1	-1	-1	-1	-1	-1	0	-1	-1	-1	-1	-1	-1	-1	0	-1	-1
chr11	62439125	62441162	C11orf83	no	no	0	0	-1	-1	-1	0	-1	-1	-1	0	-1	-1	-1	0	-1	-1	-1	-1	-1	-1	0	0	-1
chr11	62495583	62506108	TTC9C	no	no	0	0	-1	-1	0	0	0	-1	0	0	0	-1	0	0	-1	-1	0	-1	-1	-1	-1	-1	0
chr11	62559597	62572964	NXF1	no	no	0	0	-1	0	0	0	0	0	0	-1	0	0	0	-1	-1	0	0	-1	0	-1	0	-1	-1
chr11	62623483	62656355	SLC3A2	no	no	0	0	-1	0	-1	-1	0	0	-1	0	-1	0	-1	-1	0	-1	-1	-1	-1	-1	-1	-1	0
chr11	63396436	63439444	ATL3	no	no	0	0	-1	-1	-1	-1	-1	-1	-1	-1	-1	-1	-1	-1	-1	-1	-1	-1	-1	-1	0	-1	-1
chr11	63448921	63527363	RTN3	no	no	0	0	-1	-1	-1	-1	-1	-1	-1	-1	-1	-1	-1	-1	-1	0	-1	-1	-1	-1	0	-1	-1
chr11	63580922	63595190	AK092098|C11orf84	no	no	0	0	-1	-1	0	-1	-1	0	-1	-1	-1	0	0	-1	0	-1	-1	-1	0	0	-1	0	-1
chr11	63706441	63724446	NAA40	no	no	0	0	-1	-1	0	0	0	-1	-1	0	-1	-1	-1	0	0	0	-1	0	0	0	-1	-1	-1
chr11	63953586	63972020	STIP1	no	no	0	0	-1	-1	-1	0	-1	-1	-1	-1	-1	-1	-1	-1	-1	-1	0	-1	0	-1	-1	-1	-1
chr11	63974151	63991363	FERMT3	no	no	0	0	0	-1	-1	-1	-1	-1	-1	0	0	-1	0	-1	-1	-1	0	-1	-1	-1	-1	-1	-1
chr11	63991270	63993726	TRPT1	no	no	0	0	0	-1	-1	-1	-1	-1	0	0	0	-1	0	-1	-1	-1	0	-1	-1	-1	-1	-1	-1
chr11	63993737	63997488	NUDT22	no	no	0	0	-1	-1	0	-1	-1	-1	-1	-1	-1	-1	-1	-1	-1	-1	-1	-1	-1	-1	-1	-1	-1
chr11	63996624	63998760	AX747192	no	no	0	0	-1	-1	0	-1	-1	-1	-1	-1	-1	-1	-1	-1	-1	-1	-1	-1	-1	-1	-1	-1	-1
chr11	64008412	64011607	FKBP2	no	no	0	0	0	-1	-1	-1	0	-1	-1	0	-1	-1	-1	-1	-1	-1	0	-1	-1	-1	-1	-1	-1
chr11	64018994	64036924	PLCB3	no	no	0	0	0	-1	0	0	0	-1	-1	0	-1	-1	0	0	-1	0	-1	-1	0	0	0	-1	-1
chr11	64037299	64052176	BAD	no	no	0	0	0	-1	-1	-1	-1	-1	-1	-1	-1	-1	-1	-1	-1	-1	-1	-1	-1	-1	-1	-1	-1
chr11	64051810	64056972	GPR137	no	no	0	0	0	-1	-1	-1	-1	-1	-1	-1	-1	-1	-1	-1	-1	-1	-1	-1	-1	-1	-1	-1	-1
chr11	64073043	64084212	ESRRA	no	no	0	0	-1	-1	-1	-1	-1	-1	-1	0	-1	-1	-1	-1	-1	-1	-1	-1	-1	-1	-1	-1	-1
chr11	64107689	64125006	CCDC88B	no	no	0	0	-1	-1	0	0	0	-1	0	0	0	0	0	0	0	0	0	-1	0	0	0	-1	0
chr11	64620207	64647149	EHD1	yes	no	1	0	-1	-1	-1	-1	-1	-1	-1	-1	-1	-1	0	-1	-1	-1	-1	-1	-1	-1	0.5	-1	-1
chr11	64781584	64808044	SNX15	no	no	0	0	0	0	-1	0	-1	-1	0	0	-1	0	0	0	0	-1	0	0	-1	0	-1	0	-1
chr11	64781584	64789657	ARL2	no	no	0	0	-1	-1	-1	0	-1	-1	0	-1	-1	0	-1	-1	0	-1	-1	0	-1	0	-1	-1	-1
chr11	64879340	64883707	TM7SF2	yes	yes	1	1	-1	-1	0	-1	0	-1	-1	0	-1	-1	0	-1	0	0	-1	-1	-1	0	1	-1	-1
chr11	64894750	64902003	SYVN1	no	no	0	0	-1	-1	0	-1	0	-1	-1	-1	-1	-1	-1	0	-1	0	-1	-1	0	-1	0	-1	-1
chr11	64948685	64979477	CAPN1	no	no	0	0	0	-1	-1	-1	-1	-1	-1	-1	-1	0	0	0	0	-1	-1	-1	0	-1	-1	0	0
chr11	65029431	65065088	POLA2	no	no	0	0	-1	-1	0	-1	-1	0	-1	-1	-1	-1	-1	-1	-1	-1	0	-1	-1	-1	-1	-1	-1
chr11	65154040	65180995	FRMD8	no	no	0	0	0	-1	0	-1	-1	-1	-1	0	-1	-1	-1	0	0	0	0	-1	-1	-1	0	-1	-1
chr11	65337942	65339239	SSSCA1	no	no	0	0	-1	-1	0	-1	-1	-1	-1	-1	-1	-1	-1	-1	-1	-1	-1	0	-1	-1	0	-1	0
chr11	65343508	65360116	EHBP1L1	no	no	0	0	0	0	0	0	0	-1	-1	0	-1	0	-1	0	0	0	-1	0	-1	-1	-1	0	0
chr11	65365225	65381720	MAP3K11	no	no	0	0	-1	-1	0	0	0	-1	-1	0	0	-1	0	0	-1	0	0	0	-1	-1	-1	-1	-1
chr11	65383782	65404910	PCNXL3	no	no	0	0	0	0	-1	0	-1	-1	-1	-1	0	-1	0	0	0	-1	-1	0	0	-1	-1	0	-1
chr11	65405577	65418391	SIPA1	no	no	0	0	0	-1	-1	0	0	0	-1	0	0	-1	-1	0	0	0	0	-1	0	-1	0	0	0
chr11	65543377	65547822	DKFZp761E198	no	no	0	0	0	-1	0	0	0	-1	-1	0	0	-1	0	0	0	0	-1	0	0	-1	-1	-1	-1
chr11	65627871	65633914	MUS81	no	no	0	0	0	0	-1	0	-1	-1	-1	0	0	0	0	-1	0	0	-1	-1	0	-1	0	-1	0
chr11	65633911	65640405	EFEMP2	no	no	0	0	-1	-1	-1	-1	-1	-1	-1	-1	-1	-1	-1	-1	-1	-1	-1	-1	-1	-1	0	-1	-1
chr11	65659691	65667997	FOSL1	no	no	0	0	0	-1	-1	-1	-1	-1	-1	-1	-1	-1	-1	0	-1	-1	-1	-1	-1	-1	-1	-1	-1
chr11	65729159	65747607	SART1	no	no	0	0	-1	0	-1	0	-1	-1	-1	-1	0	0	-1	0	0	0	0	-1	-1	-1	0	0	-1
chr11	66024764	66035332	KLC2	no	no	0	0	0	0	-1	0	-1	0	-1	-1	0	0	-1	0	0	0	0	0	-1	-1	-1	-1	-1
chr11	66052050	66056638	YIF1A	no	no	0	0	-1	-1	0	-1	0	-1	-1	-1	-1	-1	-1	-1	-1	-1	-1	-1	-1	-1	0	-1	-1
chr11	66104803	66112582	BRMS1	no	no	0	0	0	0	-1	-1	0	-1	-1	0	-1	-1	-1	0	-1	0	0	-1	-1	-1	0	-1	-1
chr11	66112842	66115161	B3GNT1	no	no	0	0	-1	-1	-1	0	-1	-1	-1	-1	-1	-1	-1	-1	-1	-1	-1	-1	-1	-1	-1	-1	-1
chr11	66202549	66206310	MRPL11	no	no	0	0	-1	-1	-1	-1	-1	-1	-1	-1	-1	-1	-1	-1	0	-1	-1	-1	-1	-1	-1	-1	0
chr11	66233797	66244808	PELI3	no	no	0	0	-1	-1	-1	-1	-1	-1	-1	-1	-1	-1	-1	-1	-1	-1	-1	-1	-1	-1	0	-1	-1
chr11	66247879	66277130	DPP3	no	no	0	0	-1	-1	0	-1	0	0	0	0	0	-1	0	-1	0	0	-1	-1	0	0	0	0	0
chr11	66264768	66301084	DPP3|BBS1	no	no	0	0	-1	-1	0	-1	0	0	0	0	0	-1	0	-1	0	0	-1	-1	0	0	0	0	0
chr11	66288552	66313671	ZDHHC24	no	no	0	0	-1	-1	-1	-1	-1	-1	-1	-1	-1	-1	-1	-1	-1	-1	-1	-1	-1	0	0	-1	-1
chr11	66384052	66435858	RBM14|RBM4|RBM14-RBM4	no	no	0	0	-1	-1	-1	0	0	-1	-1	0	-1	0	-1	-1	-1	0	-1	-1	0	-1	0	0	-1
chr11	66512206	66610987	C11orf80	no	no	0	0	-1	-1	-1	0	-1	-1	-1	-1	-1	-1	-1	-1	0	-1	-1	-1	-1	-1	0	-1	-1
chr11	66824288	66839488	RHOD	yes	yes	1	1	-1	-1	-1	-1	-1	-1	-1	-1	-1	-1	-1	-1	-1	1	-1	-1	-1	-1	-1	-1	-1
chr11	66886739	67025550	KDM2A|DKFZp434M1735	no	no	0	0	-1	-1	0	-1	-1	-1	-1	-1	0	-1	-1	-1	-1	-1	-1	-1	-1	-1	-1	-1	-1
chr11	67033904	67054029	ADRBK1	no	no	0	0	-1	-1	-1	-1	-1	-1	-1	-1	-1	0	-1	-1	-1	-1	-1	-1	-1	-1	-1	-1	-1
chr11	67056761	67069955	ANKRD13D	no	no	0	0	-1	-1	0	-1	-1	0	-1	-1	-1	0	-1	-1	-1	-1	-1	-1	-1	-1	-1	-1	-1
chr11	67159422	67165883	RAD9A	no	no	0	0	-1	-1	-1	-1	-1	-1	-1	-1	-1	0	-1	-1	-1	0	-1	-1	-1	-1	-1	-1	-1
chr11	67165651	67188654	PPP1CA	no	no	0	0	-1	-1	0	-1	-1	-1	-1	-1	0	-1	0	-1	-1	0	-1	-1	-1	-1	-1	-1	-1
chr11	67171385	67177560	TBC1D10C	no	no	0	0	-1	-1	-1	-1	-1	-1	-1	-1	0	-1	-1	-1	-1	0	-1	-1	-1	-1	-1	-1	-1
chr11	67195934	67202879	RPS6KB2	no	no	0	0	0	-1	-1	0	0	-1	0	0	-1	0	0	0	0	-1	-1	0	-1	0	0	0	0
chr11	67250504	67258579	AIP	no	no	0	0	-1	-1	0	-1	-1	-1	-1	-1	0	-1	-1	-1	-1	-1	-1	-1	-1	0	-1	-1	-1
chr11	67351065	67354124	GSTP1	no	no	0	0	-1	-1	-1	0	0	-1	0	0	-1	-1	-1	-1	-1	-1	-1	0	-1	-1	0	0	0
chr11	67395408	67397408	NUDT8	no	no	0	0	0	-1	-1	0	-1	-1	-1	0	0	0	-1	-1	0	-1	-1	0	-1	-1	-1	0	-1
chr11	67410025	67418130	ACY3	no	no	0	0	-1	-1	-1	0	-1	-1	-1	-1	-1	-1	-1	-1	-1	-1	-1	-1	-1	-1	-1	-1	-1
chr11	67758574	67771593	UNC93B1	no	no	0	0	-1	-1	-1	-1	-1	-1	-1	0	0	0	-1	-1	-1	-1	-1	-1	-1	-1	-1	-1	-1
chr11	67806461	67818366	TCIRG1	no	no	0	0	-1	-1	-1	-1	-1	-1	-1	-1	-1	-1	0	0	-1	-1	-1	-1	-1	-1	-1	-1	-1
chr11	68028802	68039469	C11orf24	no	no	0	0	0	-1	0	-1	0	0	0	0	0	-1	0	0	0	0	0	0	0	0	0	0	0
chr11	68080107	68216743	LRP5	no	no	0	0	0	-1	0	0	0	0	-1	0	-1	-1	-1	-1	-1	-1	-1	-1	-1	-1	0	-1	-1
chr11	68522087	68609399	CPT1A	no	no	0	0	0	-1	-1	-1	-1	-1	-1	-1	-1	-1	-1	-1	-1	-1	-1	-1	-1	-1	-1	-1	-1
chr11	68671318	68708069	IGHMBP2	no	no	0	0	-1	0	-1	0	0	-1	-1	0	-1	0	-1	0	0	-1	0	0	0	-1	0	-1	-1
chr11	68816349	68858072	TPCN2	yes	no	1	0	0	0	0	-1	-1	-1	-1	0	-1	-1	-1	0	-1	0	-1	-1	0	0	0.333333	0	-1
chr11	69455872	69469242	CCND1	no	no	0	0	-1	-1	0	-1	-1	-1	-1	-1	-1	-1	0	0	-1	-1	-1	-1	0	0	-1	0	-1
chr11	70116805	70230607	PPFIA1	no	no	0	0	-1	-1	0	-1	-1	-1	0	0	-1	0	0	-1	-1	-1	-1	-1	0	-1	0	0	0
chr11	70244611	70282690	CTTN	no	no	0	0	-1	0	0	0	0	-1	0	0	-1	-1	0	0	-1	-1	0	0	0	-1	0	0	-1
chr11	71145456	71159477	DHCR7	no	no	0	0	-1	-1	-1	-1	-1	-1	-1	0	-1	0	-1	-1	-1	0	0	0	0	0	-1	0	-1
chr11	71164216	71212581	NADSYN1	no	no	0	0	-1	-1	-1	-1	-1	-1	-1	0	-1	0	-1	-1	-1	0	0	0	-1	0	-1	0	-1
chr11	71791376	71821828	LRTOMT	no	no	0	0	-1	-1	-1	-1	-1	0	-1	-1	-1	-1	-1	-1	-1	-1	-1	-1	-1	-1	-1	-1	-1
chr11	71817423	71823822	C11orf51	no	no	0	0	-1	-1	-1	-1	-1	0	-1	-1	-1	-1	-1	-1	-1	-1	-1	-1	-1	-1	-1	-1	-1
chr11	71935881	71950188	INPPL1	no	no	0	0	-1	-1	-1	0	0	-1	-1	-1	-1	0	-1	-1	0	-1	-1	-1	-1	-1	-1	-1	0
chr11	72396113	72504750	ARAP1	no	no	0	0	-1	-1	0	-1	-1	0	0	-1	-1	-1	-1	-1	0	0	0	-1	0	-1	-1	-1	0
chr11	73087404	73108519	RELT	no	no	0	0	-1	-1	-1	-1	-1	-1	-1	-1	-1	-1	-1	-1	-1	0	0	0	-1	-1	-1	-1	-1
chr11	73117027	73309228	FAM168A	no	no	0	0	0	-1	-1	-1	0	-1	-1	0	-1	-1	-1	-1	0	0	-1	0	-1	-1	-1	-1	-1
chr11	73588032	73638779	PAAF1	yes	yes	3	3	1	-1	-1	-1	-1	-1	1	-1	-1	-1	-1	-1	-1	-1	-1	1	-1	-1	0	-1	-1
chr11	73685715	73693889	UCP2	no	no	0	0	-1	-1	-1	-1	-1	0	-1	-1	-1	0	-1	-1	0	0	0	0	-1	-1	0	-1	0
chr11	73723762	73882064	C2CD3	no	no	0	0	0	-1	0	-1	-1	-1	0	-1	-1	-1	-1	0	-1	-1	-1	0	0	0	0	-1	-1
chr11	74202922	74204755	LIPT2	no	no	0	0	-1	0	-1	0	-1	-1	-1	0	-1	-1	-1	-1	-1	-1	-1	-1	-1	-1	-1	-1	-1
chr11	74459912	74553458	RNF169	no	no	0	0	-1	-1	0	-1	-1	-1	-1	-1	-1	0	0	-1	-1	-1	-1	-1	-1	0	-1	-1	-1
chr11	74518783	74660232	XRRA1	yes	no	2	0	0	-1	0	0.5	-1	-1	-1	-1	-1	0	0	-1	-1	0.5	-1	0	-1	0	-1	-1	-1
chr11	74699323	74718743	NEU3	no	no	0	0	-1	-1	-1	-1	-1	-1	0	-1	-1	-1	0	-1	-1	0	-1	-1	-1	0	-1	-1	-1
chr11	74971165	75062875	ARRB1	no	no	0	0	-1	-1	-1	-1	-1	-1	-1	-1	-1	0	-1	0	-1	-1	0	-1	-1	0	-1	-1	-1
chr11	75145684	75236599	GDPD5	yes	yes	1	1	-1	0	-1	1	-1	0	-1	-1	-1	0	-1	-1	-1	0	-1	-1	0	-1	-1	0	-1
chr11	75273100	75283849	SERPINH1	yes	no	1	0	-1	-1	0	0	-1	0	0	-1	0.333333	-1	-1	-1	-1	-1	-1	0	-1	-1	-1	-1	0
chr11	75526211	75855282	UVRAG	no	no	0	0	-1	-1	-1	-1	-1	0	-1	-1	-1	-1	-1	-1	0	-1	-1	-1	-1	-1	-1	-1	-1
chr11	76156068	76262589	C11orf30	no	no	0	0	-1	0	0	-1	0	0	0	-1	0	-1	0	0	-1	0	0	0	-1	0	-1	0	-1
chr11	76368567	76381791	LRRC32	no	no	0	0	-1	-1	0	-1	-1	-1	-1	-1	-1	-1	-1	-1	-1	-1	-1	-1	-1	-1	-1	-1	-1
chr11	76571916	76734850	ACER3	no	no	0	0	-1	-1	-1	0	-1	-1	-1	-1	-1	-1	-1	-1	-1	-1	-1	-1	0	0	-1	-1	-1
chr11	77377273	77531880	RSF1	no	no	0	0	-1	0	-1	0	0	0	-1	-1	0	0	-1	0	0	-1	-1	0	0	0	0	-1	0
chr11	77532196	77629464	C11orf67	no	no	0	0	0	0	-1	0	0	0	-1	-1	0	0	0	0	0	-1	-1	0	0	0	0	-1	-1
chr11	77811987	77850699	ALG8	no	no	0	0	0	-1	-1	0	-1	-1	-1	-1	0	-1	0	-1	0	0	0	0	0	0	-1	-1	-1
chr11	77899857	77925757	USP35	no	no	0	0	-1	-1	-1	-1	-1	-1	-1	-1	-1	-1	-1	-1	-1	-1	-1	-1	-1	0	-1	-1	-1
chr11	77926335	78128868	GAB2	no	no	0	0	-1	-1	-1	-1	-1	-1	-1	-1	-1	-1	-1	-1	-1	-1	-1	-1	-1	0	-1	-1	-1
chr11	78147006	78285909	NARS2	no	no	0	0	0	-1	0	-1	0	0	0	0	-1	-1	0	0	-1	-1	0	-1	0	-1	-1	-1	-1
chr11	82535408	82611557	PRCP	no	no	0	0	0	0	-1	-1	0	-1	-1	0	-1	-1	0	-1	-1	0	-1	-1	0	-1	-1	0	0
chr11	82612736	82669319	C11orf82	no	no	0	0	0	0	0	-1	-1	0	-1	0	0	-1	-1	-1	-1	-1	0	0	0	-1	0	-1	-1
chr11	82868136	82896835	PCF11	no	no	0	0	-1	-1	-1	-1	-1	-1	0	-1	-1	-1	-1	0	-1	0	-1	-1	-1	-1	-1	0	-1
chr11	82972501	82997414	CCDC90B	no	no	0	0	-1	0	0	0	-1	-1	0	0	-1	-1	-1	0	-1	-1	-1	0	-1	0	0	-1	0
chr11	85368607	85376182	CREBZF	no	no	0	0	-1	-1	-1	-1	0	-1	-1	-1	-1	-1	0	0	-1	-1	-1	-1	-1	-1	-1	-1	-1
chr11	85668213	85780923	PICALM	no	no	0	0	-1	0	-1	-1	-1	-1	0	-1	-1	-1	-1	-1	-1	0	-1	-1	-1	-1	-1	-1	-1
chr11	85955805	85989785	EED	no	no	0	0	-1	0	0	-1	-1	-1	-1	0	-1	0	0	-1	-1	0	0	-1	-1	0	0	-1	0
chr11	86152149	86383678	ME3	no	no	0	0	-1	-1	-1	-1	-1	-1	-1	-1	-1	-1	0	-1	-1	-1	-1	-1	-1	-1	-1	-1	-1
chr11	86748885	87039876	TMEM135	no	no	0	0	0	0	0	-1	-1	-1	0	-1	-1	-1	0	0	-1	0	-1	-1	-1	0	0	0	0
chr11	87846414	87908635	RAB38	yes	yes	1	1	-1	-1	-1	1	-1	-1	-1	-1	-1	-1	-1	-1	-1	-1	0	-1	-1	-1	-1	-1	-1
chr11	88026759	88070941	CTSC	yes	yes	1	1	-1	-1	-1	-1	0	-1	-1	-1	-1	-1	-1	-1	-1	1	-1	-1	-1	-1	-1	-1	-1
chr11	89933596	89956532	CHORDC1	no	no	0	0	0	-1	0	0	0	-1	0	0	0	0	0	-1	-1	-1	0	-1	-1	-1	0	-1	-1
chr11	93394815	93463522	KIAA1731	no	no	0	0	-1	-1	-1	0	-1	-1	-1	-1	0	-1	-1	-1	0	0	-1	-1	-1	-1	0	0	-1
chr11	93800139	93862566	AF086184	no	no	0	0	-1	-1	-1	-1	-1	-1	-1	0	-1	-1	-1	0	-1	-1	-1	-1	-1	-1	-1	-1	-1
chr11	93862093	93915137	PANX1	no	no	0	0	-1	-1	-1	-1	-1	-1	-1	0	-1	-1	-1	0	-1	0	-1	-1	-1	-1	-1	0	-1
chr11	94277016	94283064	FUT4	no	no	0	0	-1	-1	-1	-1	-1	0	-1	-1	-1	0	-1	-1	-1	-1	-1	-1	-1	-1	-1	-1	-1
chr11	94277005	94354587	PIWIL4	no	no	0	0	-1	-1	-1	-1	-1	0	-1	-1	-1	0	-1	-1	-1	-1	-1	-1	-1	-1	-1	-1	-1
chr11	94501507	94609918	AMOTL1	no	no	0	0	-1	-1	-1	-1	-1	-1	-1	-1	-1	-1	-1	0	0	-1	-1	-1	-1	0	-1	0	-1
chr11	94822973	94865815	ENDOD1	no	no	0	0	0	0	-1	0	-1	-1	-1	-1	-1	-1	0	0	-1	-1	-1	-1	0	0	0	-1	0
chr11	95502105	95522954	FAM76B	no	no	0	0	-1	0	-1	0	-1	-1	-1	0	-1	0	-1	-1	0	0	-1	-1	0	-1	0	-1	0
chr11	95523624	95565857	CEP57	yes	yes	1	1	1	0	0	-1	-1	0	-1	0	-1	-1	-1	-1	0	0	0	0	0	0	-1	-1	0
chr11	95566043	95657371	MTMR2	no	no	0	0	0	0	0	-1	-1	0	-1	0	-1	-1	-1	-1	0	0	0	0	0	0	-1	-1	0
chr11	95711439	96076344	MAML2	no	no	0	0	-1	-1	0	-1	-1	-1	0	-1	-1	-1	-1	-1	-1	0	-1	-1	-1	-1	-1	0	-1
chr11	96085928	96123083	CCDC82|AK313893	no	no	0	0	-1	0	-1	-1	-1	-1	-1	-1	-1	-1	0	0	-1	-1	0	-1	-1	-1	0	-1	-1
chr11	102188180	102210135	BIRC3	no	no	0	0	-1	-1	-1	-1	-1	-1	-1	-1	-1	0	-1	-1	-1	-1	-1	-1	-1	-1	-1	-1	-1
chr11	102267055	102323775	TMEM123	no	no	0	0	-1	-1	-1	-1	-1	-1	-1	-1	-1	-1	0	-1	0	-1	-1	-1	0	0	0	0	-1
chr11	102391238	102401478	MMP7	no	no	0	0	-1	-1	-1	-1	-1	-1	-1	-1	-1	-1	-1	-1	0	-1	-1	-1	-1	-1	-1	0	-1
chr11	103777913	104035027	PDGFD	no	no	0	0	-1	-1	-1	-1	-1	-1	-1	-1	-1	-1	0	-1	-1	-1	-1	-1	-1	-1	-1	-1	-1
chr11	104896236	104972158	CASP1|CARD16|CARD17	yes	no	2	0	-1	-1	-1	-1	-1	-1	-1	-1	0.5	-1	0	-1	-1	-1	-1	-1	-1	-1	0.5	-1	-1
chr11	107197071	107328572	CWF19L2	no	no	0	0	0	0	0	0	-1	0	-1	0	-1	0	-1	-1	0	0	0	0	0	0	-1	0	-1
chr11	107879407	107978488	CUL5	no	no	0	0	0	0	-1	0	-1	0	-1	-1	-1	0	-1	-1	-1	-1	-1	0	0	0	-1	-1	-1
chr11	108028118	108093365	NPAT	no	no	0	0	0	0	0	-1	0	-1	0	-1	-1	-1	0	0	0	-1	-1	-1	-1	0	0	-1	0
chr11	108093558	108239826	ATM	yes	yes	1	1	-1	-1	0	0	-1	-1	0	-1	-1	0	-1	-1	-1	0	-1	0	0	-1	0	-1	1
chr11	109963925	110042566	ZC3H12C	no	no	0	0	0	-1	-1	0	-1	-1	-1	0	-1	0	-1	0	-1	-1	-1	-1	-1	-1	0	-1	-1
chr11	111222980	111250157	POU2AF1	no	no	0	0	-1	-1	-1	-1	-1	-1	-1	-1	-1	-1	-1	0	-1	-1	-1	-1	-1	-1	-1	-1	-1
chr11	111652918	111750181	ALG9	no	no	0	0	0	0	0	0	0	-1	0	0	0	0	0	-1	0	0	-1	0	-1	0	0	0	0
chr11	111744779	111750181	FDXACB1	no	no	0	0	0	0	0	0	0	-1	0	0	-1	0	0	-1	0	0	-1	0	-1	0	0	0	-1
chr11	111749947	111754797	C11orf1	yes	yes	1	1	-1	0	-1	0	-1	-1	-1	-1	-1	0	0	-1	-1	1	-1	-1	-1	-1	-1	-1	0
chr11	111895537	111935002	DLAT	no	no	0	0	0	-1	0	-1	-1	-1	0	-1	0	-1	-1	0	-1	0	0	-1	-1	-1	-1	-1	0
chr11	113185250	113244018	TTC12	no	no	0	0	0	-1	-1	0	-1	0	0	-1	-1	0	-1	0	0	0	-1	-1	-1	0	-1	-1	-1
chr11	113668596	113746256	USP28	no	no	0	0	0	-1	-1	0	-1	0	-1	0	-1	0	0	-1	0	-1	0	0	0	0	-1	0	-1
chr11	116618885	116643714	BUD13	no	no	0	0	0	-1	0	0	0	-1	0	-1	0	0	-1	0	-1	0	-1	-1	-1	0	-1	-1	0
chr11	116649275	116658739	ZNF259	no	no	0	0	-1	-1	-1	-1	-1	-1	-1	-1	-1	-1	-1	0	-1	-1	-1	-1	-1	-1	-1	-1	-1
chr11	116714117	116968993	SIK3	no	no	0	0	-1	0	0	-1	-1	0	-1	-1	-1	-1	-1	0	0	0	-1	-1	-1	-1	-1	-1	-1
chr11	117075787	117102811	PCSK7	no	no	0	0	-1	0	0	-1	0	0	0	-1	-1	-1	-1	0	-1	-1	-1	-1	-1	-1	-1	0	-1
chr11	117156401	117186972	BACE1	no	no	0	0	0	0	-1	-1	-1	0	0	-1	-1	-1	0	-1	-1	0	-1	-1	0	-1	0	0	-1
chr11	117161614	117164192	BACE1-AS|AB488780	no	no	0	0	0	0	-1	-1	-1	0	0	-1	-1	-1	0	-1	-1	0	-1	-1	0	-1	0	0	-1
chr11	117192431	117283982	CEP164	no	no	0	0	0	0	0	0	-1	-1	0	0	-1	0	0	0	0	-1	0	0	0	-1	0	-1	-1
chr11	117298488	117688240	DSCAML1	no	no	0	0	-1	-1	-1	0	-1	-1	-1	-1	-1	-1	-1	-1	-1	-1	-1	-1	-1	-1	-1	-1	-1
chr11	117690789	117748201	FXYD2|AX747406|FXYD6-FXYD2|FXYD6	yes	yes	3	3	-1	-1	-1	1	-1	0	-1	-1	-1	1	-1	-1	-1	-1	0	-1	1	-1	-1	-1	-1
chr11	117857105	117872199	IL10RA	no	no	0	0	0	0	0	0	0	0	-1	0	0	-1	0	0	0	0	0	0	0	-1	-1	-1	-1
chr11	118064441	118095809	AMICA1	yes	yes	1	1	-1	-1	-1	-1	-1	0	-1	-1	-1	0	-1	1	0	-1	0	-1	0	-1	0	0	-1
chr11	118100335	118123011	MPZL3	yes	yes	1	1	-1	-1	-1	-1	-1	-1	-1	-1	-1	-1	-1	0	1	-1	-1	0	-1	-1	0	-1	-1
chr11	118307204	118397539	MLL	no	no	0	0	-1	-1	-1	-1	-1	-1	-1	-1	-1	-1	-1	-1	-1	-1	-1	-1	-1	-1	0	-1	-1
chr11	118401802	118417313	TMEM25	no	no	0	0	-1	0	-1	-1	-1	0	-1	-1	-1	-1	-1	0	-1	-1	-1	-1	0	0	0	-1	-1
chr11	118415242	118436791	IFT46	no	no	0	0	-1	-1	-1	-1	-1	-1	-1	-1	-1	-1	-1	-1	0	0	-1	-1	-1	0	-1	0	-1
chr11	118443101	118473747	ARCN1	no	no	0	0	-1	-1	-1	-1	-1	-1	-1	-1	-1	-1	-1	-1	0	0	-1	-1	-1	0	-1	0	0
chr11	118754474	118766980	CXCR5	no	no	0	0	0	-1	-1	-1	-1	-1	-1	-1	-1	-1	0	-1	-1	-1	0	-1	-1	-1	-1	-1	-1
chr11	118868851	118886455	CCDC84	no	no	0	0	-1	0	-1	-1	-1	-1	0	0	-1	-1	0	0	0	-1	-1	0	-1	-1	-1	0	-1
chr11	118889240	118894385	MIR3656|TRAPPC4	no	no	0	0	-1	-1	-1	-1	-1	-1	-1	-1	-1	-1	-1	-1	0	-1	-1	-1	-1	-1	-1	-1	-1
chr11	118895060	118901616	SLC37A4	no	no	0	0	-1	0	-1	-1	-1	-1	0	0	0	-1	0	0	0	-1	-1	0	-1	-1	-1	0	-1
chr11	118914895	118927925	HYOU1	no	no	0	0	0	-1	-1	-1	0	0	0	0	0	0	0	0	0	0	0	0	0	0	0	-1	-1
chr11	118938492	118952688	VPS11	no	no	0	0	0	-1	-1	-1	0	-1	0	0	0	0	0	0	0	0	-1	0	0	0	0	-1	-1
chr11	118967212	118972852	DPAGT1	no	no	0	0	-1	0	-1	-1	0	-1	-1	0	0	0	-1	0	0	0	0	0	0	-1	-1	-1	0
chr11	118978092	118987827	C2CD2L	no	no	0	0	-1	-1	-1	-1	-1	-1	-1	0	-1	-1	-1	-1	-1	-1	-1	-1	-1	-1	-1	-1	-1
chr11	118992232	119005765	HINFP	no	no	0	0	-1	-1	-1	-1	-1	0	-1	0	-1	-1	-1	-1	-1	-1	-1	-1	-1	0	-1	-1	-1
chr11	119039436	119054725	NLRX1	yes	no	1	0	-1	0	-1	0	-1	-1	-1	0	0	0	-1	0.5	0	-1	-1	0	0	-1	-1	0	-1
chr11	119179233	119187840	MCAM	yes	yes	2	2	-1	-1	-1	0	1	-1	-1	-1	-1	-1	-1	-1	-1	-1	-1	-1	1	-1	-1	0	-1
chr11	119205209	119208024	RNF26	no	no	0	0	-1	-1	-1	0	-1	0	-1	-1	-1	-1	0	-1	-1	-1	-1	0	-1	-1	-1	-1	-1
chr11	120081746	120100650	OAF	no	no	0	0	-1	-1	-1	-1	-1	-1	-1	-1	-1	-1	-1	-1	-1	-1	-1	-1	-1	-1	0	-1	-1
chr11	120207617	120360645	ARHGEF12	no	no	0	0	0	-1	0	-1	0	-1	0	-1	-1	-1	-1	-1	0	-1	-1	-1	0	-1	0	-1	0
chr11	121322911	121504471	SORL1	yes	no	1	0	-1	0	0	0	0	-1	-1	-1	0	0	0	0	-1	0.333333	-1	-1	0	0	0	0	0
chr11	122928199	122933186	HSPA8	no	no	0	0	-1	-1	0	-1	-1	-1	-1	-1	-1	-1	-1	-1	-1	-1	-1	0	-1	-1	-1	-1	-1
chr11	123396527	123493518	GRAMD1B	no	no	0	0	0	-1	0	-1	-1	-1	0	-1	-1	-1	0	-1	-1	-1	-1	-1	-1	0	-1	-1	-1
chr11	123594996	123612363	ZNF202	no	no	0	0	0	-1	0	-1	0	-1	-1	-1	-1	-1	-1	0	-1	-1	-1	0	0	-1	0	-1	-1
chr11	124622025	124632223	ESAM	yes	yes	1	1	-1	-1	-1	-1	1	-1	0	-1	-1	-1	0	0	-1	-1	-1	-1	-1	-1	-1	0	-1
chr11	124824016	124911385	CCDC15	no	no	0	0	-1	0	-1	0	-1	-1	-1	-1	-1	0	-1	-1	0	-1	-1	-1	-1	-1	-1	-1	-1
chr11	124933012	124960412	SLC37A2	no	no	0	0	0	-1	-1	0	-1	0	0	-1	0	-1	-1	-1	0	0	0	-1	-1	-1	-1	0	-1
chr11	124966398	124981475	TMEM218	no	no	0	0	0	-1	-1	-1	-1	0	-1	-1	-1	-1	-1	-1	-1	-1	-1	-1	0	-1	-1	-1	-1
chr11	125315640	125366206	FEZ1	no	no	0	0	-1	-1	-1	-1	-1	-1	-1	-1	-1	-1	-1	-1	-1	-1	0	-1	-1	-1	-1	-1	-1
chr11	125439297	125454575	EI24	no	no	0	0	-1	-1	-1	-1	-1	-1	-1	-1	-1	-1	-1	-1	-1	0	-1	-1	-1	-1	-1	-1	-1
chr11	125462738	125491280	STT3A	no	no	0	0	-1	-1	-1	0	-1	0	0	-1	0	-1	-1	0	0	0	0	-1	-1	-1	0	0	0
chr11	125495030	125546150	CHEK1	no	no	0	0	-1	-1	-1	-1	0	-1	-1	-1	-1	0	-1	-1	-1	-1	-1	-1	-1	-1	-1	-1	-1
chr11	125753508	125770541	HYLS1	no	no	0	0	-1	-1	0	0	0	0	0	-1	0	0	0	0	-1	0	0	0	0	-1	-1	-1	0
chr11	125763379	125773116	PUS3	no	no	0	0	-1	-1	0	0	0	0	0	-1	0	0	0	0	-1	0	0	0	0	-1	-1	-1	0
chr11	126071988	126081587	RPUSD4	no	no	0	0	-1	0	0	-1	0	0	-1	0	0	0	0	-1	-1	0	-1	-1	-1	-1	-1	-1	-1
chr11	126152981	126164828	TIRAP	no	no	0	0	0	-1	-1	0	0	0	-1	-1	-1	0	0	0	-1	-1	-1	-1	-1	-1	0	-1	-1
chr11	126173646	126215644	DCPS	no	no	0	0	-1	0	0	-1	0	0	-1	0	0	-1	-1	0	-1	0	-1	0	0	0	0	0	0
chr11	126225539	126310752	ST3GAL4	yes	no	1	0	-1	-1	-1	-1	0	-1	-1	0	-1	0	-1	-1	-1	0	-1	-1	-1	0.5	-1	-1	-1
chr11	128328655	128457453	ETS1	no	no	0	0	0	0	0	-1	0	-1	0	0	-1	0	0	0	-1	-1	0	-1	-1	0	-1	-1	-1
chr11	128834954	129062093	ARHGAP32	no	no	0	0	-1	0	-1	-1	-1	-1	-1	-1	-1	-1	-1	-1	-1	-1	-1	-1	-1	-1	-1	-1	0
chr11	129733669	129765490	NFRKB	no	no	0	0	-1	0	0	0	0	-1	0	-1	-1	-1	-1	0	0	0	0	0	0	-1	-1	-1	0
chr11	129769600	129872730	PRDM10	no	no	0	0	0	-1	-1	-1	-1	0	-1	-1	-1	-1	0	-1	-1	-1	-1	0	0	-1	-1	-1	-1
chr11	130745765	130786382	SNX19	no	no	0	0	0	0	0	-1	-1	-1	0	0	0	-1	-1	0	-1	0	0	0	-1	-1	-1	0	0
chr11	134022336	134094426	NCAPD3	yes	yes	1	1	-1	-1	-1	-1	0	-1	-1	-1	-1	0	0	-1	-1	1	-1	-1	0	-1	0	-1	-1
chr12	389222	498620	KDM5A	no	no	0	0	0	0	-1	-1	-1	-1	-1	0	0	-1	0	-1	-1	-1	-1	-1	0	-1	-1	0	-1
chr12	498515	551806	CCDC77	no	no	0	0	-1	-1	0	0	-1	-1	0	0	-1	-1	0	0	-1	-1	-1	-1	-1	0	-1	-1	0
chr12	862088	1020618	WNK1|HSN2	no	no	0	0	0	0	-1	0	0	0	-1	0	0	0	0	0	0	-1	0	0	0	-1	0	0	0
chr12	1021254	1099219	RAD52|BC039168	no	no	0	0	0	-1	-1	0	-1	-1	-1	-1	-1	-1	-1	-1	-1	-1	-1	-1	-1	-1	-1	-1	-1
chr12	1800246	1897845	ADIPOR2	no	no	0	0	0	-1	0	-1	-1	-1	-1	0	0	-1	-1	-1	0	0	-1	-1	-1	0	0	0	-1
chr12	2050756	2113677	DCP1B	no	no	0	0	-1	-1	-1	-1	-1	0	0	-1	-1	0	-1	-1	-1	0	-1	-1	-1	0	-1	-1	-1
chr12	2945981	2968961	LOC100507424	no	no	0	0	-1	-1	-1	-1	-1	-1	0	-1	-1	-1	0	-1	-1	0	-1	0	-1	-1	0	-1	-1
chr12	2966846	2986321	FOXM1	no	no	0	0	-1	-1	0	-1	-1	-1	0	-1	-1	0	0	-1	-1	0	-1	0	-1	0	0	0	-1
chr12	2986364	2998626	C12orf32	no	no	0	0	-1	0	0	-1	-1	-1	0	0	-1	0	0	-1	0	0	-1	0	-1	0	0	0	-1
chr12	2986364	3050306	TULP3	no	no	0	0	-1	0	0	0	-1	-1	0	0	-1	0	0	0	0	0	-1	0	-1	0	0	0	-1
chr12	3068477	3149842	TEAD4	yes	yes	1	1	-1	-1	1	-1	-1	-1	-1	-1	-1	-1	-1	-1	-1	-1	-1	-1	0	-1	-1	-1	-1
chr12	3716317	3862366	EFCAB4B	no	no	0	0	-1	-1	0	0	-1	-1	-1	-1	-1	-1	0	0	-1	0	-1	-1	0	0	0	-1	-1
chr12	4382901	4414522	CCND2	no	no	0	0	-1	-1	0	-1	-1	-1	-1	-1	-1	0	0	-1	-1	-1	0	0	-1	0	0	-1	0
chr12	4430358	4469190	C12orf5	no	no	0	0	-1	0	0	-1	-1	0	-1	-1	0	0	-1	-1	0	-1	0	0	-1	-1	0	-1	-1
chr12	4671369	4723041	DYRK4	no	no	0	0	-1	-1	-1	-1	-1	-1	-1	-1	-1	-1	-1	-1	-1	-1	-1	-1	0	-1	-1	0	-1
chr12	4724675	4754358	AKAP3	no	no	0	0	-1	-1	-1	-1	-1	-1	-1	-1	-1	-1	-1	-1	-1	-1	-1	-1	-1	0	-1	-1	-1
chr12	6419601	6437672	PLEKHG6	no	no	0	0	-1	-1	-1	-1	-1	-1	-1	-1	-1	-1	-1	-1	-1	-1	-1	-1	-1	0	-1	-1	-1
chr12	6437922	6451283	TNFRSF1A	no	no	0	0	-1	0	-1	-1	-1	-1	-1	-1	-1	-1	-1	0	0	0	0	-1	-1	-1	0	-1	-1
chr12	6484594	6500732	LTBR	yes	yes	2	2	-1	-1	-1	-1	-1	1	-1	-1	-1	-1	-1	-1	1	-1	-1	-1	-1	-1	-1	-1	-1
chr12	6548166	6560683	LOC678655	yes	yes	1	1	-1	-1	-1	-1	-1	-1	-1	-1	1	-1	-1	-1	-1	-1	-1	-1	-1	-1	-1	0	-1
chr12	6554050	6560884	CD27	no	no	0	0	-1	-1	-1	-1	-1	-1	-1	-1	-1	-1	-1	-1	-1	-1	-1	-1	-1	-1	-1	0	-1
chr12	6561176	6575601	TAPBPL	yes	yes	3	1	0	-1	0	0	0	-1	-1	0.4	0	0	-1	0.166667	0	-1	-1	0	0.833333	-1	0	-1	0
chr12	6571403	6579843	VAMP1	no	no	0	0	-1	-1	0	-1	-1	-1	-1	0	0	-1	-1	0	-1	-1	-1	0	0	-1	-1	-1	0
chr12	6603297	6641132	NCAPD2	yes	no	1	0	0	0	0	0	0	-1	-1	0	0	0	-1	0	0	-1	-1	0	0	-1	0	-1	0.2
chr12	6679247	6716551	CHD4	no	no	0	0	0	0	0	-1	0	-1	-1	0	-1	-1	0	0	-1	-1	-1	-1	-1	-1	-1	-1	0
chr12	6775642	6798738	ZNF384	no	no	0	0	-1	0	-1	-1	-1	0	-1	-1	-1	-1	-1	-1	-1	-1	-1	-1	-1	-1	-1	-1	-1
chr12	6857157	6876641	MLF2	no	no	0	0	0	-1	-1	0	-1	-1	0	-1	0	-1	0	-1	-1	0	0	-1	-1	-1	-1	-1	-1
chr12	6881669	6887621	LAG3	yes	yes	1	1	-1	-1	-1	-1	-1	0	-1	0	-1	1	-1	0	0	-1	0	-1	0	-1	0	0	0
chr12	6898637	6929976	CD4	yes	yes	1	1	-1	-1	0	-1	-1	-1	1	-1	-1	0	-1	-1	-1	-1	-1	-1	-1	-1	0	-1	-1
chr12	6949117	6956557	GNB3	no	no	0	0	-1	0	0	0	-1	-1	-1	0	-1	0	-1	0	-1	0	0	-1	-1	0	0	0	-1
chr12	6953962	6960456	CDCA3|AK097957	no	no	0	0	-1	0	0	0	-1	-1	-1	0	-1	0	-1	0	-1	0	0	-1	-1	0	0	0	-1
chr12	6961284	6975795	USP5	no	no	0	0	0	0	0	0	-1	-1	0	-1	0	0	0	-1	-1	0	0	0	-1	0	0	0	-1
chr12	7013896	7023406	LRRC23	no	no	0	0	0	0	0	0	-1	-1	0	-1	-1	0	-1	-1	-1	0	-1	-1	-1	0	0	0	-1
chr12	7055739	7070479	PTPN6	no	no	0	0	-1	-1	-1	-1	-1	-1	-1	0	-1	-1	-1	-1	-1	-1	-1	-1	-1	-1	-1	0	-1
chr12	7079943	7105520	EMG1	no	no	0	0	0	-1	-1	-1	-1	-1	-1	-1	-1	-1	-1	-1	-1	-1	0	-1	-1	-1	0	-1	-1
chr12	7085346	7125842	LPCAT3	no	no	0	0	0	-1	-1	-1	-1	-1	-1	-1	-1	-1	-1	-1	-1	-1	0	-1	-1	-1	-1	-1	-1
chr12	7187514	7245043	C1R	no	no	0	0	-1	-1	-1	0	-1	-1	-1	-1	-1	-1	-1	-1	-1	-1	-1	-1	-1	-1	-1	-1	-1
chr12	7247145	7261869	C1RL	no	no	0	0	-1	-1	0	-1	0	0	0	-1	-1	-1	0	-1	-1	-1	-1	-1	-1	-1	-1	-1	-1
chr12	7276279	7281466	RBP5	no	no	0	0	-1	-1	-1	-1	-1	-1	-1	-1	-1	-1	-1	-1	-1	-1	-1	-1	0	-1	-1	-1	-1
chr12	7282966	7311530	CLSTN3	no	no	0	0	-1	-1	-1	-1	-1	-1	-1	0	-1	-1	-1	0	-1	-1	-1	-1	-1	-1	-1	0	-1
chr12	8276227	8291203	CLEC4A	yes	yes	1	1	-1	1	-1	-1	-1	-1	-1	-1	-1	-1	-1	-1	-1	-1	-1	-1	-1	-1	-1	-1	-1
chr12	8754761	8765442	AICDA	no	no	0	0	-1	-1	-1	-1	-1	-1	0	0	0	-1	-1	0	0	-1	-1	0	0	0	0	-1	-1
chr12	9142220	9163340	KLRG1	no	no	0	0	-1	0	-1	-1	-1	-1	-1	-1	-1	-1	-1	-1	-1	-1	-1	-1	-1	-1	-1	-1	-1
chr12	9822307	9852151	CLEC2D	no	no	0	0	0	-1	0	-1	0	-1	-1	-1	0	0	0	0	-1	0	-1	-1	-1	-1	-1	0	-1
chr12	10516367	10551105	AK096314	yes	yes	3	3	-1	-1	1	-1	-1	-1	-1	-1	-1	-1	-1	-1	-1	-1	-1	-1	-1	0	1	1	-1
chr12	10524951	10562745	KLRK1|KLRC4-KLRK1	yes	yes	3	3	-1	-1	1	-1	-1	-1	-1	-1	-1	-1	-1	-1	-1	-1	-1	-1	-1	0	1	1	-1
chr12	10756363	10766208	MAGOHB	no	no	0	0	-1	-1	-1	0	-1	-1	0	-1	-1	-1	-1	-1	-1	0	-1	0	-1	-1	0	0	-1
chr12	10998447	11002075	PRR4	no	no	0	0	-1	0	-1	-1	-1	-1	-1	-1	-1	-1	-1	-1	-1	-1	-1	-1	-1	0	-1	0	-1
chr12	10998447	11324224	PRH1-PRR4|PRH1	no	no	0	0	-1	0	-1	-1	-1	-1	-1	-1	-1	-1	-1	-1	-1	-1	-1	-1	-1	0	-1	0	-1
chr12	10998447	11324224	PRH1-PRR4|TAS2R14	no	no	0	0	-1	0	-1	-1	-1	-1	-1	-1	-1	-1	-1	-1	-1	-1	-1	-1	-1	0	-1	0	-1
chr12	11802787	12268261	ETV6	no	no	0	0	-1	0	-1	0	-1	-1	-1	-1	-1	0	-1	-1	-1	-1	-1	-1	-1	0	0	-1	-1
chr12	12223877	12363947	BCL2L14	no	no	0	0	-1	-1	-1	-1	-1	-1	-1	-1	-1	-1	-1	-1	-1	-1	-1	-1	-1	0	0	-1	-1
chr12	12510019	12619838	LOH12CR1	no	no	0	0	-1	-1	0	-1	0	-1	-1	-1	-1	-1	-1	-1	-1	-1	-1	0	-1	-1	0	-1	-1
chr12	12870301	12875305	CDKN1B	no	no	0	0	0	-1	-1	0	-1	0	-1	-1	-1	-1	0	-1	-1	0	0	-1	0	0	-1	-1	0
chr12	12878850	12982915	DDX47	no	no	0	0	0	0	-1	-1	-1	-1	0	-1	0	-1	0	0	-1	-1	-1	0	0	-1	-1	-1	-1
chr12	14518610	14651697	ATF7IP|BC067269	no	no	0	0	0	0	0	0	0	-1	0	0	-1	-1	0	-1	0	0	-1	0	0	0	-1	0	0
chr12	14656596	14720791	PLBD1	yes	yes	2	2	-1	-1	-1	-1	1	-1	-1	-1	-1	-1	-1	-1	-1	-1	-1	-1	1	-1	-1	-1	-1
chr12	14956505	14976791	C12orf60	no	no	0	0	0	0	-1	-1	0	-1	-1	-1	-1	-1	-1	0	0	-1	-1	-1	-1	-1	-1	-1	-1
chr12	15094949	15114562	ARHGDIB	no	no	0	0	-1	-1	0	-1	-1	-1	-1	0	-1	-1	0	-1	-1	-1	-1	-1	0	0	-1	-1	-1
chr12	15475190	15751265	PTPRO	yes	yes	1	1	1	0	-1	-1	-1	0	-1	-1	-1	-1	-1	-1	-1	-1	-1	-1	-1	-1	0	-1	-1
chr12	22199158	22218602	CMAS	no	no	0	0	-1	-1	-1	-1	-1	0	-1	-1	-1	-1	-1	-1	0	-1	-1	-1	-1	-1	-1	0	-1
chr12	22778075	22843608	ETNK1	no	no	0	0	0	-1	-1	-1	-1	-1	-1	-1	-1	-1	-1	-1	-1	-1	-1	-1	-1	-1	-1	-1	-1
chr12	24962957	25102393	BCAT1	no	no	0	0	-1	-1	-1	-1	-1	-1	-1	-1	-1	0	-1	-1	-1	-1	-1	-1	-1	-1	-1	-1	-1
chr12	25205180	25261269	LRMP	yes	yes	2	2	-1	-1	-1	0	-1	-1	-1	-1	0	-1	-1	-1	-1	1	-1	1	0	0	-1	-1	0
chr12	26488284	26986131	ITPR2	yes	yes	2	1	0	0.2	0	-1	0	-1	0	0	0	0	0	0	-1	0	-1	0.75	0	0	0	0	0
chr12	27058111	27091254	ASUN	no	no	0	0	-1	-1	0	0	-1	0	-1	0	-1	0	0	-1	0	0	-1	0	0	-1	0	-1	0
chr12	27124505	27167339	TM7SF3	no	no	0	0	-1	-1	-1	-1	-1	-1	0	-1	-1	-1	-1	-1	-1	-1	-1	0	0	0	-1	0	-1
chr12	27397077	27478890	STK38L	no	no	0	0	-1	-1	-1	-1	-1	-1	-1	-1	-1	-1	-1	0	-1	-1	-1	-1	-1	-1	-1	-1	-1
chr12	27485786	27578746	ARNTL2	yes	yes	1	1	-1	0	-1	-1	-1	-1	-1	-1	-1	-1	-1	0	-1	-1	-1	-1	-1	-1	1	-1	-1
chr12	27542721	27599558	BC043511	no	no	0	0	-1	0	-1	-1	-1	-1	-1	-1	-1	-1	-1	0	-1	-1	-1	-1	-1	-1	-1	-1	-1
chr12	27677044	27848497	PPFIBP1|AK000807	yes	yes	1	1	0	-1	0	-1	0	-1	0	-1	-1	-1	-1	0	-1	-1	-1	-1	-1	-1	1	-1	-1
chr12	27849427	27850566	REP15	yes	yes	1	1	-1	-1	-1	-1	-1	-1	-1	-1	-1	-1	-1	1	-1	-1	-1	-1	-1	-1	-1	-1	-1
chr12	27863705	27909237	MRPS35	no	no	0	0	-1	0	-1	0	0	-1	-1	-1	-1	-1	-1	-1	-1	-1	-1	-1	-1	-1	0	-1	-1
chr12	28332209	28703099	CCDC91	no	no	0	0	0	0	0	-1	0	0	-1	-1	0	0	-1	0	-1	-1	-1	-1	-1	0	-1	0	0
chr12	29302231	29487006	FAR2	no	no	0	0	-1	-1	-1	0	-1	-1	0	-1	-1	-1	-1	0	-1	-1	-1	-1	-1	-1	-1	-1	-1
chr12	29493578	29534143	ERGIC2	no	no	0	0	0	-1	-1	-1	0	-1	-1	-1	-1	-1	-1	-1	-1	-1	-1	-1	-1	-1	-1	-1	-1
chr12	29653745	29937692	TMTC1	no	no	0	0	-1	-1	-1	-1	-1	-1	-1	-1	-1	-1	-1	0	0	-1	-1	-1	-1	-1	0	-1	-1
chr12	30781914	30848929	IPO8	no	no	0	0	-1	-1	0	-1	-1	-1	-1	0	0	0	-1	0	0	0	0	-1	-1	0	0	-1	-1
chr12	30862485	30907448	CAPRIN2	no	no	0	0	-1	-1	0	-1	0	-1	-1	-1	-1	-1	-1	0	0	-1	-1	-1	-1	0	0	-1	-1
chr12	31535156	31743952	DENND5B	no	no	0	0	-1	-1	0	-1	-1	-1	-1	-1	-1	-1	0	-1	-1	-1	-1	0	-1	-1	-1	-1	-1
chr12	31944118	31945175	H3F3C	yes	yes	1	1	-1	-1	-1	-1	-1	-1	-1	-1	-1	-1	-1	-1	1	-1	-1	-1	-1	-1	-1	-1	-1
chr12	32112352	32146043	C12orf35	yes	no	1	0	0	0	0	0	-1	0	0	0	0	0	0.2	0	0	-1	0	0	0	0	0	0	0
chr12	32260184	32531141	BICD1	no	no	0	0	0	-1	-1	-1	-1	-1	-1	-1	-1	0	-1	-1	-1	-1	-1	-1	0	0	-1	0	-1
chr12	32832136	32898584	DNM1L	no	no	0	0	-1	0	0	-1	-1	0	-1	-1	-1	-1	0	-1	-1	-1	-1	0	0	-1	-1	-1	-1
chr12	39046001	39299420	CPNE8	no	no	0	0	0	0	0	0	-1	-1	-1	0	0	0	-1	-1	0	0	-1	0	-1	0	-1	-1	-1
chr12	39687029	39837192	KIF21A	no	no	0	0	-1	-1	-1	-1	0	0	-1	-1	0	-1	-1	-1	-1	-1	-1	-1	-1	-1	-1	-1	-1
chr12	40618812	40763086	LRRK2	yes	no	2	0	0	-1	-1	0	-1	0	-1	-1	-1	0	0	0	0	-1	-1	-1	-1	0.125	0.5	0	-1
chr12	42475647	42538673	GXYLT1	no	no	0	0	0	0	-1	0	0	-1	-1	-1	0	0	0	0	0	-1	-1	-1	-1	-1	0	0	-1
chr12	42550906	42632154	YAF2	no	no	0	0	0	0	-1	-1	0	0	-1	0	0	0	0	0	0	-1	-1	-1	0	-1	-1	0	-1
chr12	46312913	46385903	SCAF11	no	no	0	0	0	0	-1	-1	0	0	0	-1	-1	0	0	0	0	0	-1	0	0	0	0	-1	-1
chr12	46751970	46766645	SLC38A2	no	no	0	0	-1	-1	-1	-1	-1	-1	-1	-1	-1	-1	-1	-1	-1	-1	-1	-1	-1	-1	-1	0	-1
chr12	47473385	47630443	FAM113B	no	no	0	0	-1	-1	-1	0	-1	-1	-1	0	-1	-1	-1	-1	0	-1	-1	-1	-1	-1	-1	-1	-1
chr12	48055714	48099844	RPAP3	no	no	0	0	-1	-1	-1	0	-1	-1	-1	-1	-1	-1	0	-1	-1	-1	-1	-1	-1	-1	-1	-1	0
chr12	48176506	48213763	HDAC7	no	no	0	0	-1	-1	-1	-1	-1	-1	-1	-1	-1	-1	-1	-1	-1	-1	-1	0	0	-1	-1	-1	0
chr12	48235319	48298814	VDR	no	no	0	0	-1	-1	-1	-1	-1	-1	-1	-1	-1	-1	0	-1	-1	-1	-1	-1	0	0	-1	-1	-1
chr12	48357329	48362661	TMEM106C	no	no	0	0	-1	-1	-1	-1	-1	-1	0	-1	-1	-1	0	-1	-1	-1	-1	0	-1	-1	-1	-1	-1
chr12	48436756	48500091	SENP1	no	no	0	0	-1	-1	-1	-1	-1	-1	-1	-1	-1	-1	0	-1	-1	-1	-1	-1	0	-1	-1	-1	-1
chr12	48499655	48540187	PFKM	no	no	0	0	0	0	-1	-1	0	0	0	0	0	0	0	0	0	0	0	-1	0	-1	-1	0	0
chr12	48733792	48745029	ZNF641	no	no	0	0	-1	-1	-1	0	-1	-1	-1	-1	-1	0	-1	-1	-1	-1	-1	0	-1	0	-1	-1	-1
chr12	48866447	48866843	ANP32D	yes	yes	2	2	-1	-1	-1	1	-1	-1	-1	-1	-1	-1	-1	-1	-1	-1	-1	1	-1	-1	-1	-1	-1
chr12	49046994	49076035	KANSL2	no	no	0	0	-1	0	0	-1	0	-1	0	-1	-1	0	0	-1	-1	-1	-1	-1	0	-1	0	0	-1
chr12	49082240	49110781	CCNT1	no	no	0	0	-1	0	0	-1	0	0	0	-1	-1	0	0	-1	-1	-1	-1	-1	0	-1	0	0	0
chr12	49223538	49245957	DDX23	no	no	0	0	-1	-1	0	-1	-1	-1	0	0	-1	0	-1	0	0	0	0	0	-1	0	-1	-1	0
chr12	49250915	49259653	RND1	no	no	0	0	-1	-1	-1	0	0	-1	-1	0	-1	-1	-1	-1	0	-1	-1	-1	-1	-1	-1	-1	-1
chr12	49329991	49351252	ARF3	no	no	0	0	-1	-1	0	-1	-1	0	-1	0	-1	-1	-1	0	-1	-1	-1	-1	-1	-1	-1	-1	-1
chr12	49388932	49393088	DDN	no	no	0	0	-1	0	0	-1	-1	-1	-1	0	-1	-1	-1	-1	-1	-1	-1	-1	-1	-1	-1	-1	-1
chr12	49412757	49449107	MLL2	no	no	0	0	-1	-1	-1	-1	-1	-1	-1	-1	-1	-1	0	-1	-1	-1	-1	-1	-1	0	-1	-1	-1
chr12	49621708	49667113	TUBA1C|D28390	yes	yes	1	1	-1	-1	-1	-1	-1	-1	-1	-1	-1	-1	-1	-1	-1	-1	-1	-1	-1	1	-1	-1	-1
chr12	49666045	49667009	TUBA1C	yes	yes	1	1	-1	-1	-1	-1	-1	-1	-1	-1	-1	-1	-1	-1	-1	-1	-1	-1	-1	1	-1	-1	-1
chr12	49716970	49725514	TROAP	no	no	0	0	0	-1	0	-1	-1	0	0	-1	-1	-1	0	0	-1	0	-1	-1	-1	-1	-1	-1	-1
chr12	49952085	49961911	MCRS1	no	no	0	0	-1	-1	-1	-1	-1	0	0	-1	-1	-1	-1	0	0	-1	-1	-1	-1	-1	0	-1	-1
chr12	50017352	50038449	PRPF40B	no	no	0	0	-1	-1	-1	-1	-1	-1	-1	-1	-1	-1	-1	-1	0	-1	-1	-1	-1	-1	-1	-1	-1
chr12	50031723	50101197	FMNL3	no	no	0	0	-1	-1	-1	-1	-1	-1	-1	-1	-1	-1	-1	-1	0	-1	-1	-1	-1	-1	-1	-1	-1
chr12	50135292	50158717	TMBIM6	no	no	0	0	-1	-1	-1	-1	-1	0	0	-1	-1	-1	-1	0	0	-1	-1	-1	-1	-1	0	-1	-1
chr12	50184928	50222208	NCKAP5L	no	no	0	0	-1	0	-1	-1	0	-1	-1	-1	-1	-1	-1	0	-1	-1	-1	0	-1	-1	-1	-1	-1
chr12	50222325	50234937	LOC100286844	no	no	0	0	-1	-1	-1	-1	-1	-1	-1	0	-1	-1	-1	-1	-1	-1	-1	0	-1	-1	-1	-1	-1
chr12	50229825	50236912	BCDIN3D	no	no	0	0	-1	-1	-1	-1	-1	-1	-1	0	-1	-1	-1	-1	-1	-1	-1	0	-1	-1	-1	-1	-1
chr12	50523580	50561097	CERS5	yes	yes	1	1	-1	-1	0	-1	0	0	0	-1	0	0	-1	-1	0	0	0	0	0	-1	1	0	-1
chr12	50794591	50873788	LARP4	no	no	0	0	-1	-1	-1	-1	-1	-1	-1	-1	-1	-1	0	-1	-1	-1	-1	-1	-1	0	-1	-1	-1
chr12	50898767	51142450	DIP2B	no	no	0	0	0	-1	0	-1	-1	-1	0	-1	-1	0	-1	-1	0	-1	0	-1	-1	-1	0	-1	-1
chr12	51157788	51214943	ATF1	yes	no	1	0	-1	-1	0.5	0	-1	0	0	-1	-1	0	-1	-1	-1	0	0	0	0	-1	0	0	-1
chr12	51373565	51422058	SLC11A2	no	no	0	0	-1	-1	0	-1	0	-1	0	-1	-1	0	-1	0	0	-1	-1	0	-1	0	-1	-1	-1
chr12	51442081	51454207	LETMD1	no	no	0	0	-1	0	-1	-1	0	-1	-1	-1	0	0	-1	-1	-1	-1	0	0	0	0	0	-1	0
chr12	51674821	51718452	BIN2	no	no	0	0	-1	-1	0	-1	0	-1	0	-1	0	-1	-1	-1	-1	-1	0	-1	-1	-1	-1	0	-1
chr12	51745832	51785401	GALNT6	no	no	0	0	-1	-1	-1	-1	-1	-1	-1	-1	-1	-1	-1	0	-1	-1	-1	-1	-1	0	-1	-1	-1
chr12	52626953	52642709	KRT7	no	no	0	0	-1	-1	-1	0	-1	0	-1	-1	-1	-1	-1	-1	-1	-1	-1	-1	-1	-1	-1	0	-1
chr12	53400061	53435993	EIF4B	no	no	0	0	-1	-1	-1	-1	-1	-1	-1	0	-1	-1	-1	-1	-1	-1	-1	-1	-1	-1	-1	-1	-1
chr12	53551446	53575135	CSAD	no	no	0	0	-1	-1	-1	-1	-1	-1	-1	-1	-1	-1	-1	-1	-1	-1	-1	-1	-1	-1	0	-1	-1
chr12	53585106	53601000	ITGB7	no	no	0	0	-1	-1	0	-1	-1	-1	-1	-1	-1	-1	-1	-1	0	-1	-1	-1	-1	-1	-1	-1	-1
chr12	53604349	53626040	RARG	no	no	0	0	-1	-1	-1	-1	-1	0	-1	-1	-1	-1	-1	-1	-1	-1	-1	-1	-1	-1	-1	-1	-1
chr12	53645369	53648190	MFSD5	no	no	0	0	0	0	0	0	0	0	-1	-1	0	0	-1	0	-1	-1	0	0	-1	-1	-1	0	0
chr12	53662082	53687427	ESPL1	no	no	0	0	0	0	0	0	0	0	0	0	0	0	0	0	-1	-1	0	0	-1	-1	-1	0	0
chr12	53773978	53810226	SP1	no	no	0	0	-1	-1	-1	-1	-1	-1	-1	0	0	-1	-1	-1	-1	-1	-1	-1	-1	-1	-1	0	-1
chr12	54104901	54121307	CALCOCO1	no	no	0	0	-1	-1	0	0	-1	0	-1	0	-1	0	0	-1	-1	0	0	0	-1	-1	0	0	-1
chr12	54762919	54785083	ZNF385A	yes	yes	1	1	0	-1	-1	-1	-1	-1	-1	-1	-1	0	-1	-1	-1	1	-1	-1	-1	0	-1	-1	-1
chr12	54891494	54936899	NCKAP1L	yes	yes	1	1	-1	0	0	-1	0	-1	-1	0	0	-1	-1	-1	0	0	0	-1	0	-1	-1	0	1
chr12	54943176	54973023	PDE1B	no	no	0	0	-1	0	-1	-1	-1	-1	-1	-1	-1	-1	-1	-1	-1	0	-1	-1	-1	-1	-1	-1	-1
chr12	55343864	55378456	KIAA0748	no	no	0	0	-1	-1	-1	-1	-1	-1	-1	-1	-1	-1	-1	-1	0	-1	-1	-1	-1	-1	-1	-1	-1
chr12	56324945	56347807	DGKA	no	no	0	0	-1	-1	0	-1	0	-1	0	-1	-1	-1	-1	0	-1	0	-1	-1	-1	0	-1	-1	-1
chr12	56360555	56366568	CDK2	no	no	0	0	-1	-1	-1	0	-1	-1	-1	-1	-1	-1	-1	-1	0	-1	0	-1	-1	-1	-1	-1	-1
chr12	56521985	56538460	ESYT1	no	no	0	0	0	-1	-1	0	0	-1	-1	-1	-1	-1	-1	-1	0	-1	-1	-1	-1	0	-1	-1	-1
chr12	56631587	56652143	BC042070|ANKRD52	no	no	0	0	-1	-1	-1	-1	-1	-1	-1	0	-1	-1	-1	-1	-1	-1	-1	0	-1	-1	-1	-1	-1
chr12	56660641	56664750	COQ10A	no	no	0	0	-1	-1	-1	-1	-1	-1	-1	-1	-1	-1	0	-1	-1	-1	-1	-1	-1	-1	-1	-1	-1
chr12	56710006	56727837	PAN2	no	no	0	0	-1	-1	-1	-1	0	-1	-1	0	-1	-1	-1	-1	-1	-1	-1	0	-1	-1	-1	-1	-1
chr12	56732662	56734194	IL23A	no	no	0	0	-1	-1	-1	-1	0	-1	-1	-1	-1	-1	-1	-1	-1	-1	0	0	-1	-1	-1	-1	-1
chr12	56735381	56754037	STAT2	no	no	0	0	-1	-1	-1	-1	0	-1	-1	0	-1	-1	-1	-1	-1	-1	0	0	-1	-1	-1	-1	-1
chr12	56810156	56843200	TIMELESS	no	no	0	0	-1	0	0	0	0	0	-1	0	-1	-1	0	0	-1	0	-1	0	-1	0	-1	-1	0
chr12	56864735	56882181	GLS2|BC059370	no	no	0	0	0	0	0	-1	0	0	-1	0	-1	-1	-1	-1	-1	-1	-1	-1	-1	-1	-1	-1	-1
chr12	56989379	57030163	BAZ2A	no	no	0	0	-1	-1	-1	-1	-1	-1	-1	-1	-1	0	-1	-1	-1	-1	-1	0	-1	-1	-1	0	-1
chr12	57125363	57146146	PRIM1	no	no	0	0	-1	0	-1	-1	-1	-1	-1	-1	-1	-1	-1	-1	-1	-1	-1	-1	0	0	0	-1	-1
chr12	57449425	57472574	TMEM194A	no	no	0	0	-1	-1	-1	-1	-1	-1	-1	-1	-1	-1	-1	-1	-1	-1	0	0	-1	-1	0	-1	-1
chr12	57623355	57628718	SHMT2	no	no	0	0	-1	-1	-1	-1	-1	-1	-1	-1	-1	-1	-1	-1	-1	-1	-1	-1	-1	0	-1	-1	-1
chr12	57637241	57644976	STAC3	no	no	0	0	-1	-1	-1	0	-1	0	-1	-1	-1	-1	-1	-1	-1	0	-1	-1	-1	-1	-1	-1	-1
chr12	57637241	57644976	STAC3	no	no	0	0	-1	-1	-1	0	-1	0	-1	-1	-1	-1	-1	-1	-1	0	-1	-1	-1	-1	-1	-1	-1
chr12	57643353	57824788	R3HDM2|KIAA1002	no	no	0	0	0	-1	0	0	0	0	0	0	0	-1	0	0	0	0	0	0	-1	0	-1	0	-1
chr12	57866037	57882597	ARHGAP9	no	no	0	0	0	0	-1	0	0	-1	-1	-1	-1	-1	0	-1	-1	0	0	-1	-1	-1	0	-1	-1
chr12	57881076	57911334	MARS	no	no	0	0	-1	0	0	-1	-1	0	-1	-1	-1	-1	0	-1	-1	-1	-1	-1	0	-1	-1	0	-1
chr12	57910370	57914300	DDIT3	no	no	0	0	-1	0	0	-1	-1	0	-1	-1	-1	-1	0	-1	-1	-1	-1	-1	0	-1	-1	0	-1
chr12	57984941	57997211	PIP4K2C	no	no	0	0	-1	-1	0	0	0	-1	-1	0	-1	-1	-1	0	-1	0	0	-1	0	0	0	0	-1
chr12	58003962	58011026	ARHGEF25	no	no	0	0	-1	0	0	-1	0	-1	0	-1	-1	0	0	0	-1	0	0	-1	0	0	-1	0	-1
chr12	58006121	58011828	BC073932	no	no	0	0	-1	0	0	-1	0	-1	0	-1	-1	0	0	0	-1	0	0	-1	0	0	-1	0	-1
chr12	58087737	58115340	OS9	no	no	0	0	-1	-1	-1	-1	0	0	-1	-1	0	0	-1	-1	-1	-1	-1	-1	-1	-1	0	-1	0
chr12	58176527	58196639	TSFM	no	no	0	0	-1	-1	-1	-1	-1	0	-1	0	-1	-1	-1	0	0	-1	-1	0	-1	-1	0	-1	-1
chr12	58335444	58351052	XRCC6BP1	yes	no	3	0	-1	-1	0	-1	-1	-1	0.5	-1	0	0	-1	-1	0	0	-1	0	0.5	0	0.5	0	-1
chr12	59265936	59314262	LRIG3	yes	yes	1	1	-1	-1	0	-1	-1	-1	-1	-1	-1	-1	-1	1	-1	0	-1	-1	-1	-1	-1	-1	-1
chr12	59989847	60175408	SLC16A7	no	no	0	0	-1	-1	-1	0	-1	-1	-1	-1	-1	-1	-1	-1	-1	-1	-1	-1	-1	-1	-1	-1	-1
chr12	62654120	62803501	USP15	no	no	0	0	0	-1	0	-1	0	-1	-1	0	0	-1	0	0	0	-1	0	0	0	0	-1	0	-1
chr12	62860596	62991363	MON2	no	no	0	0	-1	0	0	-1	0	0	-1	0	-1	0	0	0	-1	0	-1	0	-1	-1	0	-1	0
chr12	63037762	63328915	PPM1H|AK024134	no	no	0	0	-1	0	-1	-1	-1	-1	-1	-1	-1	-1	-1	-1	-1	-1	-1	-1	-1	-1	-1	-1	-1
chr12	64845839	64895899	TBK1	no	no	0	0	-1	-1	0	-1	-1	0	-1	0	0	0	-1	-1	0	-1	-1	-1	-1	0	0	0	-1
chr12	65107221	65153226	GNS	no	no	0	0	-1	-1	-1	-1	-1	-1	-1	-1	-1	-1	-1	0	-1	0	-1	-1	-1	-1	-1	-1	-1
chr12	66516848	66563807	LLPH	no	no	0	0	0	0	-1	-1	0	-1	-1	0	0	0	0	0	0	0	-1	-1	0	0	0	-1	-1
chr12	66530716	66563807	TMBIM4	no	no	0	0	0	0	-1	-1	0	-1	-1	0	0	0	0	0	0	0	-1	-1	0	0	0	-1	-1
chr12	66696355	66731992	HELB	no	no	0	0	0	-1	-1	-1	-1	-1	-1	-1	-1	-1	-1	-1	0	-1	-1	0	-1	0	-1	-1	-1
chr12	67663060	67708388	CAND1	no	no	0	0	-1	-1	-1	0	0	0	0	-1	0	-1	-1	-1	-1	-1	0	-1	0	0	0	0	0
chr12	68042511	68056444	DYRK2	no	no	0	0	0	-1	0	0	-1	-1	-1	0	-1	-1	-1	-1	-1	-1	-1	-1	-1	0	-1	-1	0
chr12	68688345	68726161	MDM1	no	no	0	0	0	0	-1	0	0	0	-1	0	-1	0	-1	0	0	-1	0	0	0	0	0	0	0
chr12	69080730	69136473	NUP107	yes	yes	1	1	0	-1	0	-1	-1	-1	-1	0	-1	-1	-1	-1	1	0	-1	-1	-1	-1	-1	-1	0
chr12	69201970	69239212	MDM2	no	no	0	0	-1	-1	0	-1	-1	-1	0	0	0	-1	-1	-1	-1	-1	-1	-1	-1	-1	-1	-1	-1
chr12	69244955	69357020	CPM	no	no	0	0	-1	-1	-1	-1	-1	-1	-1	-1	-1	-1	-1	-1	-1	-1	-1	-1	-1	-1	0	-1	-1
chr12	69633316	69668138	CPSF6	no	no	0	0	-1	-1	0	0	0	0	-1	0	0	0	-1	0	-1	-1	-1	-1	0	0	0	0	-1
chr12	69753531	69784576	YEATS4	no	no	0	0	-1	-1	-1	0	-1	-1	-1	-1	-1	-1	-1	0	-1	-1	-1	-1	-1	-1	-1	-1	-1
chr12	69864128	69973562	FRS2	no	no	0	0	-1	-1	0	-1	-1	-1	0	-1	-1	-1	-1	-1	-1	-1	-1	-1	0	-1	-1	-1	-1
chr12	69979207	69995357	CCT2	no	no	0	0	-1	-1	0	-1	-1	-1	-1	-1	-1	-1	-1	-1	-1	0	0	-1	-1	-1	-1	-1	-1
chr12	72003378	72057749	ZFC3H1	no	no	0	0	-1	0	-1	0	-1	-1	0	-1	0	0	-1	0	-1	0	-1	0	-1	-1	-1	0	0
chr12	72148657	72181150	RAB21	no	no	0	0	-1	-1	-1	-1	-1	-1	-1	-1	-1	0	0	-1	-1	-1	-1	-1	-1	-1	-1	-1	-1
chr12	72233486	72320629	TBC1D15	no	no	0	0	-1	-1	-1	-1	0	-1	-1	-1	-1	0	0	0	-1	-1	-1	0	0	-1	-1	-1	-1
chr12	74931550	74935232	ATXN7L3B	no	no	0	0	-1	-1	-1	0	-1	-1	-1	-1	-1	0	-1	-1	-1	-1	-1	-1	0	-1	-1	-1	-1
chr12	75874512	75895716	GLIPR1	no	no	0	0	-1	-1	-1	-1	-1	-1	-1	-1	-1	-1	0	0	-1	-1	-1	-1	0	0	-1	0	0
chr12	75891418	75905418	KRR1	no	no	0	0	-1	-1	0	0	0	-1	0	-1	-1	-1	-1	0	-1	-1	-1	0	0	0	0	-1	0
chr12	77157853	77247474	ZDHHC17	no	no	0	0	-1	0	-1	-1	-1	-1	-1	-1	-1	-1	0	-1	-1	-1	-1	-1	0	-1	-1	-1	-1
chr12	77415025	77459360	E2F7	no	no	0	0	0	-1	-1	0	-1	-1	-1	0	-1	-1	-1	-1	0	-1	0	0	0	0	-1	-1	-1
chr12	80167342	80329235	PPP1R12A	no	no	0	0	-1	-1	-1	-1	0	-1	-1	-1	-1	0	0	-1	-1	0	-1	-1	-1	0	-1	-1	-1
chr12	82752275	82873016	C12orf26	no	no	0	0	0	-1	-1	-1	-1	-1	-1	-1	-1	-1	-1	-1	-1	-1	-1	-1	-1	-1	-1	-1	-1
chr12	88176662	88178488	MKRN9P	yes	yes	10	10	1	-1	-1	-1	-1	-1	1	1	1	-1	1	1	-1	-1	1	-1	-1	1	1	1	-1
chr12	88429267	88443937	C12orf29	no	no	0	0	-1	0	0	-1	0	-1	-1	-1	0	0	0	-1	0	-1	-1	-1	0	-1	0	0	0
chr12	88442789	88535993	CEP290	no	no	0	0	-1	-1	-1	-1	-1	-1	-1	-1	-1	-1	-1	0	-1	-1	-1	-1	-1	-1	-1	-1	-1
chr12	89813497	89920039	POC1B|GALNT4|POC1B-GALNT4	no	no	0	0	-1	-1	-1	-1	-1	-1	-1	-1	-1	-1	-1	-1	-1	-1	-1	-1	-1	-1	0	-1	-1
chr12	89981825	90049844	ATP2B1	no	no	0	0	-1	-1	0	-1	-1	0	0	0	0	0	0	-1	-1	0	0	-1	0	-1	-1	-1	0
chr12	93166284	93323107	EEA1	no	no	0	0	-1	0	-1	0	0	0	0	-1	-1	-1	0	0	0	0	-1	0	-1	0	0	0	0
chr12	94542498	94701451	PLXNC1	no	no	0	0	-1	-1	0	0	-1	-1	-1	0	0	0	-1	0	0	-1	0	0	-1	-1	-1	0	0
chr12	94702055	94853764	CCDC41	no	no	0	0	0	-1	0	0	0	-1	0	-1	-1	-1	0	0	0	-1	-1	0	-1	-1	0	0	-1
chr12	94960899	95044324	TMCC3	yes	no	1	0	-1	0	0	-1	0	0	0	0	-1	-1	0	-1	-1	0	0.25	-1	-1	0	-1	-1	0
chr12	95470524	95611240	FGD6	no	no	0	0	-1	-1	-1	0	-1	-1	-1	-1	-1	-1	-1	-1	-1	0	-1	-1	-1	0	-1	-1	-1
chr12	95611521	95696566	VEZT	yes	no	1	0	0.5	-1	0	-1	0	-1	0	0	0	-1	0	0	0	-1	-1	-1	-1	0	0	-1	0
chr12	95867821	95909613	METAP2	no	no	0	0	0	-1	-1	-1	0	-1	0	-1	-1	-1	-1	-1	0	-1	0	-1	-1	-1	-1	-1	0
chr12	98909350	98944157	TMPO	no	no	0	0	-1	-1	0	-1	0	-1	-1	-1	-1	-1	-1	-1	-1	-1	-1	0	0	0	-1	-1	0
chr12	99007181	99038589	IKBIP	no	no	0	0	0	-1	0	-1	0	0	-1	0	0	-1	0	0	0	-1	-1	0	0	0	0	-1	-1
chr12	100430862	100536642	UHRF1BP1L	no	no	0	0	-1	-1	-1	-1	0	-1	-1	-1	-1	0	0	-1	0	-1	-1	0	-1	-1	-1	-1	-1
chr12	100660954	100733914	SCYL2	no	no	0	0	-1	-1	0	0	0	0	-1	0	0	0	0	-1	-1	-1	-1	-1	-1	0	0	0	0
chr12	100967488	101018685	GAS2L3	no	no	0	0	-1	-1	-1	0	-1	-1	-1	-1	-1	-1	-1	-1	-1	-1	0	-1	-1	-1	0	-1	-1
chr12	101673904	101780397	UTP20	no	no	0	0	-1	-1	-1	-1	-1	-1	0	-1	0	0	-1	0	-1	-1	-1	-1	-1	0	-1	0	-1
chr12	102091416	102123424	CHPT1	yes	yes	1	1	0	0	0	1	-1	0	0	-1	-1	0	0	-1	0	-1	0	-1	-1	0	0	-1	0
chr12	102139274	102224645	GNPTAB	no	no	0	0	0	-1	0	0	-1	0	-1	-1	-1	0	0	-1	0	-1	0	0	-1	-1	0	-1	0
chr12	102406716	102455899	CCDC53	no	no	0	0	-1	-1	-1	-1	-1	-1	0	-1	-1	0	-1	-1	-1	-1	-1	-1	-1	-1	-1	-1	-1
chr12	103232103	103311381	PAH	no	no	0	0	-1	-1	-1	-1	-1	-1	-1	-1	-1	-1	-1	-1	-1	-1	-1	-1	-1	-1	0	-1	-1
chr12	103351451	103354294	ASCL1	no	no	0	0	-1	-1	-1	-1	-1	0	-1	-1	-1	-1	-1	-1	-1	-1	-1	-1	-1	-1	-1	-1	-1
chr12	104166080	104234975	NT5DC3	no	no	0	0	-1	-1	-1	-1	-1	-1	-1	-1	-1	-1	-1	-1	-1	-1	-1	-1	-1	0	0	-1	-1
chr12	104324188	104341703	HSP90B1|MIR3652	no	no	0	0	-1	-1	0	-1	-1	0	-1	-1	-1	0	-1	-1	-1	0	-1	0	-1	-1	-1	-1	-1
chr12	104343980	104359473	C12orf73	no	no	0	0	-1	-1	-1	-1	-1	-1	-1	-1	-1	-1	-1	-1	-1	-1	-1	-1	0	-1	-1	-1	-1
chr12	104359592	104382656	TDG	no	no	0	0	-1	-1	-1	-1	-1	-1	-1	-1	-1	-1	-1	-1	-1	-1	-1	-1	0	-1	-1	-1	-1
chr12	104606487	104744062	TXNRD1	no	no	0	0	0	-1	0	-1	0	-1	-1	-1	0	-1	-1	-1	0	-1	-1	-1	-1	0	-1	-1	0
chr12	104697509	104698982	EID3	no	no	0	0	-1	-1	-1	-1	-1	-1	-1	-1	-1	-1	-1	-1	0	-1	-1	-1	-1	-1	-1	-1	-1
chr12	105197274	105322472	SLC41A2	no	no	0	0	-1	-1	-1	-1	-1	-1	-1	0	-1	-1	-1	-1	-1	-1	-1	-1	-1	-1	-1	-1	-1
chr12	105380097	105388505	C12orf45	yes	yes	1	1	-1	1	-1	0	-1	-1	-1	0	-1	0	-1	0	-1	-1	-1	-1	-1	-1	0	-1	0
chr12	105501491	105562906	KIAA1033	no	no	0	0	-1	-1	-1	0	-1	-1	0	-1	-1	-1	-1	-1	-1	-1	-1	-1	-1	-1	-1	0	-1
chr12	105567074	105630008	APPL2	no	no	0	0	-1	0	0	0	-1	-1	0	-1	-1	0	-1	-1	-1	-1	-1	-1	-1	0	-1	0	-1
chr12	106751435	106903976	POLR3B	no	no	0	0	0	-1	-1	-1	-1	-1	-1	0	-1	-1	0	-1	-1	-1	-1	-1	-1	-1	0	0	-1
chr12	106890187	107168609	LOC100287944	no	no	0	0	0	-1	-1	-1	-1	-1	-1	0	-1	-1	0	-1	-1	-1	-1	-1	-1	-1	0	0	-1
chr12	107371068	107380929	MTERFD3	no	no	0	0	-1	-1	-1	0	-1	-1	-1	0	-1	-1	-1	-1	0	-1	-1	-1	0	-1	-1	0	-1
chr12	107385142	107487598	CRY1	no	no	0	0	-1	0	-1	-1	0	-1	-1	-1	-1	-1	-1	-1	-1	-1	-1	-1	-1	-1	-1	-1	-1
chr12	108079589	108106257	PWP1	no	no	0	0	-1	-1	-1	-1	0	-1	-1	-1	-1	-1	-1	-1	-1	-1	-1	-1	-1	-1	-1	-1	-1
chr12	108681820	108733094	CMKLR1	no	no	0	0	-1	-1	-1	-1	-1	-1	0	-1	-1	-1	-1	-1	0	-1	-1	0	-1	0	0	-1	-1
chr12	108915990	108955176	SART3	no	no	0	0	-1	-1	0	-1	0	0	-1	0	-1	0	0	-1	0	-1	-1	-1	-1	0	-1	0	0
chr12	109015679	109027670	SELPLG	no	no	0	0	-1	-1	-1	0	-1	-1	-1	0	0	-1	-1	-1	0	-1	-1	-1	-1	0	-1	-1	-1
chr12	109460893	109525831	USP30	no	no	0	0	-1	0	-1	-1	-1	-1	-1	-1	-1	-1	-1	-1	-1	-1	-1	-1	-1	-1	-1	-1	-1
chr12	109886459	109915155	KCTD10	no	no	0	0	-1	0	0	-1	-1	0	-1	-1	-1	-1	0	-1	0	-1	-1	-1	-1	-1	-1	-1	0
chr12	109915438	109974507	UBE3B	no	no	0	0	-1	0	-1	0	-1	0	0	-1	-1	-1	-1	0	-1	-1	0	-1	0	0	-1	-1	-1
chr12	109991520	110011358	MMAB	yes	yes	1	1	-1	-1	-1	0	-1	1	0	-1	0	-1	-1	0	-1	-1	0	-1	0	0	-1	0	-1
chr12	110011499	110035071	MVK	no	no	0	0	-1	0	0	0	0	0	-1	-1	0	-1	-1	-1	0	0	-1	-1	-1	0	-1	-1	0
chr12	110338078	110391074	TCHP	no	no	0	0	-1	0	-1	-1	-1	0	-1	-1	0	-1	-1	-1	0	-1	0	-1	-1	-1	-1	-1	0
chr12	110436990	110477235	ANKRD13A	no	no	0	0	-1	-1	0	-1	-1	0	-1	-1	0	-1	-1	-1	0	-1	0	-1	-1	-1	-1	-1	0
chr12	110972236	111021064	PPTC7	yes	yes	1	1	1	0	-1	0	-1	-1	-1	-1	0	-1	0	0	-1	0	0	-1	-1	0	-1	0	-1
chr12	111157612	111180783	PPP1CC	no	no	0	0	-1	0	0	-1	-1	-1	-1	-1	-1	0	0	-1	0	-1	-1	-1	-1	0	-1	-1	0
chr12	111843751	111889427	SH2B3	no	no	0	0	0	0	0	0	-1	0	-1	-1	0	0	-1	-1	-1	-1	0	-1	0	-1	-1	0	-1
chr12	112123856	112194911	ACAD10	no	no	0	0	-1	-1	-1	-1	0	-1	-1	-1	-1	-1	-1	-1	-1	0	-1	-1	-1	-1	-1	-1	-1
chr12	112369086	112451023	TMEM116|AX747754	no	no	0	0	0	0	-1	0	-1	0	-1	-1	-1	-1	-1	-1	0	-1	-1	-1	-1	-1	-1	-1	-1
chr12	112464492	112546635	NAA25	no	no	0	0	-1	-1	-1	-1	-1	0	-1	-1	-1	-1	0	-1	0	-1	-1	-1	-1	-1	-1	-1	-1
chr12	112563348	112591408	TRAFD1	no	no	0	0	0	0	-1	0	-1	-1	-1	-1	-1	-1	-1	-1	-1	-1	-1	-1	-1	-1	-1	-1	-1
chr12	112597991	112819896	C12orf51	no	no	0	0	0	-1	-1	0	-1	-1	-1	-1	-1	-1	0	0	-1	-1	-1	0	-1	-1	0	-1	-1
chr12	113344738	113369990	OAS1	yes	yes	9	9	1	0.666667	-1	0.666667	-1	-1	1	0.75	0.75	0.75	0.666667	-1	-1	-1	-1	-1	0.75	-1	-1	-1	-1
chr12	113376248	113411054	OAS3	no	no	0	0	0	0	-1	0	0	-1	0	0	0	0	0	0	0	-1	-1	0	0	0	0	-1	-1
chr12	113416273	113449528	OAS2	no	no	0	0	0	0	-1	0	-1	0	0	0	0	0	0	-1	0	-1	0	0	0	0	0	-1	-1
chr12	113623554	113630119	C12orf52	no	no	0	0	-1	-1	-1	-1	-1	-1	-1	-1	-1	0	-1	-1	-1	-1	-1	-1	-1	-1	-1	-1	-1
chr12	113796370	113827458	PLBD2	no	no	0	0	0	-1	-1	-1	-1	-1	0	-1	-1	0	0	-1	0	-1	-1	0	-1	-1	-1	0	-1
chr12	114254542	114404176	RBM19	no	no	0	0	0	0	0	-1	0	-1	-1	0	0	-1	0	0	0	-1	-1	0	-1	0	-1	-1	-1
chr12	116396380	116714991	MED13L	no	no	0	0	-1	-1	0	-1	-1	-1	-1	-1	-1	-1	-1	-1	-1	-1	-1	-1	-1	-1	-1	-1	0
chr12	117153595	117175843	C12orf49	no	no	0	0	-1	-1	-1	-1	-1	-1	-1	-1	-1	-1	-1	-1	-1	-1	-1	-1	-1	-1	-1	-1	0
chr12	117176095	117291436	RNFT2|UNQ514	no	no	0	0	-1	-1	-1	-1	-1	-1	-1	-1	-1	-1	-1	-1	-1	-1	-1	-1	-1	0	0	-1	-1
chr12	117348760	117469233	FBXW8|AK055849	no	no	0	0	0	0	-1	0	0	-1	0	-1	-1	0	0	-1	-1	-1	0	-1	-1	0	0	0	-1
chr12	118454505	118470042	RFC5	no	no	0	0	-1	0	-1	-1	-1	-1	-1	-1	-1	-1	-1	-1	-1	-1	0	-1	-1	-1	-1	-1	-1
chr12	118470491	118498951	WSB2	no	no	0	0	-1	0	-1	-1	-1	-1	0	0	0	-1	-1	0	-1	-1	-1	-1	-1	0	-1	0	-1
chr12	118587605	118810750	TAOK3	no	no	0	0	-1	0	0	0	-1	0	-1	-1	0	0	-1	-1	-1	0	-1	-1	0	-1	-1	-1	-1
chr12	120123594	120315095	CIT	no	no	0	0	-1	-1	-1	0	-1	-1	-1	-1	-1	0	0	0	0	0	0	0	0	0	0	-1	-1
chr12	120565013	120632513	GCN1L1	no	no	0	0	-1	-1	0	0	0	-1	-1	0	-1	0	-1	0	0	0	-1	0	0	0	-1	0	0
chr12	120648241	120703574	PXN	no	no	0	0	-1	-1	-1	-1	-1	-1	-1	-1	-1	0	-1	-1	0	0	-1	-1	0	0	-1	0	-1
chr12	120884240	120901556	GATC	no	no	0	0	-1	-1	-1	-1	-1	0	-1	-1	-1	-1	0	0	-1	-1	-1	-1	-1	0	-1	-1	-1
chr12	120899470	120907558	SRSF9	no	no	0	0	-1	-1	-1	-1	-1	-1	-1	-1	-1	-1	-1	-1	0	-1	-1	-1	-1	-1	-1	-1	-1
chr12	120941081	120966964	COQ5	no	no	0	0	-1	-1	-1	0	0	0	0	0	-1	0	0	0	-1	0	0	-1	0	0	-1	-1	0
chr12	121016847	121019201	POP5	no	no	0	0	-1	0	-1	-1	-1	0	-1	-1	-1	-1	0	-1	-1	-1	-1	-1	-1	-1	-1	0	-1
chr12	121163570	121177811	ACADS	yes	yes	1	1	-1	0	-1	-1	-1	-1	-1	1	-1	0	-1	-1	-1	0	0	-1	-1	-1	-1	0	-1
chr12	121440847	121454300	C12orf43	no	no	0	0	-1	0	0	0	0	0	-1	0	-1	0	0	0	-1	-1	-1	-1	0	-1	0	0	-1
chr12	121458094	121476780	OASL	no	no	0	0	-1	-1	0	-1	-1	0	-1	0	-1	-1	-1	0	-1	0	0	-1	0	-1	0	0	-1
chr12	121570621	121624354	P2RX7	yes	no	2	0	0	-1	-1	0	-1	0.333333	0	-1	-1	-1	-1	-1	-1	-1	-1	-1	-1	-1	0.2	-1	-1
chr12	121647663	121671909	P2RX4	yes	yes	2	1	0	0	-1	-1	-1	0	-1	0	-1	0	0	0	0.5	0	-1	0	0	-1	0	0	1
chr12	121675494	121736111	CAMKK2	yes	no	1	0	0	-1	-1	-1	0	-1	-1	0	-1	-1	-1	0.5	-1	-1	-1	-1	-1	-1	0	-1	0
chr12	121866899	122018920	KDM2B	no	no	0	0	0	0	-1	0	-1	-1	-1	-1	-1	-1	-1	0	0	0	-1	0	-1	0	0	0	-1
chr12	122064454	122079946	ORAI1	no	no	0	0	-1	0	0	0	0	-1	-1	-1	-1	0	-1	0	-1	0	-1	0	-1	0	0	0	-1
chr12	122326645	122355771	PSMD9	no	no	0	0	-1	-1	-1	-1	0	-1	0	-1	0	0	-1	0	0	-1	-1	0	0	-1	-1	-1	-1
chr12	122516651	122628967	MLXIP	no	no	0	0	-1	-1	-1	-1	-1	-1	-1	0	-1	-1	-1	-1	-1	0	-1	-1	-1	-1	-1	-1	-1
chr12	122755980	122907116	CLIP1	no	no	0	0	-1	-1	-1	-1	-1	0	0	0	0	-1	0	0	0	-1	0	-1	-1	-1	-1	0	0
chr12	123011808	123110947	KNTC1	no	no	0	0	-1	-1	-1	0	0	-1	0	-1	0	0	0	0	0	-1	-1	0	-1	0	-1	-1	-1
chr12	123104823	123215390	HCAR1	no	no	0	0	-1	-1	-1	0	-1	-1	0	-1	0	0	0	-1	0	-1	-1	0	-1	0	-1	-1	-1
chr12	123640945	123717658	MPHOSPH9	yes	yes	1	1	0	0	1	0	0	0	0	-1	-1	0	0	-1	0	0	0	0	-1	-1	-1	0	0
chr12	123717843	123742506	C12orf65	no	no	0	0	-1	-1	-1	-1	-1	-1	-1	0	-1	-1	-1	-1	-1	-1	-1	-1	-1	-1	-1	-1	-1
chr12	123773655	123849388	SBNO1	yes	no	1	0	0	0	-1	0	-1	-1	0	0	-1	0	0	-1	0	0	0	-1	-1	-1	0.333333	0	0
chr12	124086671	124105482	DDX55	no	no	0	0	-1	0	0	0	0	0	0	-1	0	0	-1	0	0	-1	0	0	-1	0	0	-1	0
chr12	124118380	124145334	GTF2H3	no	no	0	0	-1	0	-1	0	-1	0	0	-1	0	-1	-1	0	0	-1	0	-1	-1	0	-1	-1	0
chr12	124155659	124192950	TCTN2	yes	yes	1	1	-1	-1	-1	-1	-1	0	0	-1	-1	-1	-1	1	-1	-1	-1	-1	-1	-1	-1	-1	-1
chr12	124196864	124246301	ATP6V0A2	no	no	0	0	0	0	0	0	-1	0	-1	-1	0	0	-1	0	-1	-1	0	0	-1	0	-1	-1	0
chr12	124420954	124457163	CCDC92	no	no	0	0	0	0	-1	-1	-1	-1	0	-1	-1	-1	-1	-1	-1	-1	-1	0	-1	0	-1	0	-1
chr12	124808956	125052010	NCOR2	no	no	0	0	0	-1	-1	-1	0	-1	-1	0	-1	-1	0	0	0	0	-1	0	0	0	0	-1	0
chr12	125262173	125348519	SCARB1	no	no	0	0	-1	0	0	0	0	0	0	-1	-1	-1	0	0	0	-1	0	-1	-1	0	-1	-1	-1
chr12	125431369	125473667	DHX37	no	no	0	0	0	0	-1	0	0	0	0	0	0	-1	0	0	0	-1	0	0	-1	-1	0	0	0
chr12	125549924	125627871	AACS	no	no	0	0	-1	-1	-1	0	-1	-1	-1	0	-1	-1	-1	-1	-1	-1	0	0	-1	-1	-1	0	-1
chr12	129277738	129308541	SLC15A4	no	no	0	0	-1	0	0	-1	0	-1	-1	0	0	0	-1	-1	-1	0	0	0	0	-1	0	0	-1
chr12	129338080	129469509	GLT1D1	yes	yes	1	1	-1	-1	0	-1	-1	1	-1	-1	-1	-1	-1	-1	-1	-1	-1	-1	-1	-1	-1	-1	-1
chr12	130880680	131200826	RIMBP2	yes	yes	1	1	-1	0	-1	-1	-1	-1	0	-1	-1	-1	-1	-1	-1	-1	-1	-1	1	-1	-1	-1	-1
chr12	131274146	131323811	STX2	no	no	0	0	-1	-1	-1	0	-1	-1	-1	-1	-1	-1	-1	0	0	-1	-1	-1	-1	-1	-1	-1	-1
chr12	131438451	131626008	GPR133	yes	no	1	0	-1	-1	-1	0.5	-1	-1	-1	-1	-1	-1	-1	-1	-1	-1	-1	-1	-1	-1	-1	-1	-1
chr12	132195634	132284282	SFSWAP	no	no	0	0	-1	0	-1	-1	-1	-1	-1	-1	-1	0	-1	-1	-1	0	0	0	-1	-1	-1	0	-1
chr12	132379278	132407707	ULK1	no	no	0	0	0	-1	-1	0	0	-1	-1	-1	-1	-1	-1	-1	-1	-1	-1	-1	-1	-1	0	-1	-1
chr12	132434464	132565011	EP400	no	no	0	0	-1	-1	-1	0	-1	-1	-1	-1	-1	-1	-1	-1	-1	-1	-1	-1	-1	-1	-1	-1	-1
chr12	132621139	132628880	DDX51	no	no	0	0	0	-1	0	0	0	-1	-1	-1	-1	0	0	-1	0	0	-1	-1	0	-1	-1	0	-1
chr12	133200347	133263945	POLE	no	no	0	0	-1	0	0	0	-1	0	0	0	-1	0	0	-1	0	0	0	0	0	0	0	0	0
chr12	133302253	133338451	ANKLE2	no	no	0	0	-1	-1	0	0	-1	-1	0	-1	-1	0	0	-1	0	0	-1	0	0	-1	-1	0	0
chr12	133345494	133405426	GOLGA3	no	no	0	0	0	0	0	0	0	0	0	0	-1	0	0	-1	0	0	0	0	0	-1	-1	-1	0
chr12	133416937	133464204	CHFR	no	no	0	0	0	-1	0	0	0	0	0	-1	-1	0	-1	0	0	0	0	0	0	-1	-1	-1	-1
chr12	133657036	133684258	ZNF140	no	no	0	0	-1	-1	-1	-1	-1	-1	0	0	0	0	-1	-1	0	0	0	0	0	0	0	0	0
chr12	133707212	133783697	ZNF268	no	no	0	0	0	-1	-1	0	-1	-1	0	-1	-1	-1	0	-1	-1	-1	-1	-1	0	-1	-1	0	-1
chr13	20207787	20247599	MPHOSPH8	no	no	0	0	-1	-1	-1	0	-1	-1	-1	-1	-1	-1	-1	0	-1	0	-1	-1	0	-1	-1	-1	0
chr13	20397623	20437776	ZMYM5	no	no	0	0	-1	0	-1	0	-1	-1	-1	-1	-1	-1	-1	0	-1	0	-1	-1	0	-1	-1	-1	0
chr13	20977805	21100012	CRYL1	no	no	0	0	-1	-1	-1	-1	0	-1	-1	-1	-1	-1	0	0	-1	0	-1	-1	-1	-1	0	0	-1
chr13	21141207	21265576	IFT88	no	no	0	0	-1	-1	-1	0	-1	-1	-1	0	-1	-1	-1	0	-1	0	-1	-1	-1	0	-1	-1	-1
chr13	21351467	21476913	XPO4	no	no	0	0	-1	0	-1	-1	-1	-1	-1	0	-1	0	-1	-1	-1	-1	-1	-1	-1	-1	-1	0	-1
chr13	21547175	21635722	LATS2	no	no	0	0	0	-1	-1	-1	-1	-1	-1	-1	-1	-1	-1	-1	-1	-1	-1	-1	-1	-1	-1	-1	-1
chr13	21714652	21723224	SAP18	no	no	0	0	-1	-1	0	0	0	0	-1	-1	0	0	0	-1	-1	0	0	0	-1	0	0	0	0
chr13	21727733	21750741	SKA3	yes	yes	4	4	0	-1	-1	-1	0	0	0	0	-1	0	0.666667	0	0	-1	1	0	-1	-1	0	0.666667	1
chr13	23902964	24007841	SACS	no	no	0	0	0	0	0	0	-1	0	0	0	0	-1	-1	0	0	0	0	0	-1	0	0	0	0
chr13	24144508	24250244	TNFRSF19	no	no	0	0	0	0	-1	-1	-1	-1	0	-1	-1	-1	-1	-1	-1	-1	-1	0	-1	0	0	-1	0
chr13	24304327	24463587	MIPEP	no	no	0	0	-1	0	-1	-1	-1	-1	-1	-1	0	-1	-1	-1	-1	-1	-1	-1	0	-1	-1	-1	-1
chr13	24995068	25086948	PARP4	yes	no	4	0	0	0	-1	-1	0	0	0	0.111111	0	0	-1	0	-1	0	0.090909	0	0	0	0.090909	0	0.166667
chr13	25456411	25497085	CENPJ	yes	yes	1	1	0	-1	0	0	0	0	0	-1	0	0	0	0	0	0	0	-1	1	0	0	0	-1
chr13	25670275	25672704	PABPC3	yes	yes	1	1	-1	-1	-1	-1	-1	-1	-1	1	-1	-1	-1	-1	-1	-1	-1	-1	-1	-1	-1	-1	-1
chr13	25802306	25861704	MTMR6	no	no	0	0	-1	-1	-1	-1	0	0	-1	0	-1	-1	-1	-1	-1	-1	-1	0	-1	-1	0	-1	-1
chr13	25875665	25916561	NUPL1	no	no	0	0	-1	-1	-1	0	-1	-1	-1	0	0	-1	0	-1	0	0	0	-1	0	0	-1	-1	-1
chr13	26706252	26796508	RNF6	no	no	0	0	-1	-1	-1	0	-1	0	0	0	-1	-1	-1	-1	0	-1	0	-1	0	-1	-1	-1	0
chr13	27998680	28009846	GTF3A	no	no	0	0	0	-1	-1	-1	0	-1	-1	-1	-1	-1	0	-1	-1	-1	-1	0	0	-1	-1	-1	-1
chr13	28009775	28024739	MTIF3	no	no	0	0	-1	-1	0	0	-1	-1	-1	0	0	0	-1	0	-1	0	0	-1	-1	-1	0	0	0
chr13	28194879	28241559	POLR1D	no	no	0	0	-1	-1	0	0	0	0	-1	0	-1	0	-1	-1	-1	-1	-1	0	0	0	0	-1	0
chr13	28874482	29069265	FLT1|BC048278	no	no	0	0	-1	-1	-1	0	-1	-1	-1	-1	-1	0	-1	-1	-1	-1	-1	-1	-1	-1	-1	-1	-1
chr13	30083550	30169825	SLC7A1	no	no	0	0	-1	-1	-1	-1	-1	-1	0	-1	-1	-1	-1	-1	-1	-1	-1	-1	-1	-1	-1	-1	-1
chr13	30776766	30881584	KATNAL1	no	no	0	0	-1	-1	-1	0	-1	-1	-1	-1	-1	-1	-1	-1	-1	-1	-1	-1	0	-1	-1	-1	-1
chr13	31032878	31191510	HMGB1	no	no	0	0	-1	0	-1	0	-1	-1	0	0	-1	-1	0	-1	-1	-1	0	-1	-1	0	0	-1	0
chr13	31191829	31233686	USPL1	no	no	0	0	0	0	-1	0	-1	0	0	-1	-1	0	-1	-1	-1	-1	-1	0	0	-1	0	0	0
chr13	31710762	31736502	HSPH1	no	no	0	0	-1	0	-1	-1	-1	0	-1	0	-1	-1	0	0	0	-1	0	0	0	0	0	0	0
chr13	32889616	32973809	BRCA2	no	no	0	0	-1	-1	0	-1	-1	-1	0	-1	-1	-1	-1	0	-1	-1	-1	-1	-1	0	0	-1	0
chr13	33006929	33112936	N4BP2L2|HV496701|U50535	no	no	0	0	-1	0	-1	0	-1	-1	-1	-1	-1	-1	-1	-1	-1	0	-1	-1	-1	0	-1	-1	-1
chr13	33160563	33352158	PDS5B|BC026240	no	no	0	0	-1	-1	0	-1	-1	-1	-1	-1	-1	-1	-1	0	0	-1	-1	0	-1	0	-1	0	-1
chr13	33590200	33640282	KL	no	no	0	0	-1	-1	-1	-1	-1	-1	-1	-1	-1	-1	-1	-1	-1	-1	-1	-1	-1	0	0	-1	-1
chr13	33677271	34250932	STARD13	no	no	0	0	-1	0	0	-1	-1	0	-1	0	-1	0	-1	0	0	-1	-1	-1	-1	0	-1	0	-1
chr13	34392205	34540695	RFC3	no	no	0	0	-1	-1	-1	-1	-1	-1	-1	-1	-1	-1	-1	-1	-1	-1	-1	0	-1	-1	-1	-1	-1
chr13	35516423	36246874	NBEA	yes	yes	1	1	-1	-1	-1	-1	-1	-1	-1	-1	-1	-1	0	-1	-1	-1	-1	-1	-1	-1	1	-1	-1
chr13	36047925	36515382	MAB21L1	yes	yes	1	1	-1	-1	-1	-1	-1	-1	-1	-1	-1	-1	-1	-1	-1	-1	-1	-1	-1	-1	1	-1	-1
chr13	36875774	36944317	SPG20	yes	yes	2	2	-1	-1	0	-1	1	-1	-1	-1	-1	0	-1	1	-1	-1	-1	-1	0	-1	0	0	-1
chr13	37583450	37633850	FAM48A	no	no	0	0	-1	0	-1	0	-1	-1	0	-1	-1	0	0	-1	-1	-1	-1	0	0	-1	0	0	0
chr13	39584001	39612252	PROSER1	no	no	0	0	-1	0	-1	0	-1	0	0	-1	-1	-1	-1	-1	0	-1	0	-1	-1	-1	-1	-1	0
chr13	40229763	40365802	COG6	no	no	0	0	-1	-1	-1	0	-1	-1	-1	-1	-1	-1	-1	-1	-1	-1	-1	-1	-1	-1	-1	-1	-1
chr13	41363546	41386596	SLC25A15|MIR621	no	no	0	0	0	-1	0	-1	-1	-1	-1	-1	-1	-1	-1	-1	-1	-1	-1	-1	-1	0	-1	-1	-1
chr13	41371120	41495910	LOC100616668	no	no	0	0	0	-1	0	-1	-1	-1	-1	-1	-1	-1	-1	-1	-1	-1	-1	-1	-1	0	-1	-1	-1
chr13	41506054	41593508	ELF1	no	no	0	0	0	-1	-1	-1	0	0	-1	0	-1	0	-1	0	0	0	0	-1	0	-1	-1	0	0
chr13	41707074	41810822	AK056182	no	no	0	0	-1	-1	-1	0	-1	-1	-1	-1	-1	-1	-1	-1	-1	-1	-1	0	-1	0	0	-1	-1
chr13	41765710	41768702	KBTBD7	no	no	0	0	-1	-1	-1	0	-1	-1	-1	-1	-1	-1	-1	-1	-1	-1	-1	0	-1	0	0	-1	-1
chr13	41790515	41837742	MTRF1	no	no	0	0	-1	-1	0	-1	0	0	-1	-1	-1	0	-1	0	0	-1	-1	-1	0	-1	0	-1	-1
chr13	42031541	42045013	C13orf15	no	no	0	0	-1	-1	-1	-1	-1	-1	-1	-1	-1	-1	-1	-1	0	-1	-1	-1	-1	-1	-1	-1	-1
chr13	42140960	42535221	KIAA0564	no	no	0	0	-1	0	0	-1	-1	0	0	0	0	-1	-1	-1	-1	0	-1	0	0	0	-1	-1	0
chr13	42614171	42830716	DGKH	no	no	0	0	-1	-1	-1	0	-1	-1	-1	-1	-1	-1	-1	-1	-1	-1	-1	-1	-1	0	-1	-1	0
chr13	42846288	42897403	AKAP11	no	no	0	0	-1	-1	-1	-1	0	-1	-1	0	-1	-1	-1	-1	-1	0	-1	-1	-1	-1	-1	-1	-1
chr13	43462121	43566377	EPSTI1	no	no	0	0	-1	0	-1	0	-1	0	0	-1	0	0	0	-1	0	0	-1	0	0	-1	-1	0	-1
chr13	43597361	43683306	DNAJC15	yes	yes	2	2	0	-1	-1	-1	-1	-1	-1	-1	0	1	-1	-1	-1	1	0	-1	-1	-1	0	-1	-1
chr13	45006278	45150701	TSC22D1	no	no	0	0	-1	-1	-1	-1	-1	-1	-1	-1	-1	-1	-1	-1	-1	-1	-1	-1	-1	-1	0	-1	-1
chr13	45513383	45563613	NUFIP1	no	no	0	0	-1	-1	-1	-1	-1	-1	-1	-1	-1	-1	-1	-1	-1	0	-1	0	-1	-1	-1	-1	-1
chr13	46039029	46110833	COG3	no	no	0	0	0	0	-1	0	-1	-1	0	-1	0	0	0	0	0	0	-1	-1	-1	0	-1	-1	0
chr13	46529804	46626894	ZC3H13	yes	no	1	0	0	0	0.5	-1	-1	-1	-1	-1	-1	-1	0	-1	-1	0	-1	0	0	0	0	-1	-1
chr13	46700057	46756459	LCP1	no	no	0	0	-1	0	-1	-1	-1	-1	-1	-1	-1	0	-1	-1	0	-1	-1	-1	-1	-1	-1	-1	-1
chr13	46916136	47012325	KIAA0226L	yes	yes	2	2	-1	-1	-1	1	-1	-1	0	-1	-1	-1	0	-1	-1	-1	-1	0	-1	0	-1	1	0
chr13	47345390	47371367	ESD	no	no	0	0	-1	-1	-1	-1	-1	-1	-1	-1	-1	-1	0	-1	-1	0	-1	-1	-1	-1	-1	-1	0
chr13	48516790	48612125	SUCLA2	no	no	0	0	0	-1	-1	-1	-1	-1	-1	-1	-1	-1	0	-1	-1	-1	0	0	-1	-1	-1	0	-1
chr13	48877882	49056026	RB1	yes	yes	1	1	-1	-1	-1	-1	-1	-1	-1	-1	-1	-1	-1	-1	-1	-1	1	-1	-1	-1	-1	-1	-1
chr13	48963706	49018840	LPAR6	yes	yes	1	1	-1	-1	-1	-1	-1	-1	-1	-1	-1	-1	-1	-1	-1	-1	1	-1	-1	-1	-1	-1	-1
chr13	49550047	49783915	FNDC3A	no	no	0	0	-1	-1	-1	-1	-1	-1	-1	-1	0	-1	-1	-1	-1	-1	-1	-1	-1	-1	-1	0	-1
chr13	49882785	50018221	CAB39L	no	no	0	0	-1	-1	-1	-1	-1	-1	0	-1	-1	-1	-1	-1	-1	-1	-1	-1	-1	0	-1	-1	-1
chr13	50018428	50069139	SETDB2	yes	no	1	0	0	0	0	-1	0	0	0	0	0	0	0	0	-1	0	-1	-1	0	0	0	0.333333	-1
chr13	50069800	50103117	PHF11	no	no	0	0	0	0	0	-1	-1	0	0	-1	0	-1	-1	0	-1	-1	0	-1	0	-1	0	-1	-1
chr13	50106081	50159719	RCBTB1	no	no	0	0	0	-1	0	-1	0	-1	0	-1	-1	0	-1	-1	0	-1	0	0	-1	0	0	-1	-1
chr13	50202434	50208008	ARL11	no	no	0	0	0	-1	0	0	0	-1	-1	0	-1	-1	-1	-1	0	-1	-1	0	-1	0	0	0	-1
chr13	50273442	50367057	KPNA3	no	no	0	0	-1	-1	0	-1	-1	-1	0	0	-1	-1	-1	-1	-1	-1	-1	0	-1	0	-1	-1	-1
chr13	52158483	52336171	WDFY2	no	no	0	0	0	-1	-1	0	-1	-1	-1	-1	-1	0	-1	-1	-1	0	0	-1	-1	-1	0	-1	-1
chr13	52586522	52607736	UTP14C	yes	yes	6	4	0.5	-1	0	1	0	0	-1	1	-1	-1	0	0	0.5	1	-1	-1	0	0	1	-1	0
chr13	52586522	52607736	ALG11|UTP14C	yes	yes	6	4	0.5	-1	0	1	0	0	-1	1	-1	-1	0	0	0.5	1	-1	-1	0	0	1	-1	0
chr13	52706778	52733996	NEK3	no	no	0	0	0	-1	-1	0	0	-1	-1	-1	-1	-1	-1	0	-1	-1	-1	-1	-1	-1	-1	0	-1
chr13	53191604	53217919	HNRNPA1L2	yes	yes	4	4	-1	-1	-1	-1	-1	-1	1	-1	-1	-1	-1	-1	-1	-1	1	-1	1	-1	1	-1	-1
chr13	60239722	60738119	DIAPH3	no	no	0	0	-1	-1	-1	-1	-1	-1	-1	-1	-1	-1	-1	-1	0	0	-1	0	0	0	-1	-1	0
chr13	73302041	73330328	BORA	no	no	0	0	-1	-1	-1	-1	-1	-1	-1	-1	-1	-1	-1	-1	0	-1	-1	-1	-1	-1	-1	-1	-1
chr13	73329539	73356344	DIS3	no	no	0	0	0	-1	0	-1	0	0	0	-1	0	0	0	0	0	0	0	-1	0	0	-1	0	0
chr13	73356229	73590591	PIBF1	no	no	0	0	-1	-1	-1	0	0	0	-1	-1	-1	0	-1	0	0	-1	-1	-1	-1	-1	-1	-1	0
chr13	74260148	74708394	KLF12	no	no	0	0	-1	-1	-1	-1	-1	-1	0	-1	-1	0	-1	0	-1	-1	-1	-1	0	-1	-1	-1	-1
chr13	75858808	76056250	TBC1D4	yes	yes	5	4	1	0	0	-1	0	-1	0	-1	-1	0.5	1	0	1	0	-1	0	-1	0	1	-1	0
chr13	76194569	76434006	LMO7|AK123459	no	no	0	0	-1	0	0	0	-1	0	0	0	0	-1	0	-1	0	0	-1	0	-1	0	-1	0	-1
chr13	77566058	77576652	CLN5	no	no	0	0	0	-1	-1	-1	-1	-1	-1	-1	-1	-1	-1	-1	-1	-1	-1	-1	-1	0	-1	-1	-1
chr13	77618791	77901177	MYCBP2|DKFZp586G0322	no	no	0	0	0	0	-1	0	-1	0	-1	-1	0	-1	0	0	-1	-1	-1	0	0	0	0	-1	0
chr13	78393076	78482178	BC031243	yes	yes	1	1	-1	-1	-1	-1	-1	-1	-1	-1	-1	-1	-1	-1	-1	-1	-1	0	-1	1	-1	-1	-1
chr13	78469615	78549664	EDNRB	yes	yes	1	1	-1	-1	-1	-1	-1	-1	-1	-1	-1	-1	-1	-1	-1	-1	-1	0	-1	1	-1	-1	-1
chr13	79894099	79979923	RBM26	no	no	0	0	-1	0	0	-1	0	-1	-1	0	0	-1	0	-1	-1	-1	-1	-1	-1	0	-1	-1	-1
chr13	80055258	80130212	NDFIP2	no	no	0	0	-1	0	-1	-1	-1	-1	-1	-1	-1	-1	-1	-1	-1	-1	0	0	-1	-1	-1	-1	-1
chr13	80910111	80915086	SPRY2	no	no	0	0	-1	-1	-1	0	-1	0	-1	-1	-1	-1	-1	-1	-1	-1	-1	-1	0	-1	0	-1	-1
chr13	92050934	93519487	GPC5	no	no	0	0	-1	0	-1	-1	-1	-1	0	-1	-1	-1	-1	-1	-1	-1	-1	-1	-1	-1	-1	-1	-1
chr13	95254103	95286899	GPR180	no	no	0	0	-1	-1	0	0	0	0	-1	-1	-1	0	-1	0	0	-1	0	0	0	0	0	0	0
chr13	95672082	95953687	ABCC4	no	no	0	0	-1	-1	-1	-1	0	0	0	0	-1	0	-1	0	0	-1	0	0	-1	0	0	0	0
chr13	96230455	96296957	DZIP1|AK094990	yes	yes	2	2	-1	-1	-1	-1	1	-1	-1	1	-1	-1	-1	-1	-1	-1	-1	-1	-1	-1	-1	-1	-1
chr13	96453835	96705736	UGGT2	yes	yes	2	2	-1	-1	-1	0	-1	0	0	0	0	-1	0	-1	0	-1	0	1	0	-1	1	0	0
chr13	98605928	98676550	IPO5	no	no	0	0	-1	-1	-1	-1	-1	-1	-1	-1	-1	-1	-1	-1	-1	-1	-1	-1	-1	-1	-1	-1	0
chr13	98794815	99102023	FARP1	yes	yes	2	1	-1	-1	-1	-1	-1	0	-1	-1	-1	0	0.5	-1	-1	0	0	-1	-1	-1	1	0	-1
chr13	99445740	99738660	DOCK9	yes	no	1	0	-1	-1	-1	-1	0.333333	-1	0	-1	-1	-1	-1	-1	-1	-1	-1	-1	-1	0	-1	-1	-1
chr13	99852678	100038753	UBAC2	yes	yes	5	4	-1	0	-1	1	0	-1	0	-1	1	0	0	0	0.5	0	0	-1	1	1	0	-1	0
chr13	99868261	100058554	MIR548AN	yes	yes	4	3	-1	0	-1	1	0	-1	0	-1	-1	0	0	0	0.5	0	0	-1	1	1	0	-1	0
chr13	99906966	99910840	GPR18	no	no	0	0	-1	-1	-1	-1	-1	-1	0	-1	-1	-1	-1	0	0	-1	-1	-1	-1	-1	0	-1	-1
chr13	99946788	99959749	GPR183	yes	yes	4	4	-1	0	-1	1	0	-1	-1	-1	-1	0	0	-1	1	0	0	-1	1	1	0	-1	0
chr13	100258918	100549388	CLYBL	yes	yes	1	1	-1	-1	0	-1	-1	-1	-1	-1	-1	-1	-1	-1	-1	0	-1	-1	-1	1	-1	-1	-1
chr13	100741268	101182691	PCCA	no	no	0	0	0	0	-1	0	0	-1	0	0	-1	-1	-1	-1	-1	-1	-1	0	-1	-1	-1	-1	-1
chr13	101256089	101327103	TMTC4	no	no	0	0	-1	0	-1	-1	-1	-1	0	-1	-1	0	-1	0	0	0	-1	-1	0	-1	-1	0	-1
chr13	103249285	103331523	TPP2	no	no	0	0	-1	-1	-1	-1	-1	-1	-1	-1	-1	-1	-1	-1	0	-1	-1	-1	-1	0	-1	-1	-1
chr13	103436630	103451404	KDELC1	no	no	0	0	-1	-1	0	-1	-1	-1	-1	0	-1	0	-1	0	0	-1	-1	0	-1	-1	-1	-1	-1
chr13	103451398	103528351	BIVM|BIVM-ERCC5|ERCC5	no	no	0	0	0	0	-1	-1	0	0	0	0	0	0	-1	0	0	-1	0	0	-1	0	-1	-1	-1
chr13	108859791	108870716	LIG4	no	no	0	0	0	-1	-1	-1	0	-1	-1	-1	-1	0	0	0	-1	-1	-1	-1	-1	0	-1	-1	-1
chr13	111175412	111214071	RAB20	no	no	0	0	0	-1	0	-1	-1	0	-1	-1	-1	0	-1	-1	-1	0	-1	-1	-1	-1	-1	-1	-1
chr13	111293756	111365950	CARS2	no	no	0	0	-1	-1	0	0	-1	0	0	0	-1	-1	0	0	0	0	-1	-1	0	-1	0	0	-1
chr13	111530886	111567416	DKFZp686B07190|ANKRD10|AK124233	no	no	0	0	-1	-1	-1	-1	-1	-1	-1	-1	-1	-1	-1	-1	-1	-1	-1	0	-1	-1	-1	-1	-1
chr13	111767623	111958081	ARHGEF7	no	no	0	0	0	0	-1	-1	0	-1	0	-1	0	0	-1	-1	-1	0	-1	0	-1	-1	-1	-1	-1
chr13	113344642	113541482	ATP11A|AK025511	no	no	0	0	0	0	0	0	-1	-1	0	-1	-1	0	-1	-1	-1	0	-1	0	0	0	0	0	0
chr13	113863085	113919392	CUL4A|AK126278	yes	no	1	0	-1	-1	-1	-1	0	-1	0	0	0	-1	0	0	0.5	0	-1	-1	0	-1	-1	-1	-1
chr13	114145307	114204544	TMCO3	no	no	0	0	0	-1	-1	0	0	-1	0	0	0	0	-1	0	-1	-1	-1	0	0	0	-1	-1	-1
chr13	114747193	114898095	RASA3	no	no	0	0	0	-1	-1	0	-1	-1	-1	0	-1	-1	-1	-1	-1	-1	-1	-1	-1	0	0	-1	-1
chr13	115000361	115038150	CDC16	no	no	0	0	-1	0	-1	-1	0	-1	-1	0	-1	0	0	-1	0	-1	0	0	-1	0	-1	-1	-1
chr13	115079964	115092803	CHAMP1	no	no	0	0	-1	-1	-1	-1	-1	-1	-1	-1	-1	-1	-1	-1	-1	-1	-1	-1	0	-1	-1	-1	-1
chr14	20757300	20774153	TTC5	no	no	0	0	-1	-1	0	0	0	0	-1	0	-1	0	0	0	-1	0	0	-1	0	0	-1	0	-1
chr14	20811772	20826063	PARP2	no	no	0	0	-1	-1	0	0	-1	-1	0	-1	-1	0	0	-1	-1	-1	-1	-1	-1	0	-1	0	0
chr14	20833825	20881579	TEP1	no	no	0	0	0	0	0	0	-1	0	0	-1	-1	0	0	0	0	-1	0	-1	0	0	0	-1	-1
chr14	20915206	20923267	OSGEP	yes	yes	1	1	-1	0	-1	0	0	-1	0	-1	-1	0	-1	1	-1	0	0	-1	-1	-1	0	-1	0
chr14	20923289	20925931	APEX1	no	no	0	0	-1	0	0	-1	-1	-1	-1	-1	0	0	0	-1	-1	-1	-1	0	0	-1	-1	0	0
chr14	20937537	20946165	PNP	yes	yes	1	1	-1	-1	0	-1	-1	-1	-1	-1	1	0	-1	0	-1	-1	-1	-1	0	-1	-1	-1	-1
chr14	21152335	21168758	RNASE4	no	no	0	0	-1	-1	-1	-1	-1	-1	-1	-1	-1	-1	-1	-1	-1	-1	-1	-1	-1	0	-1	0	-1
chr14	21152335	21162345	ANG	no	no	0	0	-1	-1	-1	-1	-1	-1	-1	-1	-1	-1	-1	-1	-1	-1	-1	-1	-1	0	-1	0	-1
chr14	21249209	21250626	RNASE6	no	no	0	0	0	0	0	-1	-1	-1	-1	0	0	-1	-1	0	-1	-1	-1	0	-1	-1	0	-1	0
chr14	21819630	21852425	SUPT16H	no	no	0	0	-1	-1	-1	-1	-1	-1	-1	-1	0	-1	-1	0	-1	-1	-1	-1	-1	-1	-1	-1	0
chr14	21853352	21905457	CHD8	no	no	0	0	-1	-1	-1	-1	-1	-1	-1	-1	0	-1	-1	0	-1	-1	-1	-1	-1	-1	-1	-1	0
chr14	21966281	21979457	DQ581770|METTL3	no	no	0	0	-1	-1	0	0	-1	-1	-1	-1	-1	0	-1	-1	-1	-1	-1	0	0	-1	0	0	0
chr14	21989231	22005337	SALL2	no	no	0	0	-1	-1	0	0	-1	-1	-1	0	-1	0	-1	-1	-1	0	-1	-1	-1	0	-1	-1	-1
chr14	22293655	23021097	TCRA|hADV23S1|TRA@|hADV29S1|AV25S1|hDV102S1|X61074|TRA|HTJA150|HTJA84|X58749|AV1S4A1N1T|TCR-alpha|V alpha 1|X74394|TRAV1-2J6|AV8S2A1N1T|TRD|TRAC|hADV36S1	yes	yes	1	1	-1	-1	-1	-1	-1	-1	-1	-1	-1	-1	-1	-1	-1	-1	-1	-1	1	-1	-1	-1	-1
chr14	22362569	22955284	TRA@|TCRA	yes	yes	1	1	-1	-1	-1	-1	-1	-1	-1	-1	-1	-1	-1	-1	-1	-1	-1	-1	1	-1	-1	-1	-1
chr14	22409325	22947923	T-Cell Receptor V-alpha region	yes	yes	1	1	-1	-1	-1	-1	-1	-1	-1	-1	-1	-1	-1	-1	-1	-1	-1	-1	1	-1	-1	-1	-1
chr14	22670486	22981890	AV4S1	yes	yes	1	1	-1	-1	-1	-1	-1	-1	-1	-1	-1	-1	-1	-1	-1	-1	-1	-1	1	-1	-1	-1	-1
chr14	22748987	22962976	hADV38S2	yes	yes	1	1	-1	-1	-1	-1	-1	-1	-1	-1	-1	-1	-1	-1	-1	-1	-1	-1	1	-1	-1	-1	-1
chr14	22849082	22951948	AK093552	yes	yes	1	1	-1	-1	-1	-1	-1	-1	-1	-1	-1	-1	-1	-1	-1	-1	-1	-1	1	-1	-1	-1	-1
chr14	23033806	23058143	DAD1	no	no	0	0	-1	-1	-1	-1	-1	-1	-1	-1	-1	-1	0	-1	-1	-1	-1	-1	-1	-1	-1	0	0
chr14	23235730	23240998	OXA1L	no	no	0	0	-1	-1	-1	-1	0	-1	-1	-1	-1	0	0	-1	0	-1	-1	-1	-1	-1	-1	0	0
chr14	23242431	23289020	SLC7A7	yes	yes	2	2	0	0	0	0	1	0	0	0	0	-1	0	0	0	-1	0	0	1	-1	0	0	0
chr14	23299091	23304246	MRPL52	yes	yes	1	1	-1	-1	0	0	-1	-1	-1	-1	0	-1	0	-1	0	-1	-1	-1	1	0	-1	0	-1
chr14	23369853	23388396	RBM23	no	no	0	0	-1	0	-1	0	-1	-1	0	0	0	0	0	-1	0	0	-1	0	0	0	0	0	0
chr14	23456109	23479360	C14orf93	no	no	0	0	-1	-1	-1	-1	-1	-1	-1	-1	-1	-1	-1	-1	-1	0	-1	-1	-1	-1	-1	-1	-1
chr14	23495059	23504429	PSMB5	no	no	0	0	-1	-1	0	-1	-1	-1	-1	-1	-1	-1	-1	-1	0	-1	-1	-1	-1	-1	-1	-1	-1
chr14	23527773	23564823	ACIN1	no	no	0	0	-1	-1	-1	-1	-1	-1	0	0	0	-1	-1	0	0	-1	0	-1	-1	-1	-1	-1	0
chr14	23742843	23770748	HOMEZ|PPP1R3E	no	no	0	0	0	0	0	-1	0	-1	-1	0	-1	-1	0	0	0	0	-1	0	0	0	-1	0	-1
chr14	23775970	23795394	BCL2L2|PABPN1|BCL2L2-PABPN1	no	no	0	0	0	-1	-1	0	-1	-1	-1	-1	-1	-1	-1	-1	0	0	-1	-1	-1	0	-1	-1	-1
chr14	23938897	23947402	NGDN	no	no	0	0	-1	-1	-1	-1	-1	-1	-1	-1	-1	-1	-1	0	0	-1	0	-1	-1	-1	0	-1	-1
chr14	23982025	24028787	THTPA	no	no	0	0	-1	-1	-1	-1	-1	0	-1	0	-1	-1	-1	-1	-1	0	-1	0	-1	0	-1	-1	-1
chr14	24028776	24037279	AP1G2	no	no	0	0	-1	-1	-1	0	0	-1	-1	-1	-1	-1	0	0	-1	-1	-1	-1	-1	-1	-1	-1	0
chr14	24030305	24037282	AX747770	no	no	0	0	-1	-1	-1	0	0	-1	-1	-1	-1	-1	0	0	-1	-1	-1	-1	-1	-1	-1	-1	0
chr14	24407939	24424298	C14orf167	yes	no	1	0	-1	-1	-1	-1	-1	-1	-1	0	-1	-1	-1	-1	0.5	-1	-1	-1	0	-1	0	-1	-1
chr14	24422964	24520580	DHRS4|DHRS4L2|DHRS4L1	yes	yes	5	2	-1	-1	-1	-1	-1	1	-1	0	-1	-1	-1	-1	0.5	-1	1	-1	0.5	-1	0.5	-1	-1
chr14	24583905	24594451	DCAF11	no	no	0	0	-1	-1	-1	0	-1	0	-1	0	-1	0	0	-1	-1	0	0	-1	0	0	0	-1	-1
chr14	24616095	24635774	RNF31	no	no	0	0	0	-1	-1	0	-1	-1	-1	-1	-1	-1	0	-1	-1	0	-1	0	-1	-1	-1	-1	-1
chr14	24641233	24649463	REC8	yes	yes	5	4	1	0	0.5	-1	1	-1	0	0	-1	-1	0	-1	-1	-1	-1	1	-1	-1	1	0	0
chr14	24649424	24659859	IPO4	no	no	0	0	0	0	0	0	0	-1	0	0	0	-1	0	-1	0	-1	-1	0	-1	-1	0	0	0
chr14	24657924	24685276	TM9SF1|CHMP4A	no	no	0	0	0	0	0	0	-1	0	-1	0	-1	-1	0	-1	-1	-1	0	0	0	0	-1	-1	-1
chr14	24701647	24708447	GMPR2	no	no	0	0	-1	0	-1	-1	-1	-1	-1	-1	-1	-1	-1	-1	-1	-1	-1	-1	-1	-1	-1	-1	-1
chr14	24734743	24740803	RABGGTA	no	no	0	0	-1	-1	-1	0	0	-1	-1	0	-1	0	0	-1	0	-1	-1	-1	-1	0	0	0	-1
chr14	24740431	24768057	HP08474	yes	yes	3	2	-1	0	-1	0	0.5	-1	-1	0	-1	-1	0	1	0	-1	0	-1	1	-1	-1	-1	-1
chr14	24759803	24769039	DHRS1	yes	yes	3	2	-1	0	-1	0	0.5	-1	-1	0	-1	-1	0	1	0	-1	0	-1	1	-1	-1	-1	-1
chr14	24769097	24774374	C14orf21	no	no	0	0	-1	0	-1	0	0	-1	0	0	-1	-1	0	-1	-1	0	0	-1	-1	-1	-1	-1	-1
chr14	24780704	24787242	LTB4R	no	no	0	0	-1	-1	-1	-1	-1	-1	0	-1	-1	-1	-1	-1	-1	0	-1	-1	-1	-1	-1	-1	-1
chr14	24805226	24809242	RIPK3	no	no	0	0	-1	-1	-1	-1	-1	-1	-1	-1	-1	-1	-1	0	-1	-1	-1	-1	0	-1	0	-1	-1
chr14	24836144	24848810	NFATC4	yes	yes	2	1	0	-1	-1	0.333333	-1	-1	-1	1	-1	-1	-1	0	0	0	0	-1	0	-1	0	-1	-1
chr14	24898491	24910547	KHNYN	no	no	0	0	-1	0	0	-1	0	-1	-1	-1	0	0	-1	0	-1	0	-1	-1	0	0	-1	-1	0
chr14	24908971	24912007	SDR39U1	no	no	0	0	-1	0	-1	-1	0	-1	-1	-1	0	-1	-1	0	-1	-1	-1	-1	-1	-1	-1	-1	-1
chr14	31091520	31205018	SCFD1	no	no	0	0	-1	-1	0	-1	0	0	0	-1	-1	-1	-1	-1	-1	-1	-1	0	0	-1	0	0	-1
chr14	31343740	31364261	COCH	yes	yes	1	1	0	-1	-1	-1	-1	-1	-1	0	-1	0	-1	0	0	-1	0	-1	-1	0	-1	1	-1
chr14	31345384	31359014	LOC100506071	yes	yes	1	1	0	-1	-1	-1	-1	-1	-1	0	-1	0	-1	0	0	-1	0	-1	-1	0	-1	1	-1
chr14	31363004	31495607	STRN3	no	no	0	0	-1	0	0	0	-1	-1	0	0	-1	0	-1	0	-1	0	0	0	-1	0	0	0	-1
chr14	31569323	31676915	HECTD1	no	no	0	0	-1	0	0	0	-1	-1	0	-1	0	-1	0	0	0	-1	-1	0	0	0	0	0	0
chr14	32798478	33302268	AKAP6	no	no	0	0	-1	-1	-1	-1	-1	-1	-1	-1	-1	-1	-1	-1	-1	-1	-1	0	-1	-1	-1	-1	-1
chr14	34985134	35008943	EAPP	yes	yes	1	1	-1	-1	-1	0	0	-1	-1	-1	0	-1	0	-1	0	-1	-1	1	-1	-1	0	-1	-1
chr14	35030617	35099366	SNX6	no	no	0	0	-1	-1	0	0	-1	-1	-1	-1	-1	0	0	-1	-1	0	0	0	-1	-1	-1	0	0
chr14	35221936	35344853	BAZ1A	no	no	0	0	0	-1	0	-1	0	0	0	-1	0	0	0	0	0	-1	0	0	0	0	-1	0	0
chr14	35514112	35552589	FAM177A1	no	no	0	0	-1	-1	0	-1	-1	0	-1	-1	-1	0	-1	-1	-1	-1	0	-1	0	-1	-1	0	-1
chr14	35591775	35786682	KIAA0391	no	no	0	0	-1	-1	0	-1	-1	-1	0	0	0	-1	-1	0	0	0	0	0	-1	-1	-1	-1	-1
chr14	35870715	35873960	NFKBIA	no	no	0	0	0	-1	-1	0	0	-1	0	-1	-1	-1	0	-1	-1	-1	0	-1	0	-1	-1	-1	0
chr14	36767763	36789882	MBIP	no	no	0	0	-1	0	-1	-1	-1	-1	0	-1	-1	-1	-1	-1	-1	-1	-1	-1	-1	-1	0	-1	-1
chr14	39501122	39572437	SEC23A	no	no	0	0	0	-1	0	-1	0	-1	-1	-1	-1	0	0	0	0	-1	0	-1	-1	-1	0	0	-1
chr14	39644386	39652422	PNN	no	no	0	0	-1	-1	0	-1	-1	-1	0	-1	-1	0	0	0	-1	-1	0	0	-1	-1	-1	-1	-1
chr14	39734475	39820397	CTAGE5	no	no	0	0	-1	-1	0	-1	-1	-1	-1	-1	-1	-1	0	0	0	-1	-1	0	-1	-1	0	-1	-1
chr14	39865576	39901704	FBXO33	no	no	0	0	0	-1	0	-1	-1	-1	-1	-1	-1	0	-1	-1	-1	-1	-1	0	-1	-1	-1	-1	-1
chr14	45605135	45670093	FANCM	no	no	0	0	-1	-1	-1	0	-1	-1	-1	-1	-1	-1	-1	-1	-1	-1	-1	0	0	-1	-1	-1	-1
chr14	45672392	45722605	MIS18BP1	no	no	0	0	-1	-1	-1	0	-1	-1	-1	-1	-1	-1	-1	-1	-1	-1	-1	0	0	-1	-1	-1	-1
chr14	50033026	50319539	NEMF	yes	no	1	0	0	0	0	-1	-1	0.333333	-1	-1	0	0	-1	0	0	-1	0	0	-1	0	-1	-1	-1
chr14	50065414	50081390	LRR1	yes	no	1	0	-1	-1	0	-1	-1	0.5	-1	-1	-1	-1	-1	0	0	-1	-1	0	-1	-1	-1	-1	-1
chr14	50085406	50087349	RPL36AL	no	no	0	0	-1	-1	0	-1	-1	-1	-1	-1	-1	-1	-1	0	0	-1	-1	-1	-1	-1	-1	-1	-1
chr14	50091891	50101948	DNAAF2	no	no	0	0	0	0	0	-1	-1	0	-1	-1	0	0	-1	0	0	-1	0	-1	-1	0	-1	-1	-1
chr14	50110269	50155098	POLE2	no	no	0	0	-1	-1	0	-1	-1	-1	-1	-1	-1	-1	-1	0	0	-1	-1	0	-1	-1	-1	-1	-1
chr14	50583845	50698099	SOS2	no	no	0	0	-1	-1	-1	-1	-1	0	-1	0	0	-1	0	-1	0	-1	-1	-1	-1	0	-1	0	0
chr14	50704284	50778947	L2HGDH	no	no	0	0	-1	0	-1	0	-1	-1	-1	0	-1	-1	0	0	-1	-1	-1	-1	0	-1	-1	-1	-1
chr14	50779046	50802276	ATP5S	no	no	0	0	-1	0	-1	0	0	-1	0	0	-1	-1	0	0	-1	-1	0	-1	0	-1	-1	0	-1
chr14	50796719	50883179	CDKL1	no	no	0	0	-1	-1	-1	-1	-1	-1	0	-1	-1	-1	-1	-1	-1	-1	-1	-1	-1	-1	-1	0	-1
chr14	50885210	50999376	MAP4K5	no	no	0	0	-1	0	-1	-1	-1	-1	-1	0	-1	-1	-1	-1	-1	-1	-1	0	0	-1	0	-1	-1
chr14	51186480	51297839	NIN	no	no	0	0	0	0	0	0	-1	0	0	0	0	0	-1	-1	0	0	-1	0	0	0	0	-1	0
chr14	51371934	51411248	PYGL	no	no	0	0	-1	-1	-1	-1	-1	0	-1	-1	-1	-1	-1	-1	0	-1	-1	-1	-1	-1	-1	-1	-1
chr14	51706885	51724372	TMX1	no	no	0	0	-1	-1	-1	0	-1	-1	0	-1	-1	-1	-1	-1	-1	-1	-1	0	-1	0	-1	-1	-1
chr14	51955854	52197444	FRMD6	no	no	0	0	-1	-1	-1	-1	-1	-1	-1	-1	-1	-1	0	-1	-1	-1	-1	-1	-1	-1	-1	-1	-1
chr14	52897307	53019301	TXNDC16	no	no	0	0	0	-1	-1	-1	-1	-1	0	0	-1	0	-1	-1	-1	-1	-1	-1	0	-1	-1	0	-1
chr14	53323988	53417815	FERMT2	no	no	0	0	0	-1	-1	-1	-1	-1	-1	-1	-1	-1	-1	-1	-1	-1	-1	-1	-1	-1	-1	-1	-1
chr14	53503457	53620046	DDHD1	no	no	0	0	-1	-1	-1	0	-1	-1	-1	0	-1	0	-1	0	-1	-1	-1	-1	-1	0	0	0	0
chr14	54416454	54423554	BMP4	no	no	0	0	-1	-1	-1	-1	0	-1	-1	-1	-1	-1	-1	-1	-1	-1	-1	0	-1	-1	-1	-1	-1
chr14	55034329	55260033	SAMD4A	no	no	0	0	-1	-1	-1	-1	-1	-1	-1	-1	-1	-1	-1	-1	-1	-1	-1	-1	-1	-1	-1	0	-1
chr14	55493843	55516206	SOCS4	no	no	0	0	-1	-1	-1	-1	-1	-1	-1	-1	-1	-1	-1	-1	0	0	-1	0	-1	-1	-1	-1	-1
chr14	55518361	55536912	MAPK1IP1L	no	no	0	0	0	-1	-1	-1	-1	-1	-1	-1	-1	0	-1	-1	-1	-1	-1	-1	0	-1	-1	-1	-1
chr14	55595934	55612148	LGALS3	no	no	0	0	-1	0	0	0	0	-1	-1	-1	0	-1	0	0	-1	0	-1	0	0	0	-1	-1	0
chr14	55614833	55658396	DLGAP5	no	no	0	0	0	0	0	0	0	0	0	-1	0	0	-1	0	-1	0	-1	0	0	0	-1	-1	0
chr14	55738020	55893433	FBXO34	no	no	0	0	0	0	0	0	0	0	0	-1	0	0	0	0	-1	0	-1	0	0	0	-1	-1	0
chr14	55833108	55878576	ATG14	no	no	0	0	-1	-1	-1	0	-1	-1	-1	-1	-1	-1	-1	0	-1	-1	-1	0	-1	0	-1	-1	-1
chr14	56046924	56151302	KTN1	no	no	0	0	-1	-1	-1	-1	-1	-1	-1	-1	-1	0	0	-1	-1	-1	-1	-1	-1	-1	-1	-1	-1
chr14	57046337	57116232	C14orf101	no	no	0	0	0	0	-1	-1	-1	-1	0	-1	-1	-1	0	0	-1	-1	-1	0	-1	0	0	0	-1
chr14	57669193	57735617	EXOC5	no	no	0	0	0	-1	-1	0	-1	-1	-1	-1	0	-1	0	0	-1	-1	-1	-1	0	-1	-1	-1	-1
chr14	57735605	57756797	MUDENG	no	no	0	0	0	-1	-1	0	-1	-1	-1	-1	0	-1	0	0	-1	-1	-1	-1	0	0	-1	-1	-1
chr14	57936594	57960576	C14orf105	no	no	0	0	-1	-1	-1	-1	-1	-1	-1	-1	0	-1	-1	-1	0	-1	-1	-1	-1	-1	0	-1	-1
chr14	58470807	58764855	C14orf37|FLJ31306	no	no	0	0	-1	0	-1	-1	-1	-1	-1	-1	-1	0	-1	-1	-1	-1	-1	-1	-1	-1	-1	-1	-1
chr14	58666832	58702353	ACTR10	no	no	0	0	-1	0	-1	-1	-1	-1	-1	-1	-1	0	-1	-1	-1	-1	-1	-1	-1	-1	-1	-1	-1
chr14	58765221	58840451	ARID4A	no	no	0	0	0	-1	0	-1	0	-1	0	-1	-1	0	-1	0	0	-1	-1	0	0	-1	-1	-1	-1
chr14	59100785	59115038	DACT1	no	no	0	0	0	-1	-1	0	-1	-1	-1	-1	-1	-1	0	-1	-1	-1	-1	-1	0	-1	-1	-1	-1
chr14	59655398	59836471	DAAM1	no	no	0	0	0	-1	0	0	-1	-1	0	-1	-1	0	-1	-1	0	-1	-1	0	0	0	-1	-1	-1
chr14	59939405	59951126	C14orf149	yes	no	1	0	0.5	-1	0	-1	-1	-1	0	-1	-1	-1	-1	0	0	-1	-1	0	0	0	0	-1	-1
chr14	61201458	61435398	MNAT1	no	no	0	0	-1	-1	-1	-1	-1	-1	-1	-1	-1	0	-1	-1	-1	-1	-1	-1	-1	-1	0	-1	-1
chr14	61447831	61550451	SLC38A6	no	no	0	0	-1	-1	-1	-1	-1	0	-1	-1	-1	-1	-1	-1	-1	-1	-1	-1	-1	-1	-1	-1	-1
chr14	61654286	62017698	PRKCH	no	no	0	0	0	-1	-1	-1	0	0	0	0	0	-1	0	0	0	-1	0	-1	-1	-1	-1	-1	-1
chr14	62162118	62214977	HIF1A	no	no	0	0	0	-1	-1	-1	-1	-1	0	-1	0	0	-1	-1	-1	0	-1	-1	-1	-1	-1	0	-1
chr14	64319682	64693167	SYNE2	no	no	0	0	0	-1	0	0	0	0	0	-1	0	0	0	0	0	-1	-1	0	0	-1	0	-1	-1
chr14	64854758	64926725	MTHFD1	no	no	0	0	0	-1	-1	0	0	0	0	-1	0	0	0	-1	0	0	0	0	0	-1	-1	0	0
chr14	64915823	64971931	ZBTB25	no	no	0	0	-1	-1	-1	0	-1	-1	0	-1	-1	-1	-1	-1	-1	-1	-1	-1	-1	-1	-1	-1	-1
chr14	64932216	64941221	AKAP5	no	no	0	0	-1	-1	-1	0	-1	-1	0	-1	-1	-1	-1	-1	-1	-1	-1	-1	-1	-1	-1	-1	-1
chr14	64970702	65000408	ZBTB1|AK055910	no	no	0	0	-1	-1	-1	0	0	0	0	-1	-1	-1	-1	-1	-1	-1	0	0	0	-1	0	-1	-1
chr14	65877309	66210839	FUT8	no	no	0	0	0	0	-1	-1	-1	0	0	0	0	-1	0	-1	-1	0	0	-1	-1	0	0	-1	-1
chr14	68086578	68118436	ARG2	no	no	0	0	-1	-1	-1	-1	-1	-1	-1	-1	-1	-1	-1	-1	-1	0	-1	-1	-1	-1	-1	-1	-1
chr14	68117866	68141602	VTI1B	no	no	0	0	-1	-1	-1	-1	-1	-1	-1	-1	-1	-1	-1	-1	-1	0	-1	-1	-1	-1	-1	-1	-1
chr14	68213236	68283306	ZFYVE26	no	no	0	0	-1	0	0	-1	-1	0	0	-1	-1	-1	0	-1	-1	0	-1	-1	0	0	-1	0	0
chr14	69254371	69262960	ZFP36L1	no	no	0	0	0	-1	0	-1	-1	0	0	-1	-1	0	-1	-1	-1	0	-1	-1	-1	0	0	-1	0
chr14	69340839	69446083	ACTN1	no	no	0	0	-1	-1	-1	-1	-1	-1	-1	-1	0	-1	-1	0	-1	0	0	-1	-1	-1	0	-1	-1
chr14	69658193	69710737	EXD2	no	no	0	0	-1	-1	0	0	0	-1	0	-1	-1	0	0	0	0	0	-1	-1	0	0	0	-1	-1
chr14	70078309	70181861	KIAA0247	no	no	0	0	-1	-1	-1	-1	-1	0	0	-1	-1	-1	0	-1	0	-1	-1	-1	-1	-1	-1	0	-1
chr14	70510933	70655787	SLC8A3	yes	yes	1	1	0	-1	0	0	-1	0	0	0	-1	-1	-1	0	-1	-1	-1	-1	-1	0	1	-1	-1
chr14	71194853	71275888	MAP3K9	no	no	0	0	-1	-1	-1	-1	-1	-1	-1	-1	-1	-1	-1	0	-1	-1	-1	-1	0	-1	-1	-1	0
chr14	71374121	71582099	PCNX	no	no	0	0	-1	-1	-1	0	-1	-1	-1	-1	-1	-1	0	-1	-1	-1	-1	-1	0	0	-1	-1	0
chr14	71996028	72206120	SIPA1L1	no	no	0	0	-1	0	-1	-1	-1	-1	0	0	0	-1	0	-1	0	-1	0	0	-1	-1	-1	-1	0
chr14	73393039	73426357	DCAF4	yes	no	2	0	0	0	0	0	0.333333	0	0.5	0	-1	0	0	-1	-1	-1	-1	-1	-1	-1	-1	0	0
chr14	73436158	73493920	ZFYVE1	no	no	0	0	0	-1	-1	-1	0	0	0	-1	-1	0	0	-1	-1	-1	-1	-1	-1	0	0	0	-1
chr14	73525220	73588076	RBM25	no	no	0	0	-1	-1	-1	-1	0	-1	0	-1	-1	0	-1	-1	-1	-1	-1	-1	-1	-1	-1	0	-1
chr14	73603142	73690399	PSEN1	no	no	0	0	-1	-1	-1	-1	0	-1	-1	-1	-1	-1	-1	-1	-1	-1	-1	-1	-1	-1	-1	-1	-1
chr14	73704204	73741347	PAPLN	no	no	0	0	-1	-1	-1	-1	-1	-1	-1	-1	-1	-1	-1	-1	-1	-1	-1	-1	0	-1	0	-1	-1
chr14	73710725	73712687	BC044305	no	no	0	0	-1	-1	-1	-1	-1	-1	-1	-1	-1	-1	-1	-1	-1	-1	-1	-1	-1	-1	0	-1	-1
chr14	73741917	73925286	AX747833|NUMB	no	no	0	0	-1	-1	-1	-1	-1	-1	-1	-1	-1	-1	-1	-1	-1	-1	0	-1	-1	-1	-1	-1	-1
chr14	73945188	74025651	HEATR4	no	no	0	0	-1	0	0	-1	0	-1	0	0	0	0	0	0	-1	-1	-1	-1	0	-1	0	-1	0
chr14	73957643	73960105	C14orf169	no	no	0	0	-1	0	0	-1	0	-1	0	0	0	0	0	0	-1	-1	-1	-1	0	-1	0	-1	0
chr14	74058409	74062470	ACOT4	no	no	0	0	0	0	-1	-1	-1	-1	-1	-1	-1	-1	-1	-1	-1	-1	0	-1	-1	0	-1	-1	-1
chr14	74181824	74253896	C14orf43	no	no	0	0	0	0	0	0	0	0	0	0	-1	0	0	0	0	0	0	0	0	-1	0	0	0
chr14	74318533	74352168	PTGR2	no	no	0	0	0	-1	-1	0	0	-1	-1	-1	-1	-1	-1	-1	-1	-1	-1	-1	0	0	0	-1	-1
chr14	74318673	74398991	ZNF410	no	no	0	0	0	-1	-1	0	0	-1	-1	0	0	-1	-1	-1	-1	-1	-1	-1	0	0	0	-1	-1
chr14	74416636	74429813	COQ6	no	no	0	0	0	-1	-1	0	0	-1	-1	0	0	-1	-1	-1	-1	-1	-1	-1	0	-1	0	-1	-1
chr14	74424712	74486026	ENTPD5	no	no	0	0	0	-1	-1	0	0	-1	-1	0	0	-1	-1	-1	-1	-1	-1	-1	0	-1	0	-1	-1
chr14	74751979	74769767	ABCD4	no	no	0	0	0	-1	-1	-1	-1	0	0	-1	-1	-1	-1	-1	0	-1	-1	-1	-1	-1	-1	0	-1
chr14	75230068	75304013	YLPM1	no	no	0	0	-1	-1	0	0	-1	-1	0	-1	-1	-1	-1	-1	-1	0	-1	-1	-1	-1	-1	-1	-1
chr14	75480466	75518235	MLH3	yes	no	1	0	0	0	0	-1	0	0	0	-1	-1	0	0	0	-1	0.5	-1	0	0	-1	0	-1	-1
chr14	75548817	75593778	NEK9	no	no	0	0	0	0	0	0	0	-1	-1	-1	-1	0	0	-1	-1	0	-1	0	0	-1	0	-1	-1
chr14	75598170	75643349	TMED10	no	no	0	0	0	-1	-1	-1	-1	-1	-1	-1	-1	-1	-1	-1	-1	-1	-1	-1	0	-1	-1	-1	-1
chr14	75894508	75939404	JDP2	no	no	0	0	-1	-1	0	0	-1	0	-1	-1	-1	-1	-1	-1	-1	-1	-1	-1	-1	-1	0	0	0
chr14	76127550	76421425	TTLL5	no	no	0	0	0	0	0	-1	-1	0	-1	0	0	0	-1	0	0	0	-1	0	0	0	-1	0	-1
chr14	77253585	77279283	ANGEL1	no	no	0	0	-1	-1	-1	-1	-1	-1	-1	-1	-1	0	0	-1	-1	-1	0	-1	-1	-1	-1	-1	-1
chr14	77490885	77495034	IRF2BPL	no	no	0	0	-1	-1	-1	-1	-1	0	-1	0	0	0	-1	-1	-1	-1	0	0	0	0	-1	0	-1
chr14	77741298	77787225	POMT2	no	no	0	0	-1	-1	-1	0	-1	-1	-1	-1	-1	-1	-1	-1	-1	-1	-1	-1	-1	-1	0	-1	-1
chr14	77787229	77797940	BC069047|GSTZ1	no	no	0	0	-1	0	-1	0	0	0	0	0	0	0	-1	-1	-1	0	0	-1	0	0	0	0	0
chr14	77924372	77935815	AHSA1	no	no	0	0	0	0	-1	0	0	0	-1	-1	0	0	-1	-1	-1	0	-1	0	0	-1	0	-1	0
chr14	77972339	78083110	SPTLC2	no	no	0	0	-1	-1	-1	0	-1	0	0	-1	-1	-1	-1	-1	-1	-1	-1	-1	-1	-1	-1	-1	-1
chr14	78138748	78174356	ALKBH1	no	no	0	0	-1	0	0	-1	0	-1	-1	0	0	0	0	0	0	-1	-1	-1	-1	-1	-1	-1	0
chr14	78174424	78183941	SLIRP	no	no	0	0	-1	-1	-1	-1	-1	-1	0	-1	-1	-1	-1	-1	-1	-1	-1	-1	0	-1	-1	-1	-1
chr14	78183943	78227497	SNW1	no	no	0	0	-1	-1	0	-1	0	-1	-1	-1	0	-1	0	0	-1	-1	-1	-1	-1	-1	0	-1	-1
chr14	78266425	78400297	ADCK1	no	no	0	0	-1	-1	-1	-1	-1	-1	-1	0	-1	-1	-1	-1	0	-1	-1	-1	-1	-1	0	0	-1
chr14	80943329	81425828	CEP128	no	no	0	0	-1	-1	0	-1	-1	-1	-1	-1	-1	-1	-1	-1	0	-1	-1	-1	0	-1	-1	-1	-1
chr14	81937890	82000205	SEL1L	no	no	0	0	-1	0	-1	0	-1	-1	-1	-1	-1	-1	-1	-1	-1	-1	-1	-1	-1	-1	-1	-1	-1
chr14	88304163	88460009	GALC	no	no	0	0	-1	0	-1	0	-1	-1	-1	-1	-1	-1	-1	-1	-1	-1	-1	0	0	-1	-1	0	-1
chr14	88471467	88481155	GPR65	no	no	0	0	-1	-1	-1	-1	0	-1	-1	-1	0	-1	0	0	-1	-1	0	0	0	0	-1	0	-1
chr14	88851741	88904804	SPATA7	no	no	0	0	-1	-1	-1	-1	-1	-1	-1	-1	-1	-1	-1	-1	-1	-1	-1	-1	-1	0	-1	-1	-1
chr14	90263468	90421089	EFCAB11	no	no	0	0	-1	-1	-1	-1	-1	-1	-1	-1	-1	-1	-1	-1	-1	-1	-1	-1	-1	-1	0	-1	0
chr14	90421282	90511108	TDP1	no	no	0	0	0	-1	-1	-1	-1	-1	-1	-1	-1	-1	-1	-1	-1	-1	-1	-1	-1	-1	-1	-1	-1
chr14	90744397	90798481	C14orf102	no	no	0	0	0	0	0	-1	-1	-1	-1	0	-1	0	0	0	-1	-1	-1	-1	-1	0	-1	-1	-1
chr14	91580356	91691703	C14orf159	yes	yes	9	1	-1	-1	0.5	0.5	0.5	-1	0	0	0	0.5	-1	0	-1	0.5	-1	0.5	0.5	1	0	0.333333	-1
chr14	91737666	91884188	CCDC88C	no	no	0	0	-1	0	-1	-1	0	-1	-1	0	-1	0	-1	0	0	0	-1	0	0	-1	0	0	-1
chr14	91923955	91976813	SMEK1	no	no	0	0	-1	-1	-1	-1	-1	-1	-1	-1	0	-1	0	-1	-1	-1	0	-1	0	-1	0	-1	-1
chr14	92434242	92506403	TRIP11	no	no	0	0	0	0	-1	-1	-1	-1	-1	0	-1	0	0	-1	0	-1	-1	-1	0	0	-1	-1	-1
chr14	92524895	92572965	ATXN3	no	no	0	0	-1	0	-1	-1	0	-1	-1	0	-1	0	0	-1	0	-1	0	0	0	0	-1	0	0
chr14	92582467	92588153	NDUFB1	yes	yes	4	4	-1	-1	-1	-1	-1	-1	-1	-1	-1	-1	1	-1	-1	1	1	-1	1	-1	-1	-1	0
chr14	92980124	93155334	RIN3	no	no	0	0	-1	0	0	0	0	0	-1	-1	0	0	0	0	-1	-1	0	0	0	0	-1	0	0
chr14	93170151	93215047	LGMN	yes	yes	1	1	-1	0	-1	-1	-1	0	0	-1	0	0	-1	0	0	1	0	-1	-1	-1	0	-1	-1
chr14	93260649	93306304	GOLGA5	no	no	0	0	0	-1	-1	-1	-1	0	-1	0	-1	0	-1	0	0	-1	-1	-1	-1	-1	0	0	0
chr14	93403258	93582263	ITPK1	no	no	0	0	0	-1	-1	-1	-1	-1	-1	-1	0	-1	-1	-1	-1	0	0	-1	-1	0	-1	-1	-1
chr14	94400498	94443076	ASB2	yes	yes	3	2	0	0	0	0	-1	0	-1	-1	0	0.5	0	1	-1	1	0	-1	0	0	0	0	0
chr14	94517267	94547558	DDX24	no	no	0	0	-1	-1	-1	0	-1	-1	0	-1	-1	-1	0	0	0	-1	-1	-1	-1	-1	-1	0	0
chr14	94843083	94857029	SERPINA1	yes	yes	1	1	1	-1	-1	-1	-1	-1	-1	-1	-1	-1	0	0	-1	-1	0	-1	-1	-1	-1	-1	-1
chr14	94929057	94942670	SERPINA9	yes	yes	1	1	1	-1	-1	-1	-1	-1	-1	-1	-1	-1	-1	-1	-1	-1	-1	-1	-1	-1	-1	-1	-1
chr14	95648275	95786245	CLMN	no	no	0	0	-1	-1	-1	-1	-1	-1	0	-1	-1	-1	-1	-1	-1	-1	-1	-1	0	0	-1	-1	-1
chr14	95883830	95942173	C14orf49	no	no	0	0	0	-1	0	-1	0	0	-1	0	-1	-1	-1	0	-1	-1	0	0	0	0	0	-1	-1
chr14	96001322	96011055	GLRX5	no	no	0	0	-1	-1	0	-1	-1	-1	-1	-1	-1	-1	-1	-1	-1	-1	-1	-1	0	-1	-1	-1	-1
chr14	96747594	96829678	ATG2B	no	no	0	0	-1	-1	-1	0	-1	-1	-1	-1	-1	-1	-1	0	0	-1	-1	-1	0	0	0	-1	-1
chr14	97263683	97347951	VRK1	no	no	0	0	0	0	-1	0	0	0	0	0	-1	0	0	-1	0	0	-1	0	0	0	0	0	0
chr14	100757452	100772860	SLC25A29	no	no	0	0	-1	-1	-1	-1	-1	0	-1	-1	-1	-1	-1	-1	0	-1	-1	-1	0	-1	-1	-1	-1
chr14	100757452	100772860	SLC25A29	no	no	0	0	-1	-1	-1	-1	-1	0	-1	-1	-1	-1	-1	-1	0	-1	-1	-1	0	-1	-1	-1	-1
chr14	100800124	100842680	WARS	no	no	0	0	-1	-1	-1	-1	-1	-1	-1	-1	-1	-1	-1	-1	-1	-1	0	-1	0	-1	0	-1	-1
chr14	100842754	100996640	WDR25	no	no	0	0	0	-1	0	-1	-1	0	-1	0	-1	-1	-1	-1	-1	-1	-1	0	0	-1	-1	-1	-1
chr14	102228134	102394328	PPP2R5C	no	no	0	0	-1	-1	-1	0	0	0	-1	-1	-1	-1	-1	-1	-1	-1	-1	-1	-1	-1	-1	-1	-1
chr14	102430864	102517135	DYNC1H1	no	no	0	0	-1	0	0	0	-1	0	0	-1	0	-1	0	0	0	-1	-1	0	-1	0	0	0	-1
chr14	102606188	102690010	WDR20|AK130824	no	no	0	0	-1	-1	-1	0	-1	-1	-1	-1	0	-1	-1	0	-1	-1	-1	-1	0	0	0	0	-1
chr14	102690836	102771531	MOK	yes	yes	2	2	-1	-1	-1	1	-1	-1	-1	-1	-1	-1	-1	1	-1	-1	-1	-1	-1	-1	-1	-1	-1
chr14	102783713	102809044	ZNF839	no	no	0	0	-1	0	0	0	0	-1	0	-1	-1	-1	-1	0	-1	-1	-1	-1	0	0	0	0	-1
chr14	102808955	102829253	CINP	no	no	0	0	-1	0	0	-1	0	0	0	0	-1	-1	-1	0	0	-1	-1	-1	-1	0	0	0	0
chr14	102829299	102968818	TECPR2	no	no	0	0	-1	-1	-1	0	-1	-1	-1	-1	-1	-1	-1	-1	-1	-1	-1	-1	-1	0	0	-1	-1
chr14	103243815	103377837	AX746522|TRAF3	no	no	0	0	0	0	0	-1	0	0	-1	0	0	-1	-1	-1	-1	0	-1	-1	-1	0	-1	-1	0
chr14	103398715	103523742	CDC42BPB	no	no	0	0	-1	-1	-1	-1	-1	-1	-1	-1	-1	-1	0	-1	-1	0	-1	0	-1	0	-1	-1	-1
chr14	103589778	103603776	BC017818|TNFAIP2	no	no	0	0	-1	-1	-1	-1	-1	-1	-1	-1	-1	-1	-1	-1	-1	-1	-1	-1	0	0	0	-1	-1
chr14	103985994	103989196	CKB	yes	yes	1	1	-1	-1	-1	-1	1	-1	-1	-1	0	-1	-1	0	-1	-1	-1	-1	-1	-1	-1	-1	-1
chr14	104029298	104167888	APOPT1|KLC1|AK097119	yes	yes	1	1	-1	0	0	-1	0	0	-1	-1	0	1	-1	-1	-1	-1	-1	-1	-1	-1	-1	0	0
chr14	104163953	104181823	XRCC3	yes	yes	1	1	-1	0	0	-1	0	0	-1	-1	0	1	-1	-1	-1	-1	-1	-1	-1	-1	-1	0	0
chr14	104182080	104200005	ZFYVE21	no	no	0	0	-1	-1	-1	-1	-1	-1	-1	-1	0	-1	-1	-1	-1	-1	-1	-1	-1	-1	-1	-1	-1
chr14	105155942	105185947	INF2	no	no	0	0	-1	-1	-1	-1	0	-1	-1	-1	-1	0	0	0	-1	-1	-1	0	0	0	0	-1	-1
chr14	105219469	105225996	SIVA1|AF401214	no	no	0	0	0	-1	0	-1	0	-1	-1	0	0	-1	0	-1	-1	-1	-1	-1	-1	0	0	0	-1
chr14	105391186	105399573	PLD4	no	no	0	0	-1	-1	-1	-1	-1	-1	-1	0	-1	-1	-1	-1	-1	-1	-1	-1	-1	-1	-1	0	-1
chr14	105475909	105487425	CDCA4	no	no	0	0	-1	-1	0	0	-1	0	-1	0	-1	0	0	0	-1	0	0	-1	-1	0	-1	-1	-1
chr14	105515736	105531754	GPR132	no	no	0	0	-1	-1	0	-1	-1	-1	-1	-1	0	-1	-1	-1	-1	-1	-1	-1	-1	0	-1	-1	-1
chr14	105886185	105937057	MTA1	no	no	0	0	-1	-1	-1	-1	0	0	-1	-1	0	-1	-1	-1	-1	-1	0	-1	-1	0	0	-1	-1
chr15	22892683	23003603	CYFIP1	no	no	0	0	0	-1	0	0	0	-1	0	0	0	0	-1	0	0	0	0	0	0	0	-1	0	-1
chr15	23004683	23034427	NIPA2	no	no	0	0	0	0	-1	0	-1	0	0	-1	-1	-1	0	-1	-1	-1	0	-1	0	-1	0	-1	-1
chr15	23043278	23086843	NIPA1	no	no	0	0	-1	-1	-1	-1	0	-1	0	0	-1	-1	-1	0	-1	0	0	0	-1	0	-1	-1	-1
chr15	28356187	28567295	HERC2	no	no	0	0	0	0	0	0	-1	-1	-1	-1	-1	-1	0	0	-1	0	0	0	-1	0	-1	0	0
chr15	31196054	31235310	FAN1	no	no	0	0	-1	0	0	0	-1	-1	0	-1	-1	-1	0	-1	-1	0	-1	0	0	-1	-1	0	-1
chr15	31231143	31283807	MTMR10	no	no	0	0	-1	0	0	0	-1	-1	-1	-1	-1	-1	0	-1	-1	0	-1	0	0	-1	-1	0	-1
chr15	34522196	34630265	SLC12A6	no	no	0	0	0	-1	-1	0	0	0	0	0	-1	0	0	0	0	0	-1	0	0	-1	0	0	-1
chr15	36871811	37102449	C15orf41	no	no	0	0	0	0	-1	-1	0	-1	-1	-1	-1	-1	-1	-1	-1	0	-1	-1	0	0	-1	-1	-1
chr15	38780301	38857007	RASGRP1	no	no	0	0	-1	0	-1	-1	-1	-1	-1	-1	-1	0	0	-1	-1	-1	-1	-1	0	0	-1	-1	0
chr15	40226346	40327797	EIF2AK4	no	no	0	0	0	0	0	0	0	-1	0	0	0	-1	0	-1	0	0	-1	0	0	0	0	0	-1
chr15	40453209	40513337	BUB1B	yes	yes	1	1	0	0	1	0	0	0	0	0	0	-1	0	-1	0	0	0	-1	-1	0	0	0	0
chr15	40580097	40600174	PLCB2	yes	yes	1	1	-1	-1	-1	-1	-1	-1	0	-1	-1	0	-1	1	0	-1	-1	-1	-1	0	-1	0	-1
chr15	40674921	40686489	C15orf23	no	no	0	0	-1	-1	0	0	-1	-1	-1	-1	-1	0	0	-1	0	-1	-1	-1	-1	-1	-1	-1	-1
chr15	40731919	40760441	BAHD1	no	no	0	0	-1	-1	-1	0	0	0	-1	-1	-1	-1	-1	-1	-1	-1	-1	0	-1	0	0	-1	-1
chr15	40823537	40857252	C15orf57|MRPL42P5	yes	yes	3	3	-1	-1	-1	-1	-1	0	-1	0	-1	-1	1	-1	-1	0	1	0	1	0	0	0	0
chr15	40861530	40866661	RPUSD2	no	no	0	0	-1	-1	-1	0	0	0	-1	0	-1	-1	0	-1	-1	0	0	0	-1	-1	0	0	0
chr15	40886446	40954881	CASC5	no	no	0	0	-1	0	-1	0	-1	-1	-1	-1	-1	-1	0	0	0	0	-1	0	0	0	0	0	0
chr15	41028085	41048049	FAM82A2	no	no	0	0	-1	-1	-1	-1	-1	-1	-1	-1	-1	-1	0	-1	0	-1	-1	-1	-1	-1	-1	-1	-1
chr15	41099273	41106767	ZFYVE19	no	no	0	0	-1	-1	-1	-1	-1	-1	0	-1	-1	0	0	-1	-1	-1	-1	0	0	0	0	0	-1
chr15	41136245	41149853	SPINT1	no	no	0	0	-1	0	-1	-1	-1	-1	0	0	-1	0	0	-1	-1	0	-1	-1	-1	0	0	-1	-1
chr15	41624891	41673248	NUSAP1	no	no	0	0	-1	-1	-1	0	0	-1	-1	-1	0	-1	-1	-1	-1	-1	-1	-1	-1	-1	0	-1	0
chr15	41679546	41694658	NDUFAF1	no	no	0	0	-1	0	-1	0	0	0	0	0	0	0	0	0	-1	0	0	0	0	-1	0	0	0
chr15	41809374	41836464	RPAP1	no	no	0	0	-1	0	0	0	-1	0	0	-1	0	0	0	0	-1	0	0	0	0	0	0	0	-1
chr15	41913763	42062141	MGA	no	no	0	0	-1	-1	-1	0	-1	-1	-1	-1	-1	0	-1	0	0	-1	-1	-1	0	0	-1	-1	-1
chr15	42066631	42120053	MAPKBP1	no	no	0	0	-1	0	-1	-1	0	0	-1	-1	-1	0	-1	0	0	-1	-1	-1	0	0	0	-1	0
chr15	42120282	42140346	JMJD7|JMJD7-PLA2G4B|PLA2G4B	no	no	0	0	-1	-1	-1	0	-1	-1	-1	-1	-1	-1	-1	-1	-1	0	-1	-1	0	0	0	-1	-1
chr15	42191638	42264755	EHD4	no	no	0	0	-1	0	-1	-1	0	-1	-1	0	-1	0	-1	0	-1	-1	-1	-1	0	-1	0	-1	0
chr15	42450898	42500502	VPS39	no	no	0	0	-1	-1	-1	-1	-1	-1	-1	-1	0	-1	-1	-1	-1	-1	-1	-1	-1	-1	-1	0	-1
chr15	42502725	42565755	TMEM87A	no	no	0	0	-1	-1	0	-1	-1	0	-1	-1	-1	-1	-1	-1	-1	-1	-1	-1	-1	-1	-1	-1	-1
chr15	42565855	42645864	GANC	no	no	0	0	-1	-1	-1	-1	-1	-1	-1	0	0	-1	-1	-1	-1	-1	-1	-1	0	-1	-1	0	0
chr15	42640300	42704515	CAPN3	no	no	0	0	-1	-1	-1	-1	-1	-1	-1	-1	0	-1	-1	-1	-1	-1	-1	-1	-1	-1	-1	0	-1
chr15	42705020	42764516	ZFP106	yes	yes	1	1	-1	-1	0	-1	-1	-1	-1	-1	-1	-1	-1	0	1	-1	-1	-1	-1	-1	-1	-1	-1
chr15	42787503	42825259	SNAP23	no	no	0	0	0	-1	0	-1	-1	-1	-1	-1	0	-1	-1	0	0	-1	-1	-1	-1	-1	-1	0	-1
chr15	43015759	43029417	CDAN1	yes	yes	1	1	-1	-1	-1	-1	-1	1	-1	-1	0	-1	0	0	0	-1	-1	0	-1	-1	-1	-1	-1
chr15	43036541	43213007	TTBK2	no	no	0	0	-1	-1	-1	-1	-1	-1	-1	-1	-1	-1	-1	-1	-1	-1	-1	-1	-1	0	-1	-1	-1
chr15	43235097	43398286	UBR1	no	no	0	0	-1	-1	-1	-1	-1	0	-1	-1	-1	-1	-1	-1	-1	-1	-1	-1	-1	-1	-1	-1	-1
chr15	43524792	43559055	TGM5	yes	yes	2	2	0	-1	-1	-1	-1	0	-1	-1	-1	-1	-1	-1	-1	-1	0	-1	1	1	-1	0	-1
chr15	43622871	43646096	ADAL	no	no	0	0	0	-1	0	-1	-1	0	0	-1	-1	0	0	-1	0	-1	-1	-1	-1	0	-1	0	-1
chr15	43650369	43662258	ZSCAN29	no	no	0	0	0	-1	0	-1	-1	0	0	-1	-1	0	0	-1	0	-1	0	-1	-1	0	-1	0	0
chr15	43699411	43802707	TP53BP1	no	no	0	0	0	-1	0	-1	-1	0	0	-1	-1	0	0	-1	0	-1	0	-1	-1	0	-1	0	0
chr15	44038589	44064804	PDIA3	no	no	0	0	-1	-1	0	-1	-1	0	-1	-1	0	0	0	-1	0	-1	0	-1	-1	0	-1	0	-1
chr15	44084173	44095241	C15orf63	no	no	0	0	-1	-1	-1	-1	-1	0	-1	-1	-1	-1	0	-1	-1	-1	-1	-1	-1	-1	-1	-1	0
chr15	44096732	44116951	MFAP1	no	no	0	0	-1	-1	-1	-1	-1	0	-1	-1	-1	-1	0	-1	-1	-1	-1	-1	-1	-1	-1	-1	0
chr15	44119111	44160617	WDR76	no	no	0	0	0	-1	0	-1	-1	-1	-1	-1	0	0	-1	-1	0	-1	0	-1	-1	0	-1	-1	0
chr15	44854893	44955876	SPG11	no	no	0	0	0	-1	-1	0	0	-1	0	0	0	0	0	0	-1	0	-1	0	-1	0	-1	-1	-1
chr15	45021218	45060025	TRIM69	no	no	0	0	-1	0	0	-1	-1	-1	-1	-1	0	-1	-1	-1	0	-1	-1	0	-1	-1	0	0	-1
chr15	45653321	45670980	GATM	no	no	0	0	-1	-1	-1	-1	-1	-1	0	0	0	0	0	0	-1	-1	-1	-1	0	-1	0	0	-1
chr15	45694518	45713616	SPATA5L1	no	no	0	0	-1	-1	-1	-1	-1	-1	0	0	-1	0	-1	0	-1	0	-1	-1	0	-1	-1	-1	-1
chr15	45923345	45983479	SQRDL	no	no	0	0	0	0	0	-1	-1	0	-1	-1	0	0	0	-1	0	-1	-1	-1	0	-1	-1	0	-1
chr15	49030134	49103343	CEP152	no	no	0	0	-1	0	-1	0	-1	-1	-1	-1	-1	-1	-1	-1	0	-1	-1	-1	-1	-1	-1	-1	-1
chr15	49280834	49338760	SECISBP2L	no	no	0	0	-1	0	-1	0	-1	-1	0	-1	-1	-1	0	0	0	0	-1	0	0	0	-1	-1	-1
chr15	49417470	49447854	COPS2	no	no	0	0	-1	-1	-1	0	-1	-1	-1	-1	-1	-1	-1	0	-1	-1	-1	0	0	0	-1	-1	-1
chr15	49447975	49622002	GALK2	no	no	0	0	-1	-1	-1	0	-1	-1	-1	-1	0	-1	-1	0	-1	-1	0	0	0	0	-1	-1	-1
chr15	50716578	50793277	USP8	yes	yes	1	1	-1	0	-1	-1	-1	-1	0	-1	-1	0	-1	0	0	-1	0	0	-1	1	0	-1	-1
chr15	50849351	50979012	TRPM7	no	no	0	0	0	0	-1	-1	0	-1	0	-1	0	-1	-1	0	0	0	-1	0	0	0	-1	0	-1
chr15	51200868	51298097	AP4E1	no	no	0	0	0	0	-1	-1	-1	-1	-1	-1	-1	-1	-1	-1	0	-1	-1	-1	0	-1	0	-1	-1
chr15	51739920	51914967	DMXL2	no	no	0	0	-1	-1	0	-1	-1	-1	-1	-1	-1	-1	-1	-1	-1	-1	-1	0	-1	0	0	-1	-1
chr15	52413122	52483565	GNB5	no	no	0	0	-1	0	-1	-1	-1	-1	-1	-1	-1	0	-1	-1	-1	-1	-1	-1	-1	-1	-1	-1	-1
chr15	52599479	52821247	MYO5A	no	no	0	0	-1	0	-1	-1	0	-1	0	-1	-1	0	-1	0	-1	0	-1	0	0	0	-1	0	-1
chr15	52873517	52970953	FAM214A	no	no	0	0	-1	0	-1	0	-1	-1	-1	-1	0	-1	-1	0	-1	-1	-1	0	-1	0	0	-1	-1
chr15	54305100	54920806	UNC13C	yes	yes	1	1	-1	0	0	-1	-1	-1	0	0	0	0	-1	-1	0	-1	-1	-1	-1	0	-1	1	-1
chr15	55473511	55489231	RSL24D1	no	no	0	0	-1	0	-1	-1	-1	-1	-1	-1	-1	-1	-1	0	0	-1	-1	-1	-1	-1	-1	-1	-1
chr15	55611132	55647846	PIGB	no	no	0	0	-1	0	-1	-1	-1	-1	-1	-1	-1	-1	0	-1	-1	0	-1	-1	0	0	-1	0	-1
chr15	55647420	55790782	CCPG1|DYX1C1	no	no	0	0	-1	0	-1	-1	0	-1	0	-1	-1	-1	0	-1	0	-1	-1	-1	0	-1	0	0	-1
chr15	56119121	56285835	NEDD4	no	no	0	0	-1	-1	-1	-1	-1	-1	-1	-1	-1	0	-1	0	0	-1	-1	-1	0	0	-1	-1	-1
chr15	56379478	56535483	RFX7	no	no	0	0	-1	-1	0	-1	-1	-1	-1	-1	-1	-1	-1	0	-1	0	-1	-1	0	-1	-1	-1	-1
chr15	56922373	57210697	ZNF280D|LOC145783	no	no	0	0	-1	-1	-1	0	-1	-1	-1	-1	-1	-1	-1	0	0	-1	-1	-1	-1	-1	-1	-1	-1
chr15	57884101	58009755	MYZAP|GCOM1|POLR2M	no	no	0	0	-1	0	0	-1	-1	0	-1	0	0	-1	-1	-1	-1	-1	-1	-1	-1	0	-1	-1	-1
chr15	57998900	58001556	POLR2M	no	no	0	0	-1	0	0	-1	-1	0	-1	0	0	-1	-1	-1	-1	-1	-1	-1	-1	0	-1	-1	-1
chr15	58245621	58571462	ALDH1A2	no	no	0	0	0	-1	-1	-1	-1	0	-1	-1	-1	-1	-1	-1	-1	-1	-1	-1	-1	-1	-1	-1	-1
chr15	58430394	58478110	AQP9	no	no	0	0	0	-1	-1	-1	-1	0	-1	-1	-1	-1	-1	-1	-1	-1	-1	-1	-1	-1	-1	-1	-1
chr15	58888509	59042177	ADAM10	no	no	0	0	-1	-1	-1	-1	-1	-1	-1	-1	-1	-1	-1	-1	-1	0	-1	-1	-1	-1	-1	-1	-1
chr15	58983301	58985324	HSP90AB4P	no	no	0	0	-1	-1	-1	-1	-1	-1	-1	-1	-1	-1	-1	-1	-1	0	-1	-1	-1	-1	-1	-1	-1
chr15	59171243	59225852	SLTM	no	no	0	0	-1	-1	-1	0	-1	-1	-1	-1	-1	-1	-1	-1	-1	0	-1	-1	-1	-1	-1	-1	-1
chr15	59279864	59389253	RNF111	no	no	0	0	-1	0	-1	0	-1	-1	0	-1	-1	0	0	-1	-1	0	0	0	-1	0	-1	-1	-1
chr15	59428562	59665071	MYO1E	no	no	0	0	-1	0	0	0	0	0	-1	0	0	0	-1	-1	0	0	0	-1	0	0	0	-1	0
chr15	59730371	59815751	FAM81A	no	no	0	0	-1	-1	-1	-1	-1	-1	0	-1	-1	0	0	-1	-1	-1	-1	-1	-1	0	-1	-1	-1
chr15	59955061	59981642	BNIP2	no	no	0	0	0	0	0	0	0	0	-1	-1	0	0	-1	-1	-1	-1	0	-1	0	-1	0	0	0
chr15	60771379	60823166	BC035094	no	no	0	0	-1	-1	-1	0	-1	-1	-1	-1	-1	-1	-1	-1	-1	-1	-1	-1	-1	-1	-1	-1	-1
chr15	60780482	61521502	RORA	no	no	0	0	-1	-1	-1	0	-1	-1	-1	-1	-1	-1	-1	-1	-1	-1	-1	-1	-1	-1	-1	-1	-1
chr15	62144589	62352664	VPS13C	yes	no	1	0	0	0	0	0	0	-1	0	-1	0	0.166667	0	0	0	0	0	-1	0	-1	-1	0	-1
chr15	63413998	63434260	LACTB	no	no	0	0	0	0	-1	-1	-1	-1	-1	-1	-1	0	0	0	0	0	-1	0	-1	-1	-1	0	0
chr15	63481727	63559973	RAB8B	no	no	0	0	-1	-1	-1	-1	-1	-1	-1	-1	-1	-1	-1	-1	0	-1	0	-1	-1	-1	-1	-1	0
chr15	63569748	63601325	APH1B	no	no	0	0	-1	-1	-1	-1	-1	-1	-1	-1	-1	-1	-1	-1	0	-1	-1	-1	-1	-1	-1	-1	-1
chr15	63900816	64126147	AK091624|HERC1	yes	no	1	0	0	0	0	-1	-1	-1	-1	-1	-1	-1	0	0	0	-1	-1	-1	-1	0	0.5	-1	-1
chr15	64388082	64436433	SNX1	no	no	0	0	-1	-1	0	-1	-1	0	-1	-1	-1	-1	0	-1	-1	-1	-1	-1	-1	-1	-1	-1	-1
chr15	64457715	64665968	CSNK1G1|AL137522	no	no	0	0	-1	0	0	-1	-1	0	-1	-1	-1	-1	0	0	-1	0	-1	-1	0	-1	-1	-1	-1
chr15	64680002	64747502	TRIP4	yes	yes	1	1	-1	0	-1	-1	-1	-1	-1	-1	-1	0	-1	0	0	0	0	-1	1	-1	0	-1	0
chr15	64752940	64978266	ZNF609	no	no	0	0	-1	-1	-1	-1	-1	0	-1	-1	-1	0	-1	0	-1	0	-1	-1	0	-1	0	-1	0
chr15	65107832	65117838	PIF1	yes	yes	1	1	0	0	0	-1	0	-1	-1	0	-1	0	-1	0	-1	-1	0	0	-1	-1	1	0	0
chr15	65134081	65160201	PLEKHO2	no	no	0	0	0	-1	-1	-1	-1	0	-1	-1	-1	-1	0	-1	-1	0	-1	-1	-1	-1	-1	-1	-1
chr15	65204100	65251041	ANKDD1A	yes	yes	1	1	-1	-1	-1	-1	0	-1	-1	-1	-1	-1	-1	-1	-1	-1	-1	-1	-1	-1	1	-1	-1
chr15	65550436	65579018	PARP16	no	no	0	0	0	-1	-1	-1	0	-1	-1	0	-1	0	0	-1	0	-1	0	-1	-1	0	-1	-1	-1
chr15	65952956	66084631	DENND4A	no	no	0	0	0	-1	0	-1	-1	-1	0	-1	-1	-1	-1	0	0	-1	-1	-1	-1	0	-1	-1	-1
chr15	66585632	66626236	DIS3L	no	no	0	0	-1	0	0	0	0	0	0	0	-1	0	0	0	0	-1	0	0	0	-1	0	0	0
chr15	66629007	66649054	TIPIN	no	no	0	0	-1	-1	-1	0	0	-1	0	-1	-1	0	0	0	0	-1	0	0	-1	-1	-1	0	0
chr15	66679210	66783882	MAP2K1	no	no	0	0	-1	-1	-1	-1	-1	-1	-1	-1	-1	-1	-1	-1	0	-1	-1	-1	-1	-1	-1	-1	-1
chr15	66797430	66841822	ZWILCH	yes	yes	1	1	-1	0	1	-1	0	0	0	0	-1	-1	-1	-1	-1	-1	0	-1	-1	-1	-1	-1	-1
chr15	67358194	67487533	SMAD3	yes	yes	1	1	-1	-1	-1	-1	0	0	0	-1	-1	-1	1	-1	-1	-1	0	0	0	0	-1	-1	-1
chr15	67493366	67547533	AAGAB	yes	yes	1	1	-1	0	0	-1	0	-1	0	-1	0	1	-1	0	-1	-1	-1	0	0	-1	0	-1	-1
chr15	68594041	68724492	ITGA11	no	no	0	0	-1	-1	-1	-1	-1	-1	-1	-1	-1	-1	-1	-1	-1	-1	-1	-1	-1	-1	0	-1	-1
chr15	69706626	69740764	KIF23	no	no	0	0	-1	-1	-1	-1	-1	-1	0	-1	-1	-1	-1	-1	-1	0	-1	0	-1	-1	-1	0	-1
chr15	70340542	70390256	TLE3	no	no	0	0	0	-1	0	-1	0	-1	-1	0	-1	0	-1	0	0	0	-1	-1	-1	0	0	0	0
chr15	70946892	71055850	UACA	no	no	0	0	-1	0	-1	-1	-1	-1	-1	-1	-1	-1	-1	-1	-1	0	-1	-1	-1	-1	-1	-1	-1
chr15	71123888	71146498	LARP6	yes	yes	2	2	-1	-1	1	-1	-1	-1	-1	1	-1	-1	-1	-1	-1	-1	-1	-1	-1	-1	-1	-1	-1
chr15	72118360	72410422	MYO9A	no	no	0	0	-1	-1	-1	-1	-1	-1	-1	-1	-1	-1	-1	-1	-1	-1	-1	-1	-1	0	-1	-1	-1
chr15	72491369	72523727	PKM2	no	no	0	0	-1	-1	-1	-1	-1	0	-1	-1	-1	-1	-1	-1	-1	-1	-1	-1	-1	-1	-1	-1	-1
chr15	72559085	72668520	CELF6	no	no	0	0	-1	-1	-1	-1	-1	-1	-1	-1	-1	-1	-1	0	-1	-1	-1	-1	-1	-1	-1	-1	-1
chr15	72635777	72668520	HEXA	no	no	0	0	-1	-1	-1	-1	-1	-1	-1	-1	-1	-1	-1	0	-1	-1	-1	-1	-1	-1	-1	-1	-1
chr15	72978519	73030817	BBS4	no	no	0	0	-1	-1	0	0	-1	-1	-1	0	-1	0	-1	0	0	-1	0	-1	-1	-1	0	-1	-1
chr15	73043707	73076126	ADPGK	no	no	0	0	-1	-1	-1	-1	-1	-1	0	0	-1	0	-1	-1	-1	-1	-1	-1	-1	-1	-1	-1	-1
chr15	74287013	74340155	PML	no	no	0	0	-1	0	-1	0	-1	-1	0	0	-1	0	0	-1	0	-1	-1	-1	-1	0	-1	-1	-1
chr15	74701629	74726299	SEMA7A	no	no	0	0	0	-1	0	-1	-1	0	-1	-1	0	-1	-1	0	0	-1	0	-1	-1	0	-1	0	-1
chr15	75011882	75017877	CYP1A1	no	no	0	0	-1	-1	-1	0	-1	-1	-1	-1	-1	-1	-1	-1	-1	-1	0	-1	-1	-1	-1	-1	-1
chr15	75074424	75095539	CSK	no	no	0	0	-1	-1	-1	-1	-1	0	-1	-1	0	-1	-1	-1	0	-1	-1	-1	-1	-1	-1	0	-1
chr15	75128458	75135552	ULK3	no	no	0	0	-1	-1	-1	-1	-1	-1	-1	0	0	-1	-1	0	-1	-1	-1	-1	0	-1	0	0	-1
chr15	75182409	75190565	MPI	no	no	0	0	-1	-1	0	-1	0	0	-1	-1	-1	-1	-1	0	0	-1	-1	-1	-1	-1	-1	-1	-1
chr15	75315926	75343067	PPCDC	no	no	0	0	-1	-1	-1	0	-1	-1	-1	-1	-1	-1	0	-1	-1	0	-1	-1	-1	-1	-1	-1	-1
chr15	75491232	75504510	C15orf39	no	no	0	0	0	-1	0	0	0	-1	-1	-1	-1	0	0	-1	-1	0	-1	0	-1	-1	-1	-1	-1
chr15	75648132	75660941	MAN2C1	no	no	0	0	0	0	-1	-1	0	-1	0	-1	0	0	-1	0	-1	0	0	0	-1	-1	0	0	-1
chr15	75890423	75918719	SNUPN	no	no	0	0	-1	-1	-1	-1	-1	-1	-1	-1	-1	-1	-1	-1	-1	-1	-1	-1	0	-1	0	0	-1
chr15	75931425	75941047	IMP3	no	no	0	0	-1	0	0	0	-1	0	-1	-1	0	-1	0	0	-1	-1	-1	-1	-1	-1	0	0	-1
chr15	75966662	76005189	CSPG4	no	no	0	0	-1	-1	-1	-1	-1	-1	-1	-1	-1	-1	-1	-1	-1	-1	-1	-1	-1	-1	0	-1	-1
chr15	76508628	76603810	ETFA	no	no	0	0	-1	-1	-1	0	-1	-1	-1	-1	-1	-1	-1	-1	-1	0	0	-1	-1	-1	-1	0	-1
chr15	76640526	77197744	SCAPER	no	no	0	0	0	-1	0	-1	-1	-1	-1	0	-1	0	-1	-1	0	-1	-1	-1	-1	-1	-1	-1	-1
chr15	77223961	77242601	RCN2	no	no	0	0	0	-1	0	-1	-1	-1	-1	-1	-1	0	0	-1	-1	-1	-1	-1	-1	-1	-1	-1	-1
chr15	77336359	77363570	TSPAN3	no	no	0	0	-1	-1	0	-1	-1	0	0	-1	0	-1	-1	-1	0	0	-1	-1	0	-1	-1	0	-1
chr15	77400497	77712446	PEAK1|AX747193	no	no	0	0	0	-1	-1	0	-1	-1	0	-1	-1	-1	-1	-1	-1	-1	-1	-1	0	-1	0	-1	-1
chr15	78396990	78423878	CIB2	yes	yes	2	2	-1	-1	-1	-1	-1	-1	-1	1	-1	-1	-1	-1	-1	0	-1	0	-1	0	-1	-1	1
chr15	78556486	78574538	DNAJA4	yes	yes	3	3	1	0	-1	-1	1	-1	1	-1	-1	-1	0	0	0	-1	-1	-1	-1	-1	-1	-1	-1
chr15	78575577	78591940	WDR61	no	no	0	0	-1	-1	0	-1	-1	-1	-1	0	-1	-1	-1	0	-1	-1	0	-1	-1	-1	0	0	-1
chr15	78730517	78793798	IREB2	no	no	0	0	0	-1	-1	-1	0	0	-1	0	0	-1	0	-1	-1	-1	-1	0	-1	-1	0	0	0
chr15	78832746	78841563	PSMA4	no	no	0	0	-1	-1	-1	0	-1	0	-1	-1	-1	-1	-1	-1	-1	-1	0	-1	0	-1	0	0	-1
chr15	78857861	78887611	CHRNA5	no	no	0	0	-1	0	-1	-1	-1	0	-1	-1	0	-1	-1	-1	-1	-1	-1	-1	0	-1	-1	-1	-1
chr15	79214091	79237420	CTSH	no	no	0	0	-1	-1	-1	-1	-1	-1	-1	0	-1	-1	-1	-1	-1	-1	-1	-1	-1	-1	-1	-1	-1
chr15	79252288	79383215	RASGRF1	no	no	0	0	-1	-1	-1	0	-1	-1	-1	-1	-1	-1	-1	-1	-1	-1	-1	-1	-1	-1	-1	-1	-1
chr15	79603490	79704334	TMED3	no	no	0	0	0	-1	-1	-1	-1	-1	-1	-1	-1	-1	-1	-1	-1	-1	-1	-1	-1	-1	-1	-1	-1
chr15	80135888	80216096	MTHFS|ST20-MTHFS|AK054972|ST20	no	no	0	0	-1	-1	0	-1	0	0	-1	-1	-1	0	-1	-1	-1	-1	-1	-1	-1	-1	-1	-1	-1
chr15	80253231	80263643	BCL2A1	yes	no	3	0	-1	-1	-1	-1	0	-1	-1	-1	-1	-1	-1	0.25	-1	0	0	0.25	0	0.25	-1	-1	0
chr15	81475092	81605104	IL16	yes	yes	1	1	0	-1	-1	-1	-1	-1	0	-1	-1	-1	0	-1	-1	1	-1	-1	-1	0	-1	-1	0
chr15	82422560	82555104	EFTUD1	no	no	0	0	0	0	0	0	0	-1	-1	0	0	-1	-1	-1	0	0	-1	0	-1	0	0	0	-1
chr15	83211950	83316728	CPEB1	yes	yes	1	1	-1	-1	-1	-1	-1	-1	-1	-1	-1	-1	-1	-1	-1	-1	-1	0	-1	-1	-1	1	-1
chr15	83477972	83503613	WHAMM	no	no	0	0	-1	-1	0	-1	-1	-1	-1	-1	0	0	0	0	-1	0	-1	-1	0	-1	0	-1	0
chr15	83657714	83680393	C15orf40	no	no	0	0	-1	-1	0	0	-1	0	-1	0	-1	-1	-1	0	-1	0	0	-1	0	-1	0	-1	-1
chr15	85186011	85197524	WDR73	no	no	0	0	0	0	-1	0	0	-1	0	-1	-1	0	0	0	0	0	-1	0	0	0	-1	-1	-1
chr15	85187181	85190709	AL357213	no	no	0	0	0	0	-1	0	0	-1	0	-1	-1	0	0	0	0	0	-1	0	0	0	-1	-1	-1
chr15	85291817	85349663	ZNF592	no	no	0	0	0	0	0	-1	0	-1	0	-1	-1	-1	0	0	0	0	-1	0	0	0	-1	0	0
chr15	85923870	86292586	AKAP13	no	no	0	0	0	0	-1	0	0	0	-1	0	0	-1	0	0	-1	0	0	0	0	0	0	0	0
chr15	86302558	86338189	KLHL25	no	no	0	0	-1	-1	-1	-1	-1	-1	-1	0	-1	-1	-1	-1	-1	-1	-1	-1	-1	-1	0	-1	-1
chr15	89164526	89175512	AEN	no	no	0	0	0	0	0	0	0	-1	-1	-1	-1	-1	-1	0	0	0	0	0	0	-1	0	0	-1
chr15	89420518	89438770	HAPLN3	yes	yes	1	1	-1	-1	-1	-1	-1	-1	-1	-1	-1	-1	-1	-1	-1	-1	-1	-1	-1	-1	1	-1	0
chr15	89441913	89456663	MFGE8	no	no	0	0	-1	-1	-1	-1	-1	0	-1	-1	-1	-1	-1	-1	-1	-1	-1	-1	-1	-1	-1	-1	-1
chr15	89787193	89860362	FANCI	no	no	0	0	0	-1	-1	0	0	-1	-1	0	0	0	0	-1	-1	-1	0	-1	0	0	0	0	0
chr15	89859535	89878026	POLG	no	no	0	0	-1	0	-1	-1	-1	-1	-1	0	0	-1	-1	-1	-1	-1	-1	-1	-1	-1	-1	0	-1
chr15	90118817	90171253	C15orf42	no	no	0	0	0	0	0	0	-1	0	0	0	-1	0	0	-1	-1	0	0	0	0	-1	0	-1	-1
chr15	90226286	90233958	PEX11A	no	no	0	0	0	0	0	0	-1	-1	-1	-1	-1	0	-1	-1	0	-1	0	-1	0	-1	0	-1	-1
chr15	90544751	90625432	ZNF710	no	no	0	0	-1	0	-1	0	0	0	-1	-1	-1	0	-1	0	0	0	0	-1	0	-1	0	-1	0
chr15	90728151	90772892	SEMA4B	no	no	0	0	-1	-1	-1	-1	0	-1	0	-1	-1	0	-1	0	0	0	-1	0	-1	0	0	-1	-1
chr15	90777486	90785312	C15orf58	no	no	0	0	-1	-1	-1	-1	-1	-1	-1	-1	-1	-1	-1	-1	-1	-1	-1	-1	-1	0	-1	-1	-1
chr15	90792763	90815443	TTLL13	no	no	0	0	-1	-1	-1	-1	-1	-1	0	0	-1	-1	-1	-1	0	-1	-1	-1	-1	-1	-1	-1	-1
chr15	90808894	90815443	NGRN	no	no	0	0	-1	-1	-1	-1	-1	-1	0	0	-1	-1	-1	-1	0	-1	-1	-1	-1	-1	-1	-1	-1
chr15	90931472	91045475	IQGAP1	no	no	0	0	0	-1	-1	-1	-1	-1	-1	-1	-1	0	0	0	0	0	0	-1	0	0	0	-1	0
chr15	91073197	91188577	CRTC3	no	no	0	0	0	-1	-1	-1	0	-1	-1	0	0	0	0	0	0	0	-1	-1	0	0	0	-1	-1
chr15	91260578	91358686	BLM	no	no	0	0	0	-1	-1	-1	-1	-1	0	0	-1	-1	-1	-1	0	0	0	-1	0	-1	-1	0	-1
chr15	91427664	91439006	FES	yes	yes	2	2	-1	-1	0	-1	-1	-1	-1	-1	-1	-1	-1	-1	-1	0	-1	-1	-1	1	-1	1	-1
chr15	91446565	91465815	MAN2A2	no	no	0	0	-1	0	0	-1	-1	-1	-1	-1	-1	0	0	-1	0	-1	0	-1	0	-1	-1	-1	-1
chr15	91473409	91497323	UNC45A	no	no	0	0	-1	0	0	-1	-1	0	0	-1	0	0	-1	-1	0	0	-1	0	0	0	-1	-1	-1
chr15	91509267	91537804	PRC1	no	no	0	0	-1	0	0	-1	-1	-1	-1	-1	-1	0	0	-1	0	-1	-1	-1	0	-1	-1	-1	-1
chr15	91541773	91565833	VPS33B	no	no	0	0	0	0	0	-1	-1	-1	0	-1	-1	0	0	0	-1	-1	-1	-1	0	-1	-1	-1	-1
chr15	91643181	91844539	SV2B	no	no	0	0	0	-1	-1	-1	-1	-1	0	-1	-1	-1	-1	-1	-1	-1	-1	-1	-1	0	-1	-1	-1
chr15	93426072	93571237	LOC100507217|CHD2	no	no	0	0	0	0	-1	-1	-1	-1	0	0	0	0	0	0	-1	-1	0	0	0	0	0	0	0
chr15	94774800	95027181	MCTP2	no	no	0	0	-1	-1	0	-1	-1	-1	-1	-1	-1	0	-1	-1	-1	-1	-1	-1	0	-1	0	-1	-1
chr15	99676527	99791428	TTC23	no	no	0	0	0	-1	-1	0	-1	-1	-1	-1	-1	-1	-1	0	-1	-1	-1	-1	-1	-1	0	-1	-1
chr15	99791651	99927280	LRRC28	yes	yes	3	3	-1	-1	-1	1	-1	-1	-1	-1	-1	-1	1	-1	-1	-1	-1	-1	-1	-1	-1	-1	1
chr15	100106132	100256629	MEF2A	no	no	0	0	-1	-1	-1	-1	-1	-1	-1	-1	-1	0	-1	0	-1	-1	-1	-1	0	-1	-1	-1	-1
chr15	100255905	100273626	LYSMD4	no	no	0	0	-1	-1	-1	-1	-1	-1	-1	-1	-1	-1	-1	-1	-1	-1	-1	-1	0	0	-1	-1	-1
chr15	101109427	101142445	LINS	no	no	0	0	0	0	0	-1	0	-1	0	0	-1	-1	0	-1	0	0	-1	-1	0	0	-1	0	-1
chr15	101459459	101610317	LRRK1	no	no	0	0	0	0	0	0	0	-1	0	0	0	0	0	0	0	0	-1	0	0	0	0	0	0
chr15	101715927	101792137	CHSY1	no	no	0	0	-1	0	0	0	-1	0	0	-1	-1	-1	0	0	0	0	0	0	-1	0	0	0	0
chr15	102193954	102264645	TARSL2	no	no	0	0	-1	0	0	-1	0	-1	-1	-1	-1	-1	-1	-1	-1	-1	-1	0	-1	-1	-1	-1	-1
chr16	127017	135843	MPG	no	no	0	0	-1	-1	-1	-1	-1	0	-1	-1	-1	-1	-1	-1	-1	-1	-1	-1	-1	-1	-1	-1	-1
chr16	134272	188697	NPRL3	no	no	0	0	-1	-1	-1	-1	-1	-1	-1	-1	-1	-1	-1	0	-1	-1	-1	-1	-1	-1	-1	-1	-1
chr16	238969	385566	LUC7L	no	no	0	0	-1	0	0	-1	-1	-1	0	0	-1	0	0	-1	0	0	-1	0	-1	0	0	-1	0
chr16	284800	319942	ITFG3	no	no	0	0	-1	0	0	-1	-1	-1	0	0	-1	0	-1	-1	-1	0	-1	0	-1	-1	0	-1	0
chr16	337439	402676	AXIN1	no	no	0	0	-1	0	-1	-1	0	-1	0	0	-1	0	0	-1	0	0	0	0	0	0	0	-1	0
chr16	417383	420569	MRPL28	yes	yes	4	4	-1	0	-1	-1	-1	-1	-1	1	0	0	-1	0	0	0	1	0	1	-1	1	-1	0
chr16	420775	431978	TMEM8A	no	no	0	0	0	0	-1	-1	-1	-1	-1	0	0	-1	-1	0	0	0	0	-1	-1	-1	0	-1	0
chr16	446724	450754	NME4	no	no	0	0	-1	-1	-1	-1	0	-1	-1	-1	-1	0	0	0	-1	-1	-1	-1	-1	0	-1	-1	-1
chr16	577855	604636	SOLH	no	no	0	0	-1	-1	-1	-1	0	0	-1	-1	-1	-1	0	0	-1	-1	-1	-1	-1	-1	0	-1	-1
chr16	617031	634136	PIGQ	no	no	0	0	0	0	-1	-1	-1	-1	-1	-1	0	-1	0	-1	-1	-1	-1	-1	-1	-1	0	-1	-1
chr16	632876	633922	PIGQ	no	no	0	0	0	-1	-1	-1	-1	-1	-1	-1	0	-1	0	-1	-1	-1	-1	-1	-1	-1	0	-1	-1
chr16	699362	717829	WDR90	no	no	0	0	-1	-1	-1	-1	-1	-1	-1	0	-1	-1	-1	0	-1	0	-1	-1	0	-1	0	0	0
chr16	718082	724174	RHOT2	no	no	0	0	-1	-1	-1	-1	-1	-1	-1	0	-1	-1	-1	0	-1	0	-1	-1	0	-1	0	-1	0
chr16	734701	740400	WDR24	no	no	0	0	0	-1	-1	0	-1	-1	-1	-1	-1	-1	-1	-1	-1	-1	-1	-1	-1	-1	0	0	0
chr16	772581	776880	CCDC78	no	no	0	0	-1	-1	-1	0	-1	-1	-1	-1	-1	-1	-1	-1	-1	-1	-1	-1	-1	-1	-1	-1	-1
chr16	776957	779715	HAGHL	no	no	0	0	-1	0	-1	-1	-1	-1	-1	-1	0	-1	0	-1	-1	-1	-1	0	-1	-1	-1	0	-1
chr16	779768	790997	NARFL	no	no	0	0	-1	-1	-1	-1	-1	-1	-1	-1	0	-1	0	-1	-1	-1	0	0	-1	-1	-1	-1	-1
chr16	838621	848074	CHTF18	no	no	0	0	-1	0	0	0	0	-1	-1	-1	0	-1	-1	-1	-1	-1	-1	-1	-1	-1	0	-1	0
chr16	903634	1031318	LMF1	no	no	0	0	0	-1	-1	-1	-1	-1	-1	-1	-1	-1	-1	-1	-1	0	-1	-1	-1	-1	-1	-1	-1
chr16	1359153	1377019	UBE2I	no	no	0	0	-1	-1	-1	-1	-1	-1	-1	-1	-1	-1	-1	0	-1	-1	0	-1	-1	0	-1	0	-1
chr16	1494934	1525085	CLCN7	no	no	0	0	-1	-1	-1	-1	-1	-1	-1	-1	0	0	-1	0	-1	-1	0	0	0	0	0	0	0
chr16	1543351	1560460	TELO2	no	no	0	0	-1	-1	0	-1	-1	0	-1	0	0	0	0	0	-1	0	-1	0	0	0	0	0	0
chr16	1560427	1662109	IFT140	no	no	0	0	-1	-1	-1	-1	-1	0	-1	-1	-1	-1	-1	-1	-1	-1	-1	-1	-1	0	-1	0	-1
chr16	1664640	1736695	CRAMP1L	no	no	0	0	-1	-1	-1	-1	-1	-1	0	-1	-1	-1	-1	-1	-1	-1	-1	0	-1	0	-1	-1	-1
chr16	1756220	1820318	MAPK8IP3	no	no	0	0	0	0	-1	-1	-1	-1	-1	0	-1	-1	-1	-1	0	-1	-1	0	0	0	-1	0	-1
chr16	1826712	1832581	SPSB3	no	no	0	0	-1	0	-1	-1	-1	-1	-1	-1	-1	-1	-1	-1	-1	-1	-1	-1	-1	-1	-1	0	0
chr16	1832932	1839192	NUBP2	no	no	0	0	0	0	-1	-1	0	0	-1	-1	-1	-1	0	-1	-1	0	-1	0	0	-1	0	-1	0
chr16	1877224	1890203	FAHD1	no	no	0	0	0	0	-1	-1	-1	-1	0	0	-1	0	0	-1	-1	0	-1	0	-1	0	-1	0	0
chr16	1903351	2173093	TCRBV20S1	no	no	0	0	0	0	-1	-1	0	0	-1	-1	-1	0	0	0	0	-1	-1	0	0	0	-1	0	0
chr16	2009516	2011976	NDUFB10	no	no	0	0	-1	-1	-1	-1	-1	-1	-1	-1	-1	-1	0	-1	-1	-1	-1	-1	-1	-1	-1	-1	-1
chr16	2022063	2028751	TBL3	no	no	0	0	-1	0	-1	-1	0	0	-1	-1	-1	-1	0	-1	-1	-1	-1	-1	0	0	-1	0	0
chr16	2047767	2059763	ZNF598	no	no	0	0	0	-1	-1	-1	0	-1	-1	-1	-1	0	-1	0	0	-1	-1	0	-1	0	-1	-1	0
chr16	2097989	2138713	TSC2	no	no	0	0	-1	-1	-1	-1	0	-1	-1	-1	-1	0	-1	-1	-1	-1	-1	-1	0	-1	-1	-1	-1
chr16	2255177	2259418	MLST8	no	no	0	0	-1	0	-1	-1	0	-1	-1	0	-1	-1	-1	-1	-1	0	-1	-1	-1	0	-1	-1	-1
chr16	2273566	2285743	E4F1	no	no	0	0	-1	-1	-1	-1	0	-1	-1	-1	-1	-1	-1	-1	-1	0	-1	-1	-1	0	-1	-1	-1
chr16	2325878	2390747	ABCA3	no	no	0	0	-1	-1	-1	-1	-1	-1	-1	-1	-1	-1	-1	-1	-1	-1	-1	-1	-1	-1	0	-1	-1
chr16	2510114	2514964	C16orf59	no	no	0	0	-1	-1	-1	-1	0	-1	-1	0	0	-1	-1	-1	0	-1	-1	-1	-1	-1	-1	-1	-1
[truncated: 3,764 more rows]

## Sheet: NA12878 1000 Genome Project SNP
Supplementary Table 2
chr	start	end	gene	ASE_score	ASE	High_ASE
chr1	948846	949919	ISG15	0	no	no
chr1	955502	991499	AGRN	0	no	no
chr1	1407163	1444689	ATAD3B	0	no	no
chr1	1682670	1711508	NADK	0	no	no
chr1	2323213	2336885	RER1	0	no	no
chr1	2336240	2344010	PEX10	0	no	no
chr1	2439974	2458035	PANK4	0	no	no
chr1	2486162	2488450	LOC100133445	0	no	no
chr1	2487804	2495188	TNFRSF14	0	no	no
chr1	2487804	2495267	TNFRSF14	0	no	no
chr1	3696783	3713068	LRRC47	0	no	no
chr1	6245079	6259679	RPL22	0	no	no
chr1	6266188	6281359	RNF207	0	no	no
chr1	6640055	6649340	ZBTB48	0	no	no
chr1	6650778	6662929	KLHL21	0	no	no
chr1	8412463	8877699	RERE	0	no	no
chr1	9294862	9331394	H6PD	0	no	no
chr1	9789078	9884550	CLSTN1	0	no	no
chr1	10270763	10441661	KIF1B	0	no	no
chr1	10459084	10480201	PGD	0	no	no
chr1	10535002	10690815	PEX14	0	no	no
chr1	10696665	10856707	CASZ1	0	no	no
chr1	11724149	11734409	FBXO6	0	no	no
chr1	11845786	11866160	MTHFR	0	no	no
chr1	12123433	12204264	TNFRSF8	0	no	no
chr1	12227059	12269277	TNFRSF1B	0	no	no
chr1	14026734	14151574	PRDM2|AK124197	0	no	no
chr1	15479027	15546974	TMEM51	0	no	no
chr1	16010826	16061264	PLEKHM2	0	no	no
chr1	16174358	16266950	SPEN	0	no	no
chr1	16268363	16302627	ZBTB17	0	no	no
chr1	17733250	17766250	RCC2	0	no	no
chr1	19398603	19536746	AX747516|UBR4	0	no	no
chr1	19544583	19578046	KIAA0090	0.25	yes	no
chr1	19578074	19586622	MRTO4	0	no	no
chr1	19923470	19984949	C1orf151-NBL1|NBL1	0	no	no
chr1	19923470	19956315	MINOS1	0	no	no
chr1	20008705	20126758	TMCO4	1	yes	yes
chr1	20208887	20239437	OTUD3	0	no	no
chr1	20825940	20834674	MUL1	0	no	no
chr1	22778343	22857650	ZBTB40	0	no	no
chr1	24069855	24088549	TCEB3	0	no	no
chr1	24480646	24513765	IL28RA	0	no	no
chr1	24742244	24799473	NIPAL3	0	no	no
chr1	25548766	25559013	SYF2	0	no	no
chr1	26560692	26605299	CEP85	0	no	no
chr1	26608772	26644756	UBXN11	0	no	no
chr1	26644410	26647014	CD52	0	no	no
chr1	26758772	26797795	DHDDS	0	no	no
chr1	27425299	27481451	SLC9A1	0	no	no
chr1	27668482	27680423	SYTL1	1	yes	yes
chr1	27860755	27930361	AHDC1	0	no	no
chr1	28286503	28294604	XKR8	0	no	no
chr1	28562601	28564616	ATPIF1	0	no	no
chr1	28696092	28826881	PHACTR4	0	no	no
chr1	28832454	28865708	RCC1	0	no	no
chr1	29474249	29508637	SRSF4	0	no	no
chr1	29519384	29557454	MECR	0	no	no
chr1	31205314	31230683	LAPTM5	0	no	no
chr1	31732414	31742513	SNRNP40	0	no	no
chr1	31732414	31769644	SNRNP40	0	no	no
chr1	31882411	31907527	SERINC2	0	no	no
chr1	32538502	32568467	TMEM39B	0	no	no
chr1	32671235	32674288	IQCC	0	no	no
chr1	32674694	32681797	DCDC2B	0	no	no
chr1	32680077	32687926	TMEM234	0	no	no
chr1	33240839	33283633	YARS	0	no	no
chr1	33402049	33430286	RNF19B	0	no	no
chr1	36335408	36389899	EIF2C1	0	no	no
chr1	36883506	36916086	OSCP1	0	no	no
chr1	38002141	38019903	SNIP1	0	no	no
chr1	38147241	38157888	C1orf109	0	no	no
chr1	38326368	38412729	INPP5B	0	no	no
chr1	38422651	38455761	SF3A3	0	no	no
chr1	38462441	38471187	FHL3	0	no	no
chr1	39547088	39952810	MACF1	0	no	no
chr1	40026484	40042521	PABPC4	0	no	no
chr1	40204516	40229586	PPIE	0	no	no
chr1	40222853	40254533	AB075489|BMP8B	0	no	no
chr1	40627040	40706593	RLF	0	no	no
chr1	40766162	40783060	COL9A2	0	no	no
chr1	41157241	41237276	NFYC	0	no	no
chr1	41972035	42501596	HIVEP3	0	no	no
chr1	43282775	43310660	ERMAP	0	no	no
chr1	43629844	43736607	DL489965|EBNA1BP2	0	no	no
chr1	43766565	43791552	TIE1	0	no	no
chr1	43824625	43828873	CDC20	0	no	no
chr1	43855555	43919918	SZT2	0	no	no
chr1	44679124	44686351	DMAP1	0	no	no
chr1	45205489	45233438	KIF2C	0	no	no
chr1	45266035	45271667	PLK3	0	no	no
chr1	45316193	45452361	EIF2B3	0	no	no
chr1	45468219	45477027	HECTD3	0	no	no
chr1	45477804	45481341	UROD	0	no	no
chr1	45794913	45806142	MUTYH	0	no	no
chr1	51819934	51984995	EPS15	0	no	no
chr1	53361581	53392851	ECHDC2	0	no	no
chr1	53662100	53679869	CPT2	0	no	no
chr1	53708040	53793821	LRP8	0	no	no
chr1	54317391	54355487	YIPF1	0	no	no
chr1	55222570	55230226	PARS2	0	no	no
chr1	57463578	59012446	DAB1	0	no	no
chr1	58939503	59012446	OMA1	0	no	no
chr1	59120410	59165747	MYSM1	0	no	no
chr1	62208148	62644347	INADL	0	no	no
chr1	65298905	65432619	JAK1|AK128734	0	no	no
chr1	74663895	75010116	FPGT|FPGT-TNNI3K|TNNI3K	0	no	no
chr1	75171171	75199092	CRYZ	1	yes	yes
chr1	75198835	75232360	TYW3	0	no	no
chr1	76190042	76229355	ACADM	0	no	no
chr1	79086087	79111830	IFI44L	0	no	no
chr1	85109389	85156440	SSX2IP	0	no	no
chr1	85391265	85462796	MCOLN2	0	no	no
chr1	86194915	86622446	COL24A1	0	no	no
chr1	89149921	89301938	PKN2	0	no	no
chr1	89472359	89488549	GBP3	1	yes	yes
chr1	89571842	89616258	GBP2	0	no	no
chr1	90460677	90494094	ZNF326	0	no	no
chr1	92974252	93257961	EVI5	0	no	no
chr1	94027348	94312706	BCAR3	0	no	no
chr1	94335013	94344762	DNTTIP2	0	no	no
chr1	97187174	97280605	PTBP2|PTBLP	0	no	no
chr1	97543299	98386615	DPYD	0.5	yes	no
chr1	100315639	100389579	AGL	0	no	no
chr1	101702304	101707076	S1PR1	0	no	no
chr1	109289284	109352148	STXBP3	0	no	no
chr1	109358524	109506111	AKNAD1	0	no	no
chr1	109472129	109506111	CLCC1	0	no	no
chr1	110198697	110226619	GSTM4|GSTM2	1	yes	yes
chr1	110276553	110283660	GSTM3	1	yes	yes
chr1	111413820	111442558	CD53	0	no	no
chr1	111682248	111727724	CEPT1	1	yes	yes
chr1	111729800	111747031	DENND2D	1	yes	yes
chr1	112298189	112310199	DDX20	0	no	no
chr1	112938799	113006065	CTTNBP2NL|DKFZp547A023	0	no	no
chr1	113217047	113243368	MOV10	0	no	no
chr1	114471995	114520491	HIPK1	0	no	no
chr1	117602948	117645491	TTF2	0	no	no
chr1	117653676	117664411	TRIM45	0	no	no
chr1	118148603	118171011	FAM46C	0	no	no
chr1	120161999	120190390	ZNF697	0	no	no
chr1	120454175	120612317	NOTCH2	0	no	no
chr1	144146806	145368684	NBPF16|AF379632|AF161426|NBPF14|NBPF1|DQ786323|BC073801|NBPF9|NOTCH2NL|NBPF10	0.625	yes	yes
chr1	144676436	145076186	LOC653513|PDE4DIP	0.625	yes	yes
chr1	146714290	146767443	CHD1L	0	no	no
chr1	149871154	149872348	BOLA1	0	no	no
chr1	150190716	150208504	ANP32E	0	no	no
chr1	150336989	150449041	RPRD2	0	no	no
chr1	150521897	150533412	ADAMTSL4	0	no	no
chr1	150702671	150738433	CTSS	0	no	no
chr1	150782180	150849244	ARNT	0	no	no
chr1	151023446	151032125	CDC42SE1	0	no	no
chr1	153302596	153321022	PGLYRP4	0	no	no
chr1	153901976	153919154	DENND4B	0	no	no
chr1	153920147	153931132	CRTC2	0	no	no
chr1	153940378	153946832	CREB3L4	0	no	no
chr1	154127779	154164609	TPM3	0	no	no
chr1	154377668	154441926	IL6R	0	no	no
chr1	154554533	154600456	ADAR	0	no	no
chr1	154669941	154842754	KCNN3	0	no	no
chr1	154916558	154928567	PBXIP1	0	no	no
chr1	154934773	154946959	SHC1	0	no	no
chr1	155017667	155036467	LOC100505666	0	no	no
chr1	155023421	155035252	ADAM15	0	no	no
chr1	155225769	155232176	SCAMP3	0	no	no
chr1	155278538	155290457	FDPS	1	yes	yes
chr1	155286653	155293938	C1orf104|RUSC1-AS1	1	yes	yes
chr1	155629232	155829191	YY1AP1|GON4L	0	no	no
chr1	155829259	155854990	SYT11	0	no	no
chr1	155916629	155959864	ARHGEF2	0	no	no
chr1	156005091	156023516	UBQLN4	1	yes	yes
chr1	156052368	156109878	LMNA	0	no	no
chr1	156119734	156147542	SEMA4A	0	no	no
chr1	156182778	156213123	PMF1|PMF1-BGLAP	0	no	no
chr1	156904631	157015162	ARHGEF11	0	no	no
chr1	158969757	159024945	IFI16	0	no	no
chr1	159173802	159176290	DARC	0	no	no
chr1	159997461	160001783	PIGM	0	no	no
chr1	160061128	160068618	IGSF8	0	no	no
chr1	161129253	161135516	USP21	0	no	no
chr1	161676761	161684142	FCRLA	1	yes	yes
chr1	161691333	161697933	FCRLB	0	no	no
chr1	161736033	161933860	ATF6	0	no	no
chr1	165631448	165667900	ALDH9A1	0	no	no
chr1	166026689	166135958	FAM78B	0	no	no
chr1	166039068	166135958	FAM78B	0	no	no
chr1	167905796	168045083	DCAF6	0	no	no
chr1	169890469	170043879	KIFAP3	0	no	no
chr1	171283485	171311223	FMO4	0	no	no
chr1	171750760	171766856	AK094818|METTL13	0	no	no
chr1	172389827	172437969	C1orf105	0	no	no
chr1	172362273	172413230	PIGC	0	no	no
chr1	174128551	174964445	RABGAP1L	1	yes	yes
chr1	178995073	179045702	FAM20B	0	no	no
chr1	179051111	179065129	TOR3A	0	no	no
chr1	179262848	179327814	SOAT1	0	no	no
chr1	179851419	179889211	TOR1AIP1	0	no	no
chr1	179923907	180084015	CEP350	0	no	no
chr1	180199432	180244188	LHX4	0	no	no
chr1	180238797	180243816	LOC100527964	0	no	no
chr1	181002560	181031074	MR1	0	no	no
chr1	182542768	182558394	RNASEL	0	no	no
chr1	182992594	183114727	LAMC1	0	no	no
chr1	184659624	184724041	EDEM3	0	no	no
chr1	185126191	185260913	SWT1	0	no	no
chr1	186798031	186958113	PLA2G4A	0	no	no
chr1	197053256	197115824	ASPM	0	no	no
chr1	197122813	197169672	ZBTB41	0	no	no
chr1	200520624	200589862	KIF14	0	no	no
chr1	200860626	200884864	C1orf106	0	no	no
chr1	201103899	201140702	TMEM9	0	no	no
chr1	201924618	201939789	TIMM17A	0	no	no
chr1	202696531	202777549	KDM5B	0	no	no
chr1	204485506	204677661	MDM4	0	no	no
chr1	205566694	205649630	ELK4|SLC45A3	0	no	no
chr1	206643585	206670223	IKBKE	0	no	no
chr1	207076630	207095378	FAIM3	0	no	no
chr1	207207760	207254368	PFKFB2	0	no	no
chr1	207627644	207663240	CR2	0	no	no
chr1	207669472	207815110	CR1	0	no	no
chr1	210501595	210849638	HHAT	0	no	no
chr1	211831598	211848972	NEK2	0.5	yes	no
chr1	212208918	212278187	DTL	0	no	no
chr1	212899494	212965139	NSL1	0	no	no
chr1	214776531	214837914	CENPF	0	no	no
chr1	221874763	221915516	DUSP10	0	no	no
chr1	222791443	222841351	MIA3	0	no	no
chr1	223889294	223963720	CAPN2	0	no	no
chr1	223967594	224033674	TP53BP2	0	no	no
chr1	225997796	226033262	EPHX1	0	no	no
chr1	226033232	226070420	TMEM63A	0	no	no
chr1	226548391	226595801	PARP1	0	no	no
chr1	226819390	226926876	ITPKB	0	no	no
chr1	227058272	227083804	PSEN2	0	no	no
chr1	227084588	227175246	CABC1|ADCK3	0	no	no
chr1	229456751	229478688	C1orf96	0	no	no
chr1	229652328	229694442	ABCB10	0	no	no
chr1	229728865	229761794	TAF5L	0	no	no
chr1	229761980	229795946	URB2	0	no	no
chr1	230193535	230417875	GALNT2	0	no	no
chr1	231041986	231114618	TTC13	0	no	no
chr1	231359508	231376924	C1orf131	0	no	no
chr1	231376918	231413719	GNPAT	0	no	no
chr1	231473681	231489989	C1orf124	0	no	no
chr1	233086369	233114219	NTPCR	0	no	no
chr1	233119881	233431459	PCNXL2	0	no	no
chr1	234527058	234614849	TARBP1	0	no	no
chr1	235610532	235667781	B3GALNT2	0	no	no
chr1	235824344	236046940	LYST	0	no	no
chr1	236139131	236228481	NID1	0.5	yes	no
chr1	236378421	236445339	ERO1LB	0	no	no
chr1	241695433	241758949	KMO	0	no	no
chr1	242011492	242053241	EXO1	0	no	no
chr1	243419306	243663393	SDCCAG8	0	no	no
chr1	244998638	245008359	FAM36A	0	no	no
chr1	245003939	245010243	HNRNPU-AS1	0	no	no
chr1	245318286	245866428	KIF26B	0	no	no
chr1	245912641	246670644	SMYD3	0	no	no
chr1	247108848	247242115	ZNF695|ZNF670-ZNF695	0	no	no
chr1	247197939	247242115	ZNF670	0	no	no
chr10	1034348	1063708	GTPBP4	0	no	no
chr10	3109711	3178997	PFKP	0	no	no
chr10	5726800	5805703	FAM208B	0	no	no
chr10	5931534	5979556	FBXO18	0	no	no
chr10	6052656	6104333	IL2RA	0	no	no
chr10	11047258	11378672	CELF2	0	no	no
chr10	11502508	11653679	USP6NL	0	no	no
chr10	11784355	11806065	ECHDC3	0	no	no
chr10	11962020	12085169	AK124930|UPF2	0	no	no
chr10	12110933	12165224	DHTKD1	0	no	no
chr10	12171639	12211957	SEC61A2	0	no	no
chr10	12209572	12238143	NUDT5	0	no	no
chr10	12237960	12292589	CDC123	0	no	no
chr10	13203553	13253104	MCM10	0	no	no
chr10	13359437	13390298	SEPHS1	0	no	no
chr10	13628938	13697929	PRPF18	0	no	no
chr10	13685705	14504143	FRMD4A	0	no	no
chr10	14920781	14946304	SUV39H2	0	no	no
chr10	14940227	15063862	DCLRE1C	0	no	no
chr10	16478966	16555736	PTER	0	no	no
chr10	17686123	17758821	STAM	0	no	no
chr10	22823765	23003503	PIP4K2A	0	no	no
chr10	23384426	23410942	MSRB2	0	no	no
chr10	23983674	24836772	KIAA1217	0	no	no
chr10	24872537	25012597	ARHGAP21	0	no	no
chr10	27293044	27389427	ANKRD26	0	no	no
chr10	27399039	27443349	YME1L1	0	no	no
chr10	27443752	27475848	MASTL	0	no	no
chr10	27484142	27531068	ACBD5	0	no	no
chr10	30598729	30663377	MTPAP|LOC729668	0	no	no
chr10	31133564	31320866	ZNF438	0	no	no
chr10	32095224	32217770	ARHGAP12	0	no	no
chr10	38299577	38354026	ZNF33A	0	no	no
chr10	38383263	38412278	ZNF37A	0	no	no
chr10	43277953	43330385	BMS1	0.5	yes	no
chr10	43633933	43680749	CSGALNACT2	0	no	no
chr10	45455218	45490172	RASSF4	0	no	no
chr10	45952816	46090354	MARCH8	0	no	no
chr10	50664490	50747584	ERCC6|PGBD3	0	no	no
chr10	50942686	50970425	OGDHL	0	no	no
chr10	51026324	51729967	PARG|LOC728407	0	no	no
chr10	51371394	51734610	TIMM23|TIMM23B|BC035067	0	no	no
chr10	51565107	51590734	NCOA4	0	no	no
chr10	58117198	58121034	ZWINT	0	no	no
chr10	61548505	61666414	CCDC6	0	no	no
chr10	64926987	65225722	JMJD1C	0	no	no
chr10	65224988	65226322	LOC84989	0	no	no
chr10	70091767	70102953	HNRNPH3	0	no	no
chr10	70100863	70167051	RUFY2	0	no	no
chr10	70661033	70706603	DDX50	0	no	no
chr10	71857978	71892690	AIFM2	0	no	no
chr10	72163860	72188374	EIF4EBP2	0	no	no
chr10	72238563	72328206	KIAA1274	0	no	no
chr10	73079009	73123147	SLC29A3	0	no	no
chr10	75504130	75531933	SEC24C	0	no	no
chr10	75545381	75561556	KIAA0913	0	no	no
chr10	75561668	75571589	NDST2	0	no	no
chr10	75572258	75634349	CAMK2G	0	no	no
chr10	79550548	79686348	DLG5	0	no	no
chr10	81838425	81852307	FAM213A	0	no	no
chr10	81914879	81965433	ANXA11	0	no	no
chr10	88516395	88684945	BMPR1A	1	yes	yes
chr10	88726913	88730571	AL157440	0	no	no
chr10	88728187	88730666	C10orf116	0	no	no
chr10	88854952	88951222	FAM35A	0	no	no
chr10	90640025	90734910	STAMBPL1|BC069782	0	no	no
chr10	90973325	91174382	LIPA	0	no	no
chr10	91461366	91534700	KIF20B	0	no	no
chr10	93558150	93625232	TNKS2	0	no	no
chr10	93683735	93790080	BTAF1	0	no	no
chr10	95427639	95462913	FRA10AC1	0	no	no
chr10	96092988	96122683	NOC3L	0	no	no
chr10	96997329	97050781	PDLIM1	0	no	no
chr10	97423152	97453900	TCTN3	0	no	no
chr10	97471535	97637023	ENTPD1	0	no	no
chr10	97512962	97849992	LOC728558	0	no	no
chr10	97678694	97849992	LOC728558	0	no	no
chr10	97803158	97820625	CCNJ	0	no	no
chr10	98277866	98346809	TM9SF3	0	no	no
chr10	98353068	98480279	PIK3AP1	0.5	yes	no
chr10	98912798	99052430	ARHGAP19	0	no	no
chr10	99116457	99161127	RRP12	0	no	no
chr10	99218080	99258513	MMS19	0	no	no
chr10	99344101	99436187	HOGA1|PI4K2A	0	no	no
chr10	99496877	99520664	ZFYVE27	0	no	no
chr10	99894380	100004654	C10orf28	0	no	no
chr10	100175954	100206704	HPS1	0	no	no
chr10	101419262	101471002	ENTPD7	0	no	no
chr10	101635333	101769676	DNMBP	0	no	no
chr10	101948123	101989344	CHUK	0	no	no
chr10	102820998	102827891	KAZALD1	0	no	no
chr10	103330405	103369410	DPCD	0	no	no
chr10	103892786	103910090	PPRC1	0	no	no
chr10	104183001	104192423	CUEDC2	0	no	no
chr10	104678074	104838344	CNNM2	0	no	no
chr10	104847773	104953063	NT5C2	0	no	no
chr10	105156411	105206019	PDCD11	0	no	no
chr10	105206542	105212658	CALHM2	0	no	no
chr10	105348284	105615164	SH3PXD2A	0	no	no
chr10	111756107	111895323	ADD3	0	no	no
chr10	113909621	113943537	GPAM	0	no	no
chr10	114190057	114207306	ZDHHC6	0	no	no
chr10	115438934	115490664	CASP7	0	no	no
chr10	116581502	116659586	FAM160B1	0	no	no
chr10	116697914	116737439	TRUB1	0	no	no
chr10	119042605	119134937	PDZD8	0	no	no
chr10	120900424	120925204	SFXN4	0	no	no
chr10	122610686	122669038	WDR11|AX747838	0	no	no
chr10	123502624	123688217	ATE1	0	no	no
chr10	124134093	124191871	PLEKHA1|BC041654	0	no	no
chr10	124739555	124749923	PSTK	0	no	no
chr10	126150340	126302710	LHPP	0	no	no
chr10	127512103	127542264	BCCIP	0	no	no
chr10	127524908	127585027	DHX32	0	no	no
chr10	129894924	129924468	MKI67	0.090909	yes	no
chr10	133781186	133795435	AK125699|BNIP3	0	no	no
chr10	134145613	134195010	LRRC27	0	no	no
chr10	134351352	134596984	INPP5A	0	no	no
chr11	208529	215110	RIC8A	0	no	no
chr11	214624	236931	Z49985|SIRT3	0	no	no
chr11	289137	295688	ATHL1	0	no	no
chr11	308106	309410	IFITM2	0	no	no
chr11	417929	442011	ANO9	0	no	no
chr11	706119	727727	EPS8L2	0	no	no
chr11	766691	777487	BC048998|PDDC1	0	no	no
chr11	799178	805250	PIDD	0	no	no
chr11	818900	825571	PNPLA2	0	no	no
chr11	826156	831991	EFCAB4A	0	no	no
chr11	867356	915058	CHID1	0	no	no
chr11	1012823	1036706	MUC6	1	yes	yes
chr11	1295597	1330892	TOLLIP	0	no	no
chr11	1968501	1977839	MRPL23	0	no	no
chr11	2909326	2925175	SLC22A18AS	0	no	no
chr11	2920950	2946476	SLC22A18	0	no	no
chr11	3022151	3078681	CARS	0	no	no
chr11	3379156	3400452	ZNF195	0	no	no
chr11	3876932	4114440	MIR4687|STIM1	0	no	no
chr11	4115923	4223759	RRM1	0	no	no
chr11	5269501	5667011	HBG1|HBG2	0	no	no
chr11	5617330	5687610	TRIM6|TRIM34|TRIM6-TRIM34|TRIM78P	0	no	no
chr11	5684424	5959849	TRIM5	0	no	no
chr11	5710816	5821759	TRIM22	0	no	no
chr11	5775922	5776959	OR52N4	0	no	no
chr11	6232563	6255941	FAM160A2	0	no	no
chr11	6411643	6416228	SMPD1	0	no	no
chr11	6416354	6440644	APBB1	0	no	no
chr11	6518525	6593254	DNHD1	0	no	no
chr11	6621143	6624880	RRP8	0	no	no
chr11	6624963	6632099	ILK	0	no	no
chr11	6632047	6633475	TAF10	0	no	no
chr11	6633996	6640692	TPP1	1	yes	yes
chr11	6642553	6677074	BC038382|DCHS1	0	no	no
chr11	6947653	7005861	ZNF215	0	no	no
chr11	7535000	7678358	PPFIBP2	0	no	no
chr11	7686325	7694994	CYB5R2	0	no	no
chr11	8127596	8190590	RIC3	0	no	no
chr11	8413417	8615775	STK33	0	no	no
chr11	8703994	8711419	RPL27A	0	no	no
chr11	8932700	8941626	AKIP1	0	no	no
chr11	9160374	9286873	DENND5A	0	no	no
chr11	9685627	9774507	SWAP70	0	no	no
chr11	10471867	10529126	AMPD3	0.5	yes	no
chr11	10533224	10562774	RNF141	0	no	no
chr11	10818592	10830582	EIF4G2	0	no	no
chr11	11292420	11643561	GALNTL4	0	no	no
chr11	11862969	11980872	USP47	0	no	no
chr11	17099276	17229530	PIK3C2A	0	no	no
chr11	17281886	17371521	NUCB2	0	no	no
chr11	18101889	18127638	SAAL1	0	no	no
chr11	18415935	18429765	LDHA	1	yes	yes
chr11	18553243	18610281	UEVLD	0	no	no
chr11	19372270	20143147	NAV2	0	no	no
chr11	31838113	32127272	DKFZp686K1684|RCN1	0	no	no
chr11	33060962	33127488	TCP11L1	0	no	no
chr11	35160416	35253949	CD44	0.5	yes	no
chr11	43702142	43878169	HSD17B12	0	no	no
chr11	43902356	43941825	ALKBH3	0	no	no
chr11	43930838	43942494	LOC100507300	0	no	no
chr11	44087474	44105569	ACCS	1	yes	yes
chr11	46765083	46867859	CKAP5	0	no	no
chr11	57067102	57092413	TNKS1BP1	0	no	no
chr11	57479994	57586652	CTNND1	0	no	no
chr11	58294343	58345693	AK301093|LPXN	0	no	no
chr11	58346586	58389023	ZFP91	0	no	no
chr11	58346586	58393205	ZFP91|CNTF	0	no	no
chr11	60609428	60618561	CCDC86	0	no	no
chr11	60658019	60674061	PRPF19	0	no	no
chr11	60681370	60690915	TMEM109	0	no	no
chr11	61100653	61116231	DAK	1	yes	yes
chr11	61170119	61197464	CPSF7	0	no	no
chr11	61520120	61555990	C11orf9|BC020196	0	no	no
chr11	61583727	61634825	FADS2	1	yes	yes
chr11	62327072	62342401	EEF1G	1	yes	yes
chr11	62360674	62369312	MTA2	0	no	no
chr11	62369690	62380237	EML3	0	no	no
chr11	62430288	62439241	C11orf48	0	no	no
chr11	62432778	62435954	METTL12	0	no	no
chr11	62432778	62434923	METTL12	0	no	no
chr11	62457733	62477091	BSCL2	0	no	no
chr11	62457733	62494857	HNRNPUL2	0	no	no
chr11	62495583	62506108	TTC9C	0	no	no
chr11	62623483	62656355	SLC3A2	0	no	no
chr11	63974151	63991363	FERMT3	0	no	no
chr11	64002055	64006736	VEGFB	0	no	no
chr11	64018994	64036924	PLCB3	0	no	no
chr11	64107689	64125006	CCDC88B	0	no	no
chr11	64126624	64139687	RPS6KA4	0	no	no
chr11	64494382	64512928	RASGRP2	0	no	no
chr11	64556608	64570713	MAP4K2	0	no	no
chr11	64879340	64883707	TM7SF2	0	no	no
chr11	64894750	64902003	SYVN1	0	no	no
chr11	64948685	64979477	CAPN1	0	no	no
chr11	65154040	65180995	FRMD8	0	no	no
chr11	65337942	65339239	SSSCA1	0	no	no
chr11	65343508	65360116	EHBP1L1	0	no	no
chr11	65383782	65404910	PCNXL3	0	no	no
chr11	65405577	65418391	SIPA1	0	no	no
chr11	65622284	65626886	CFL1	0	no	no
chr11	65627871	65633914	MUS81	0	no	no
chr11	65819815	65836382	SF3B2	0	no	no
chr11	66202549	66206310	MRPL11	0	no	no
chr11	66247879	66277130	DPP3	0	no	no
chr11	66264768	66301084	DPP3|BBS1	0	no	no
chr11	67195934	67202879	RPS6KB2	0	no	no
chr11	67205517	67211292	CORO1B	0	no	no
chr11	67259238	67272843	PITPNM1	0	no	no
chr11	67351065	67354124	GSTP1	0	no	no
chr11	68028802	68039469	C11orf24	0	no	no
chr11	68080107	68216743	LRP5	0	no	no
chr11	68671318	68708069	IGHMBP2	0	no	no
chr11	68816349	68858072	TPCN2	0	no	no
chr11	70116805	70230607	PPFIA1	0	no	no
chr11	70244611	70282690	CTTN	0	no	no
chr11	71145456	71159477	DHCR7	0	no	no
chr11	71935881	71950188	INPPL1	0	no	no
chr11	73685715	73693889	UCP2	0	no	no
chr11	73723762	73882064	C2CD3	0	no	no
chr11	74303628	74353765	POLD3	0	no	no
chr11	74518783	74660232	XRRA1	0	no	no
chr11	75273100	75283849	SERPINH1	0	no	no
chr11	77377273	77531880	RSF1	0	no	no
chr11	77532196	77629464	C11orf67	0	no	no
chr11	77882297	77899664	KCTD21	0	no	no
chr11	82535408	82611557	PRCP	0	no	no
chr11	82612736	82669319	C11orf82	1	yes	yes
chr11	82868136	82896835	PCF11	0	no	no
chr11	82972501	82997414	CCDC90B	0	no	no
chr11	85668213	85780923	PICALM	0	no	no
chr11	85955805	85989785	EED	0	no	no
chr11	86748885	87039876	TMEM135	0	no	no
chr11	93517404	93546496	MED17	0	no	no
chr11	95502105	95522954	FAM76B	0	no	no
chr11	95523624	95565857	CEP57	0	no	no
chr11	95566043	95657371	MTMR2	0	no	no
chr11	96085928	96123083	CCDC82|AK313893	0	no	no
chr11	102391238	102401478	MMP7	0	no	no
chr11	107197071	107328572	CWF19L2	0	no	no
chr11	108028118	108093365	NPAT	0	no	no
chr11	108093558	108239826	ATM	0	no	no
chr11	111652918	111750181	ALG9	0	no	no
chr11	111744779	111750181	FDXACB1	0	no	no
chr11	111749947	111754797	C11orf1	0	no	no
chr11	111895537	111935002	DLAT	0	no	no
chr11	113185250	113244018	TTC12	0	no	no
chr11	117049938	117068161	SIDT2	0	no	no
chr11	117066328	117072630	LOC100652768	0	no	no
chr11	117156401	117186972	BACE1	0	no	no
chr11	117161614	117164192	BACE1-AS|AB488780	0	no	no
chr11	117857105	117872199	IL10RA	0	no	no
chr11	118401802	118417313	TMEM25	0	no	no
chr11	118415242	118436791	IFT46	0	no	no
chr11	118443101	118473747	ARCN1	0	no	no
chr11	118754474	118766980	CXCR5	0	no	no
chr11	118967212	118972852	DPAGT1	0	no	no
chr11	118992232	119005765	HINFP	0	no	no
chr11	119205209	119208024	RNF26	0	no	no
chr11	120207617	120360645	ARHGEF12	0	no	no
chr11	121322911	121504471	SORL1	0	no	no
chr11	124933012	124960412	SLC37A2	0	no	no
chr11	125462738	125491280	STT3A	0	no	no
chr11	125753508	125770541	HYLS1	0	no	no
chr11	125763379	125773116	PUS3	0	no	no
chr11	126138934	126148027	FOXRED1	0	no	no
chr11	126152981	126164828	TIRAP	0	no	no
chr11	126173646	126215644	DCPS	0	no	no
chr11	126225539	126310752	ST3GAL4	0	no	no
chr11	128328655	128457453	ETS1	0	no	no
chr11	128556429	128683162	FLI1	0	no	no
chr11	129733669	129765490	NFRKB	0	no	no
chr11	130029681	130080257	ST14	0	no	no
chr11	130745765	130786382	SNX19	0.071429	yes	no
chr11	134022336	134094426	NCAPD3	0	no	no
chr12	498515	551806	CCDC77	0	no	no
chr12	862088	1020618	WNK1|HSN2	0	no	no
chr12	1675158	1703331	FBXL14	0	no	no
chr12	1683822	1756378	WNT5B	0	no	no
chr12	3716317	3862366	EFCAB4B	0	no	no
chr12	4382901	4414522	CCND2	0	no	no
chr12	6437922	6451283	TNFRSF1A	0	no	no
chr12	6548166	6560683	LOC678655	0	no	no
chr12	6554050	6560884	CD27	0	no	no
chr12	6561176	6575601	TAPBPL	0	no	no
chr12	6571403	6579843	VAMP1	0	no	no
chr12	6603297	6641132	NCAPD2	0	no	no
chr12	6679247	6716551	CHD4	0	no	no
chr12	6833149	6841041	COPS7A	0	no	no
chr12	7055739	7070479	PTPN6	0	no	no
chr12	7276279	7281466	RBP5	0	no	no
chr12	7882010	7902069	CLEC4C	0	no	no
chr12	8071823	8088892	SLC2A3	1	yes	yes
chr12	9822307	9852151	CLEC2D	0	no	no
chr12	10998447	11002075	PRR4	0	no	no
chr12	10998447	11324224	PRH1-PRR4|PRH1	0	no	no
chr12	10998447	11324224	PRH1-PRR4|TAS2R14	0	no	no
chr12	12626215	12715448	DUSP16	0	no	no
chr12	12870301	12875305	CDKN1B	0	no	no
chr12	14518610	14651697	ATF7IP|BC067269	0	no	no
chr12	14927269	14930936	H2AFJ	0	no	no
chr12	14956505	14976791	C12orf60	0	no	no
chr12	21590537	21624182	PYROXD1	0	no	no
chr12	21654698	21671337	GOLT1B	0	no	no
chr12	25205180	25261269	LRMP	0	no	no
chr12	26488284	26986131	ITPR2	0.333333	yes	no
chr12	27058111	27091254	ASUN	0	no	no
chr12	27397077	27478890	STK38L	0	no	no
chr12	27677044	27848497	PPFIBP1|AK000807	0	no	no
chr12	27933186	27955973	KLHDC5	0	no	no
chr12	28332209	28703099	CCDC91	0	no	no
chr12	30862485	30907448	CAPRIN2	0	no	no
chr12	31535156	31743952	DENND5B	0	no	no
chr12	32112352	32146043	C12orf35	0	no	no
chr12	32832136	32898584	DNM1L	0	no	no
chr12	40618812	40763086	LRRK2	0.2	yes	no
chr12	42475647	42538673	GXYLT1	0	no	no
chr12	48055714	48099844	RPAP3	0	no	no
chr12	48176506	48213763	HDAC7	0	no	no
chr12	48235319	48298814	VDR	0	no	no
chr12	48499655	48540187	PFKM	0	no	no
chr12	48733792	48745029	ZNF641	0	no	no
chr12	49082240	49110781	CCNT1	0	no	no
chr12	49223538	49245957	DDX23	1	yes	yes
chr12	49412757	49449107	MLL2	0	no	no
chr12	50523580	50561097	CERS5	0	no	no
chr12	50898767	51142450	DIP2B	0	no	no
chr12	51442081	51454207	LETMD1	0	no	no
chr12	53645369	53648190	MFSD5	0	no	no
chr12	53662082	53687427	ESPL1	0	no	no
chr12	54410641	54449814	HOXC4	0	no	no
chr12	54891494	54936899	NCKAP1L	0	no	no
chr12	56078353	56106089	ITGA7	0	no	no
chr12	56109817	56118526	RDH5	0	no	no
chr12	56435685	56438007	RPS26	0	no	no
chr12	56660641	56664750	COQ10A	0	no	no
chr12	56810156	56843200	TIMELESS	0	no	no
chr12	56864735	56882181	GLS2|BC059370	0	no	no
chr12	56989379	57030163	BAZ2A	0	no	no
chr12	57106210	57119326	NACA	0.166667	yes	no
chr12	57643353	57824788	R3HDM2|KIAA1002	0	no	no
chr12	57866037	57882597	ARHGAP9	0	no	no
chr12	57984941	57997211	PIP4K2C	0	no	no
chr12	58003962	58011026	ARHGEF25	0	no	no
chr12	58006121	58011828	BC073932	0	no	no
chr12	58118075	58135944	AGAP2	0	no	no
chr12	58141509	58146230	CDK4	0	no	no
chr12	58162350	58165914	METTL1	0	no	no
chr12	58335444	58351052	XRCC6BP1	0.5	yes	no
chr12	59989847	60175408	SLC16A7	0	no	no
chr12	62860596	62991363	MON2	0	no	no
chr12	65107221	65153226	GNS	0	no	no
chr12	66696355	66731992	HELB	0	no	no
chr12	67663060	67708388	CAND1	0	no	no
chr12	68042511	68056444	DYRK2	0	no	no
chr12	68688345	68726161	MDM1	0	no	no
chr12	69080730	69136473	NUP107	0	no	no
chr12	70910631	71031220	PTPRB	1	yes	yes
chr12	72003378	72057749	ZFC3H1	0	no	no
chr12	75874512	75895716	GLIPR1	0	no	no
chr12	75891418	75905418	KRR1	0	no	no
chr12	77157853	77247474	ZDHHC17	0	no	no
chr12	77415025	77459360	E2F7	0	no	no
chr12	88429267	88443937	C12orf29	0	no	no
chr12	93096618	93102325	C12orf74	0	no	no
chr12	93166284	93323107	EEA1	0	no	no
chr12	94542498	94701451	PLXNC1	0	no	no
chr12	94960899	95044324	TMCC3	0	no	no
chr12	95611521	95696566	VEZT	0	no	no
chr12	95867821	95909613	METAP2	0	no	no
chr12	98909350	98944157	TMPO	0	no	no
chr12	100660954	100733914	SCYL2	0	no	no
chr12	101673904	101780397	UTP20	0	no	no
chr12	102091416	102123424	CHPT1	0	no	no
chr12	102139274	102224645	GNPTAB	0	no	no
chr12	102271104	102317401	DRAM1	0	no	no
chr12	102467972	102513869	NUP37	0	no	no
chr12	104166080	104234975	NT5DC3	0	no	no
chr12	105380097	105388505	C12orf45	0	no	no
chr12	105567074	105630008	APPL2	0	no	no
chr12	107371068	107380929	MTERFD3	0	no	no
chr12	108915990	108955176	SART3	0	no	no
chr12	109886459	109915155	KCTD10	0	no	no
chr12	110011499	110035071	MVK	0	no	no
chr12	110338078	110391074	TCHP	0	no	no
chr12	111843751	111889427	SH2B3	0	no	no
chr12	113659259	113736389	TPCN1	0	no	no
chr12	116396380	116714991	MED13L	0	no	no
chr12	117153595	117175843	C12orf49	0	no	no
chr12	117348760	117469233	FBXW8|AK055849	1	yes	yes
chr12	120105756	120119429	PRKAB1	0	no	no
chr12	120123594	120315095	CIT	0.5	yes	no
chr12	120532898	120554643	RAB35	0	no	no
chr12	120532898	120554643	RAB35	0	no	no
chr12	120565013	120632513	GCN1L1	0	no	no
chr12	120634502	120639014	RPLP0|DL492076	0	no	no
chr12	120884240	120901556	GATC	0	no	no
chr12	121016847	121019201	POP5	0	no	no
chr12	121124948	121139667	MLEC	0	no	no
chr12	121440847	121454300	C12orf43	0	no	no
chr12	121647663	121671909	P2RX4	0	no	no
chr12	121675494	121736111	CAMKK2	0	no	no
chr12	122150657	122220907	TMEM120B|AK123181	0	no	no
chr12	122755980	122907116	CLIP1	0	no	no
chr12	123319294	123347507	HIP1R	0	no	no
chr12	123459353	123464588	OGFOD2	0	no	no
chr12	123640945	123717658	MPHOSPH9	0	no	no
chr12	123773655	123849388	SBNO1	0	no	no
chr12	124086671	124105482	DDX55	0	no	no
chr12	124118380	124145334	GTF2H3	0	no	no
chr12	124155659	124192950	TCTN2	0	no	no
chr12	124196864	124246301	ATP6V0A2	0	no	no
chr12	124808956	125052010	NCOR2	0	no	no
chr12	125262173	125348519	SCARB1	0	no	no
chr12	129338080	129469509	GLT1D1	0	no	no
chr12	130880680	131200826	RIMBP2	1	yes	yes
chr12	131438451	131626008	GPR133	0	no	no
chr12	132195634	132284282	SFSWAP	0	no	no
chr12	132379278	132407707	ULK1	0	no	no
chr12	132434464	132565011	EP400	0	no	no
chr12	132560245	132565011	EP400	0	no	no
chr12	132621139	132628880	DDX51	0	no	no
chr12	133200347	133263945	POLE	0	no	no
chr12	133302253	133338451	ANKLE2	0	no	no
chr12	133657036	133684258	ZNF140	0	no	no
chr13	20207787	20247599	MPHOSPH8	0	no	no
chr13	20277008	20357159	PSPC1	0	no	no
chr13	20397623	20437776	ZMYM5	0	no	no
chr13	20977805	21100012	CRYL1	0	no	no
chr13	21714652	21723224	SAP18	0	no	no
chr13	23902964	24007841	SACS	0	no	no
chr13	24144508	24250244	TNFRSF19	0	no	no
chr13	24304327	24463587	MIPEP	0	no	no
chr13	24553838	24896669	BC043582|SPATA13	0	no	no
chr13	24995068	25086948	PARP4	0.166667	yes	no
chr13	25802306	25861704	MTMR6	0	no	no
chr13	25875665	25916561	NUPL1	0	no	no
chr13	26706252	26796508	RNF6	0	no	no
chr13	28120049	28195244	LNX2	0	no	no
chr13	28194879	28241559	POLR1D	0	no	no
chr13	31032878	31191510	HMGB1	1	yes	yes
chr13	31191829	31233686	USPL1	0	no	no
chr13	31710762	31736502	HSPH1	0	no	no
chr13	32889616	32973809	BRCA2	0	no	no
chr13	37574677	37583751	EXOSC8	0	no	no
chr13	37583450	37633850	FAM48A	0	no	no
chr13	39584001	39612252	PROSER1	0	no	no
chr13	39612454	39624246	NHLRC3	0	no	no
chr13	41363546	41386596	SLC25A15|MIR621	0	no	no
chr13	41371120	41495910	LOC100616668	0	no	no
chr13	41506054	41593508	ELF1	0	no	no
chr13	42140960	42535221	KIAA0564	0	no	no
chr13	42614171	42830716	DGKH	0	no	no
chr13	43597361	43683306	DNAJC15	0	no	no
chr13	45006278	45150701	TSC22D1	0	no	no
chr13	46039029	46110833	COG3	0	no	no
chr13	46700057	46756459	LCP1	0	no	no
chr13	46916136	47012325	KIAA0226L	0	no	no
chr13	47345390	47371367	ESD	0	no	no
chr13	50018428	50069139	SETDB2	0	no	no
chr13	52586522	52607736	UTP14C	0	no	no
chr13	52586522	52607736	ALG11|UTP14C	0	no	no
chr13	53191604	53217919	HNRNPA1L2	0	no	no
chr13	60239722	60738119	DIAPH3	0	no	no
chr13	73282494	73301938	MZT1	0	no	no
chr13	73302041	73330328	BORA	0	no	no
chr13	73329539	73356344	DIS3	0	no	no
chr13	75858808	76056250	TBC1D4	0.333333	yes	no
chr13	95254103	95286899	GPR180	0	no	no
chr13	95672082	95953687	ABCC4	0	no	no
chr13	96453835	96705736	UGGT2	0	no	no
chr13	98605928	98676550	IPO5	0	no	no
chr13	99102454	99229396	STK24	0	no	no
chr13	99445740	99738660	DOCK9	0	no	no
chr13	99852678	100038753	UBAC2	0	no	no
chr13	99868261	100058554	MIR548AN	0	no	no
chr13	99946788	99959749	GPR183	0	no	no
chr13	103249285	103331523	TPP2	0	no	no
chr13	111175412	111214071	RAB20	0	no	no
chr13	111293756	111365950	CARS2	0	no	no
chr13	111365082	111373421	ING1	0	no	no
chr13	113344642	113541482	ATP11A|AK025511	0	no	no
chr13	114523521	114567046	GAS6	1	yes	yes
chr14	20757300	20774153	TTC5	0	no	no
chr14	20811772	20826063	PARP2	0	no	no
chr14	20915206	20923267	OSGEP	0	no	no
chr14	20923289	20925931	APEX1	0	no	no
chr14	20937537	20946165	PNP	0	no	no
chr14	21249209	21250626	RNASE6	0	no	no
chr14	21819630	21852425	SUPT16H	0.5	yes	no
chr14	21853352	21905457	CHD8	0	no	no
chr14	21945334	21967319	TOX4	0.333333	yes	no
chr14	21966281	21979457	DQ581770|METTL3	0	no	no
chr14	21989231	22005337	SALL2	0	no	no
chr14	23033806	23058143	DAD1	1	yes	yes
chr14	23067146	23081265	ABHD4	0	no	no
chr14	23235730	23240998	OXA1L	0	no	no
chr14	23242431	23289020	SLC7A7	0	no	no
chr14	23369853	23388396	RBM23	0	no	no
chr14	23527773	23564823	ACIN1	0	no	no
chr14	23742843	23770748	HOMEZ|PPP1R3E	0	no	no
chr14	24028776	24037279	AP1G2	0	no	no
chr14	24030305	24037282	AX747770	0	no	no
chr14	24641233	24649463	REC8	0	no	no
chr14	24649424	24659859	IPO4	0	no	no
chr14	24657924	24685276	TM9SF1|CHMP4A	0	no	no
chr14	24681944	24701576	MDP1|NEDD8-MDP1|NEDD8	0	no	no
chr14	24898491	24910547	KHNYN	0	no	no
chr14	31569323	31676915	HECTD1	0	no	no
chr14	34985134	35008943	EAPP	0	no	no
chr14	35030617	35099366	SNX6	0	no	no
chr14	35221936	35344853	BAZ1A	0.5	yes	no
chr14	35514112	35552589	FAM177A1	0	no	no
chr14	35554677	35591679	PPP2R3C	0	no	no
chr14	35870715	35873960	NFKBIA	0	no	no
chr14	39501122	39572437	SEC23A	0	no	no
chr14	39734475	39820397	CTAGE5	0	no	no
chr14	50448429	50474238	C14orf182	0	no	no
chr14	50779046	50802276	ATP5S	0	no	no
chr14	50796719	50883179	CDKL1	0	no	no
chr14	51186480	51297839	NIN	0	no	no
chr14	51706885	51724372	TMX1	0	no	no
chr14	52897307	53019301	TXNDC16	0	no	no
chr14	53503457	53620046	DDHD1	0	no	no
chr14	55308723	55369542	GCH1	0	no	no
chr14	55405655	55493819	WDHD1	0	no	no
chr14	55595934	55612148	LGALS3	0	no	no
chr14	55614833	55658396	DLGAP5	0	no	no
chr14	55738020	55893433	FBXO34	0	no	no
chr14	55833108	55878576	ATG14	0	no	no
chr14	57046337	57116232	C14orf101	0	no	no
chr14	58765221	58840451	ARID4A	0	no	no
chr14	59939405	59951126	C14orf149	0	no	no
chr14	64319682	64693167	SYNE2	0	no	no
chr14	64854758	64926725	MTHFD1	0	no	no
chr14	68143518	68162510	RDH11	0	no	no
chr14	68213236	68283306	ZFYVE26	0	no	no
chr14	69254371	69262960	ZFP36L1	0	no	no
chr14	69517636	69619914	DCAF5	0	no	no
chr14	71194853	71275888	MAP3K9	0	no	no
chr14	71374121	71582099	PCNX	0	no	no
chr14	71996028	72206120	SIPA1L1	0	no	no
chr14	73393039	73426357	DCAF4	0	no	no
chr14	73704204	73741347	PAPLN	0	no	no
chr14	74181824	74253896	C14orf43	0	no	no
chr14	75230068	75304013	YLPM1	0	no	no
chr14	75894508	75939404	JDP2	0	no	no
chr14	76044939	76114512	FLVCR2	0	no	no
chr14	77924372	77935815	AHSA1	0	no	no
chr14	78138748	78174356	ALKBH1	0	no	no
chr14	78183943	78227497	SNW1	0	no	no
chr14	90263468	90421089	EFCAB11	0	no	no
chr14	91580356	91691703	C14orf159	0	no	no
chr14	91923955	91976813	SMEK1	0	no	no
chr14	92524895	92572965	ATXN3	0	no	no
chr14	92980124	93155334	RIN3	0	no	no
chr14	93170151	93215047	LGMN	0	no	no
chr14	93260649	93306304	GOLGA5	0	no	no
chr14	93648540	93651249	MOAP1	0	no	no
chr14	93673400	93695561	UBR7	0	no	no
chr14	94400498	94443076	ASB2	0	no	no
chr14	94517267	94547558	DDX24	0	no	no
chr14	94547638	94569060	IFI27L1	0	no	no
chr14	96747594	96829678	ATG2B	0	no	no
chr14	96829862	96853563	C14orf129	0	no	no
chr14	97263683	97347951	VRK1	0	no	no
chr14	100757452	100772860	SLC25A29	0	no	no
chr14	100757452	100772860	SLC25A29	0	no	no
chr14	100842754	100996640	WDR25	0	no	no
chr14	102783713	102809044	ZNF839	0	no	no
chr14	102808955	102829253	CINP	0	no	no
chr14	104029298	104167888	APOPT1|KLC1|AK097119	0	no	no
chr14	104163953	104181823	XRCC3	0	no	no
chr14	104182080	104200005	ZFYVE21	0	no	no
chr14	104200087	104313927	PPP1R13B	0	no	no
chr14	105675622	105781914	BRF1	0	no	no
chr15	28356187	28567295	HERC2	0	no	no
chr15	31196054	31235310	FAN1	0	no	no
chr15	35270541	35280497	ZNF770	0	no	no
chr15	40327890	40331389	SRP14	0	no	no
chr15	40453209	40513337	BUB1B	0	no	no
chr15	40580097	40600174	PLCB2	0	no	no
chr15	40823537	40857252	C15orf57|MRPL42P5	0	no	no
chr15	40861530	40866661	RPUSD2	0	no	no
chr15	40886446	40954881	CASC5	0	no	no
chr15	41099273	41106767	ZFYVE19	0	no	no
chr15	41136245	41149853	SPINT1	0	no	no
chr15	41186627	41196173	VPS18	0	no	no
chr15	41267987	41408340	INO80	0	no	no
chr15	41679546	41694658	NDUFAF1	0	no	no
chr15	41809374	41836464	RPAP1	0	no	no
chr15	42066631	42120053	MAPKBP1	0	no	no
chr15	42120282	42140346	JMJD7|JMJD7-PLA2G4B|PLA2G4B	0	no	no
chr15	42191638	42264755	EHD4	0	no	no
chr15	42565855	42645864	GANC	1	yes	yes
chr15	43619973	43622820	LCMT2	0	no	no
chr15	43650369	43662258	ZSCAN29	0	no	no
chr15	43699411	43802707	TP53BP1	0	no	no
chr15	43922771	43959900	CATSPER2	0	no	no
chr15	44064797	44091335	ELL3	0	no	no
chr15	44068695	44088287	BC062349|SERF2	0	no	no
chr15	44084173	44095241	C15orf63	0	no	no
chr15	44096732	44116951	MFAP1	0	no	no
chr15	44119111	44160617	WDR76	0	no	no
chr15	45021218	45060025	TRIM69	0	no	no
chr15	45422191	45457774	DUOX1	0	no	no
chr15	51739920	51914967	DMXL2	0	no	no
chr15	56119121	56285835	NEDD4	0	no	no
chr15	56922373	57210697	ZNF280D|LOC145783	0	no	no
chr15	59428562	59665071	MYO1E	0	no	no
chr15	59955061	59981642	BNIP2	0	no	no
chr15	60711807	60771344	NARG2	0	no	no
chr15	62144589	62352664	VPS13C	0	no	no
chr15	63334837	63364113	TPM1|AK055197	0	no	no
chr15	63481727	63559973	RAB8B	0	no	no
chr15	63900816	64126147	AK091624|HERC1	0	no	no
chr15	64388082	64436433	SNX1	0	no	no
chr15	64457715	64665968	CSNK1G1|AL137522	0	no	no
chr15	64657210	64673702	KIAA0101	0	no	no
chr15	64752940	64978266	ZNF609	0	no	no
chr15	65107832	65117838	PIF1	0	no	no
chr15	65293849	65321977	MTFMT	0	no	no
chr15	65550436	65579018	PARP16	0	no	no
chr15	66585632	66626236	DIS3L	0	no	no
chr15	66629007	66649054	TIPIN	0	no	no
chr15	66791652	66816870	RPL4|SNORD18C	1	yes	yes
chr15	66797430	66841822	ZWILCH	0	no	no
chr15	66840536	66858317	LCTL	0	no	no
chr15	70340542	70390256	TLE3	0	no	no
chr15	78396990	78423878	CIB2	0	no	no
chr15	78556486	78574538	DNAJA4	0	no	no
chr15	78730517	78793798	IREB2	0	no	no
chr15	78857861	78887611	CHRNA5	0	no	no
chr15	79165171	79190074	MORF4L1	0	no	no
chr15	79252288	79383215	RASGRF1	0	no	no
chr15	80135888	80216096	MTHFS|ST20-MTHFS|AK054972|ST20	0	no	no
chr15	80253231	80263643	BCL2A1	0	no	no
chr15	81475092	81605104	IL16	0	no	no
chr15	82422560	82555104	EFTUD1	0	no	no
chr15	85186011	85197524	WDR73	0	no	no
chr15	85187181	85190709	AL357213	0	no	no
chr15	85198359	85201802	NMB	0	no	no
chr15	85291817	85349663	ZNF592	0	no	no
chr15	85523743	85682376	PDE8A	0	no	no
chr15	85923870	86292586	AKAP13	0	no	no
chr15	89420518	89438770	HAPLN3	0	no	no
chr15	89787193	89860362	FANCI	0	no	no
chr15	89859535	89878026	POLG	0	no	no
chr15	90544751	90625432	ZNF710	0	no	no
chr15	90728151	90772892	SEMA4B	0	no	no
chr15	90931472	91045475	IQGAP1	0	no	no
chr15	91073197	91188577	CRTC3	0	no	no
chr15	93426072	93571237	LOC100507217|CHD2	0	no	no
chr15	99676527	99791428	TTC23	0	no	no
chr15	99791651	99927280	LRRC28	0	no	no
chr15	100255905	100273626	LYSMD4	0	no	no
chr15	101459459	101610317	LRRK1	0.333333	yes	no
chr15	101821714	101835460	SNRPA1	0	no	no
chr16	238969	385566	LUC7L	0.5	yes	no
chr16	284800	319942	ITFG3	1	yes	yes
chr16	337439	402676	AXIN1	0	no	no
chr16	417383	420569	MRPL28	0	no	no
chr16	420775	431978	TMEM8A	0	no	no
chr16	617031	634136	PIGQ	0	no	no
chr16	639356	679273	RAB40C	0	no	no
chr16	699362	717829	WDR90	0	no	no
chr16	718082	724174	RHOT2	0	no	no
chr16	734701	740400	WDR24	0.5	yes	no
chr16	772581	776880	CCDC78	0	no	no
chr16	838621	848074	CHTF18	0	no	no
chr16	1494934	1525085	CLCN7	0.5	yes	no
chr16	1543351	1560460	TELO2	0	no	no
chr16	1664640	1736695	CRAMP1L	0	no	no
chr16	1756220	1820318	MAPK8IP3	0	no	no
chr16	1826712	1832581	SPSB3	0	no	no
chr16	1832932	1839192	NUBP2	0	no	no
chr16	1877224	1890203	FAHD1	0	no	no
chr16	1903351	2173093	TCRBV20S1	0.25	yes	no
chr16	2012061	2014827	RPS2	1	yes	yes
chr16	2022063	2028751	TBL3	0	no	no
chr16	2034149	2037750	GFER	0	no	no
chr16	2138710	2185899	PKD1	0	no	no
chr16	2325878	2390747	ABCA3	0	no	no
chr16	2525146	2570224	TBC1D24	0	no	no
chr16	2570362	2580955	AMDHD2	0	no	no
chr16	2802329	2821413	SRRM2	0	no	no
chr16	2961979	3001209	FLYWCH1	0	no	no
chr16	3185056	3192805	ZNF213	0	no	no
chr16	3355432	3368576	ZNF75A	0	no	no
chr16	3451189	3459364	ZNF174	0	no	no
chr16	3493667	3536963	NAA60	0	no	no
chr16	3507991	3535907	NAA60	0	no	no
chr16	3550962	3587669	CLUAP1	0	no	no
chr16	3631183	3661585	SLX4	0	no	no
chr16	3708037	3767598	TRAP1	0	no	no
chr16	3710742	3715458	BC095475	0	no	no
chr16	3775055	3930121	CREBBP	0	no	no
chr16	4307186	4323001	TFAP4	0	no	no
chr16	4475805	4506775	DNAJA3	0	no	no
chr16	4674824	4740975	MGRN1	0	no	no
chr16	4746510	4784378	ANKS3	0	no	no
chr16	5083702	5137380	LOC100507589|ALG1	0	no	no
chr16	5134300	5147789	FAM86A	0	no	no
chr16	8715526	8740079	METTL22	0	no	no
chr16	8768443	8878432	ABAT	0	no	no
chr16	8946801	8962863	CARHSP1	0	no	no
chr16	8985950	9057341	USP7	0	no	no
chr16	10837697	10863208	NUBP1	0	no	no
chr16	10855082	10912621	FAM18A	0	no	no
chr16	11348273	11350039	SOCS1	0	no	no
chr16	11343505	11445617	RMI2	0	no	no
chr16	12070601	12668146	SNX29	0	no	no
chr16	15068598	15233196	PDXDC1	0.166667	yes	no
chr16	15131714	15149833	NTAN1	0	no	no
chr16	15688225	15737023	KIAA0430	0	no	no
chr16	17196180	17564738	XYLT1	0	no	no
chr16	18816174	18937726	AK123332|SMG1	0	no	no
chr16	19535178	19564728	CCP110	0	no	no
chr16	19717673	19729492	C16orf88	1	yes	yes
chr16	20791514	20911561	ERI2	0	no	no
chr16	20817766	20860990	LOC81691	0	no	no
chr16	20869395	20911561	DCUN1D3	0	no	no
chr16	21169911	21191937	TMEM159	0	no	no
chr16	21250194	21314404	CRYM	0	no	no
chr16	21964608	21994668	UQCRC2	0	no	no
chr16	23652686	23685068	DCTN5	0	no	no
chr16	23847299	24231932	PRKCB	0	no	no
chr16	24549013	24584183	AF063596|RBBP6	0	no	no
chr16	24741048	24837547	TNRC6A	0	no	no
chr16	25247321	25268855	ZKSCAN2	0	no	no
chr16	27325250	27376099	IL4R	0	no	no
chr16	27561467	27791692	KIAA0556	0	no	no
chr16	28467695	29415809	NPIPL1	0	no	no
chr16	28565248	28603111	CCDC101	0	no	no
chr16	28889808	28915830	ATP2A1	0	no	no
chr16	28995525	29002104	LAT	0	no	no
chr16	29556382	30205627	BOLA2	0	no	no
chr16	29985187	30003582	TAOK2	0	no	no
chr16	30194730	30200575	CORO1A|LOC606724	0	no	no
chr16	30368421	30381522	TBC1D10B	0	no	no
chr16	30389453	30394171	SEPT1	0	no	no
chr16	30389632	30411429	ZNF48	0	no	no
chr16	30483982	30534506	ITGAL	0	no	no
chr16	30535321	30546219	ZNF768	0	no	no
chr16	30772932	30787628	RNF40	0	no	no
chr16	31072163	31085641	ZNF668	0	no	no
chr16	31085742	31094833	ZNF646	0	no	no
chr16	31094744	31106276	PRSS53	0	no	no
chr16	31119661	31124112	BCKDK	0	no	no
chr16	31128984	31142714	KAT8	0	no	no
chr16	31191430	31206192	FUS|TLS/FUS-ERG	0	no	no
chr16	31271287	31344213	ITGAM|DL489986	0	no	no
chr16	31469593	31478488	ARMC5	0	no	no
chr16	50099880	50139375	HEATR3	0.5	yes	no
chr16	50700210	50715264	SNX20	0	no	no
chr16	50727513	50766987	NOD2	0	no	no
chr16	53088944	53361414	CHD9	0	no	no
chr16	53468350	53525560	RBL2	0	no	no
chr16	53633817	53737771	RPGRIP1L	0	no	no
chr16	56764016	56878861	NUP93	0	no	no
chr16	57023458	57117436	NLRC5	0	no	no
chr16	57392694	57400102	CCL22	0	no	no
chr16	57462086	57481369	CIAPIN1	0	no	no
chr16	57769659	57791162	KATNB1	0	no	no
chr16	58283839	58317734	CCDC113	0	no	no
chr16	58313900	58328951	PRSS54	0	no	no
chr16	58553854	58663750	CNOT1	0	no	no
chr16	67233027	67237927	ELMO3	0	no	no
chr16	67862059	67881361	CENPT	0	no	no
chr16	68334517	68344868	SLC7A6OS	0	no	no
chr16	68344876	68391169	PRMT7	0	no	no
chr16	69166498	69202937	CIRH1A	0	no	no
chr16	69221049	69342955	SNTB2	0	no	no
chr16	69362523	69373526	COG8	0	no	no
chr16	69373414	69377013	NIP7	0	no	no
chr16	69377148	69385712	TMED6	0	no	no
chr16	69743303	69760533	NQO1	0	no	no
chr16	69775773	69788829	NOB1	0	no	no
chr16	69796273	69975643	WWP2	0	no	no
chr16	69984625	70220798	CLEC18A|CLEC18C	0	no	no
chr16	70147528	70195186	PDPR|DKFZp686D16130	0	no	no
chr16	70286296	70323412	AARS	0	no	no
chr16	70328699	70407281	DDX19B|AK125701|DDX19A	0	no	no
chr16	70488497	70514177	FUK	0	no	no
chr16	70514471	70557457	COG4	0	no	no
chr16	70557690	70611571	SF3B3	0	no	no
chr16	70721341	70835061	AK128439|VAC14	0	no	no
chr16	71316202	71323513	FTSJD1	0	no	no
chr16	71481502	71523217	ZNF23	0	no	no
chr16	72127614	72146811	DHX38	0	no	no
chr16	74907470	75019017	WDR59	0	no	no
chr16	75262927	75301951	BCAR1	0	no	no
chr16	75327607	75467387	CFDP1	0	no	no
chr16	77224835	77233543	MON1B	0	no	no
chr16	78133326	79246564	WWOX	0	no	no
chr16	81812898	81991899	PLCG2	0	no	no
chr16	82181766	82203829	MPHOSPH6	0	no	no
chr16	84211452	84220676	TAF1C	0.25	yes	no
chr16	84509965	84538288	KIAA1609	0	no	no
chr16	84682130	84695916	KLHL36	0	no	no
chr16	85008066	85045141	ZDHHC7	0	no	no
chr16	85711279	85722588	GINS2	0	no	no
chr16	85932773	85956211	IRF8	0	no	no
chr16	86563781	86588841	MTHFSD	0	no	no
chr16	87736728	87799598	KLHDC4	0	no	no
chr16	87984237	88110924	BANP	0	no	no
chr16	88520013	88601574	ZFPM1	0	no	no
chr16	88709696	88717457	BC028224|BC033739|CYBA	0	no	no
chr16	88718347	88729495	MVD	0	no	no
chr16	88772890	88781786	CTU2	0	no	no
chr16	88870185	88875666	CDT1	0	no	no
chr16	89160216	89222171	ACSF3	0	no	no
chr16	89284110	89295965	ZNF778	0	no	no
chr16	89334034	89556969	AX748291|ANKRD11	0	no	no
chr16	89574804	89624174	SPG7	0	no	no
chr16	89642175	89663654	CPNE7	0	no	no
chr16	89753075	89762772	CDK10	0	no	no
chr16	89762764	89768121	SPATA2L	0	no	no
chr16	89786807	89807332	ZNF276	0	no	no
chr16	89803958	89883065	FANCA	0	no	no
chr16	89939993	89977792	TCF25	0	no	no
chr17	647660	655501	GEMIN4	0	no	no
chr17	906758	1090616	ABR	0	no	no
chr17	1665258	1680859	SERPINF1	0	no	no
chr17	1682828	1733175	SMYD4	0	no	no
chr17	1933430	1946725	DPH1	0	no	no
chr17	1963132	2207069	AX747853|SMG6	0	no	no
chr17	2225981	2240678	TSR1	0	no	no
chr17	2240805	2284348	SGSM2|JA611268	0	no	no
chr17	2592679	2614927	KIAA0664	0	no	no
chr17	3539761	3566397	CTNS	0	no	no
chr17	3827162	3867758	ATP2A3	0.333333	yes	no
chr17	4337218	4391499	SPNS3	0	no	no
chr17	4613788	4624795	ARRB2	0	no	no
chr17	4710395	4726727	PLD2	0	no	no
chr17	4854383	4860426	ENO3	0	no	no
chr17	4871286	4890960	CAMTA2	0	no	no
chr17	4901242	4931694	KIF1C	0	no	no
chr17	5404718	5487832	NLRP1	0	no	no
chr17	6481644	6544247	KIAA0753	0	no	no
chr17	6544221	6547861	TXNDC17	0	no	no
chr17	6546632	6554954	MED31	0	no	no
chr17	6888441	6915653	LOC100506713	0	no	no
chr17	6899383	6914055	ALOX12	0	no	no
chr17	7093209	7123369	DLG4	0	no	no
chr17	7128660	7137863	DVL2	0	no	no
chr17	7215977	7222527	GPS2|NEURL4	0.5	yes	no
chr17	7218950	7232638	NEURL4	0	no	no
chr17	7311501	7323179	NLGN2	0	no	no
chr17	7362684	7387568	ZBTB4	0	no	no
chr17	7565096	7590863	TP53	0	no	no
chr17	8152595	8173809	PFAS	0	no	no
chr17	8377529	8534036	MYH10	0	no	no
chr17	8700427	8702667	MFSD6L	0	no	no
chr17	9813925	10101868	GAS7	0	no	no
chr17	13972718	14111996	COX10	0	no	no
chr17	16318855	16340317	TRPV2	0	no	no
chr17	16832848	16875402	TNFRSF13B	0	no	no
chr17	16946073	17095962	MPRIP	0	no	no
chr17	17104308	17140502	PLD6	0	no	no
chr17	17115526	17140502	FLCN	0	no	no
chr17	17149937	17184617	COPS3	0	no	no
chr17	17380299	17396534	MED9	1	yes	yes
chr17	17408876	17494994	PEMT	0	no	no
chr17	18177234	18218321	TOP3A	0	no	no
chr17	18218593	18231370	SMCR8	0	no	no
chr17	18231186	18266856	SHMT1|AX747021	0	no	no
chr17	18601310	18639431	TRIM16L	0	no	no
chr17	18759611	18834599	PRPSAP2	0	no	no
chr17	18853988	18924003	SLC5A10|BC112347	0	no	no
chr17	18874380	18908060	FAM83G	0	no	no
chr17	19140689	19240028	EPN2	0	no	no
chr17	21187967	21218551	MAP2K3	1	yes	yes
chr17	25621105	25640645	WSB1	0	no	no
chr17	25958173	25976586	LGALS9	0	no	no
chr17	26904582	26941211	SPAG5|SGK494	0	no	no
chr17	26941457	26972177	KIAA0100	0	no	no
chr17	26989301	27029249	SUPT6H	0	no	no
chr17	27051365	27053949	TLCD1	0	no	no
chr17	27055831	27069784	NEK8	0	no	no
chr17	27071022	27077976	TRAF4	0	no	no
chr17	27082995	27169841	C17orf63	0	no	no
chr17	27182042	27188072	ERAL1	0	no	no
chr17	27206356	27224715	FLOT2	0	no	no
chr17	27224798	27230089	DHRS13	0	no	no
chr17	27400527	27507407	MYO18A	0	no	no
chr17	28705941	28796675	CPD	0	no	no
chr17	30178883	30186326	C17orf79	0	no	no
chr17	30190189	30228729	UTP6	0	no	no
chr17	30469472	30552746	RHOT1	0	no	no
chr17	30677127	30707975	MIR632|ZNF207	0.333333	yes	no
chr17	33254877	33288528	CCT6B	0	no	no
chr17	33307516	33332088	LIG3	0	no	no
chr17	33738080	33760173	SLFN12	0	no	no
chr17	33762114	33775856	SLFN13	0.333333	yes	no
chr17	33914281	34053436	AP2B1	0	no	no
chr17	34851598	34891305	MYO19	0	no	no
chr17	34890846	34895150	PIGW	0	no	no
chr17	34900736	34946276	GGNBP2	1	yes	yes
chr17	34958024	34965407	MRM1	0	no	no
chr17	35306174	35414171	AATF	0	no	no
chr17	36452988	36479101	MRPL45	0	no	no
chr17	36921943	36956158	PIP4K2B	0.5	yes	no
chr17	37793332	37820454	STARD3	0	no	no
chr17	37921198	38020441	IKZF3	0	no	no
chr17	38060847	38074903	GSDMB	0	no	no
chr17	38175349	38210889	MED24	0	no	no
chr17	38278789	38293045	MSL1|DKFZp586B1922	0	no	no
chr17	40253421	40264751	DHX58	0	no	no
chr17	40714091	40718295	COASY	0	no	no
chr17	40719077	40725221	MLX	0	no	no
chr17	40761357	40767256	TUBG1	1	yes	yes
chr17	40811265	40819024	TUBG2	0	no	no
chr17	40819932	40829048	PLEKHH3	0	no	no
chr17	40834631	40852011	CNTNAP1	0	no	no
chr17	41196311	41322420	BRCA1|AK311131	0	no	no
chr17	41322497	41363707	NBR1	0	no	no
chr17	42082031	42086436	NAGS	0	no	no
chr17	42154120	42201014	HDAC5	0	no	no
chr17	42219273	42239844	C17orf53	0	no	no
chr17	42248073	42256451	ASB16	0	no	no
chr17	42253351	42264082	C17orf65	0	no	no
chr17	42282400	42298994	UBTF	0	no	no
chr17	42422490	42430470	GRN|L01117	0	no	no
chr17	42472644	42580957	GPATCH8	0	no	no
chr17	43002081	43025082	KIF18B	0	no	no
chr17	43138679	43186382	NMT1	0	no	no
chr17	43224683	43229468	HEXIM1	0	no	no
chr17	43299291	43324686	FMNL1	0	no	no
chr17	44107281	44302740	KIAA1267	0	no	no
chr17	45331207	45421658	ITGB3	0	no	no
chr17	45401141	45518677	C17orf57	0	no	no
chr17	45810609	45823485	TBX21	0	no	no
chr17	45884732	45899147	OSBPL7	0	no	no
chr17	45900637	45908907	MRPL10	0	no	no
chr17	45973515	46006323	SP2	0	no	no
chr17	45976150	45995938	BC038442	0	no	no
chr17	46018888	46026674	PNPO	0	no	no
chr17	46125685	46138907	NFE2L1	0	no	no
chr17	46184910	46200105	SNX11	0	no	no
chr17	46210801	46507594	SKAP1	0	no	no
chr17	46620018	46622393	HOXB2	0	no	no
chr17	48939586	48945339	TOB1	0	no	no
chr17	49337896	49375292	UTP18	0	no	no
chr17	54911459	54946036	DGKE	0	no	no
chr17	54965269	54991409	TRIM25|MIR3614	0	no	no
chr17	55015560	55038411	COIL	0	no	no
chr17	55162552	55198710	AKAP1	0	no	no
chr17	55333211	55757299	MSI2	0	no	no
chr17	56378591	56406152	BX648763|BZRAP1	0	no	no
chr17	56769962	56811692	RAD51C	0	no	no
chr17	57287370	57292611	SMG8	0	no	no
chr17	57936840	57970306	TUBD1	0	no	no
chr17	58120551	58156292	HEATR6	0	no	no
chr17	61780191	61819330	STRADA	0	no	no
chr17	61851566	61896677	DDX42	0	no	no
chr17	61896792	61905031	FTSJ3	0	no	no
chr17	61904769	61909387	PSMC5	0.5	yes	no
chr17	62006097	62009704	CD79B	0	no	no
chr17	66244144	66253305	AMZ2	0	no	no
chr17	66255322	66417000	ARSG	0	no	no
chr17	66263166	66287405	SLC16A6	0	no	no
chr17	67074846	67138015	ABCA6	0	no	no
chr17	67240575	67323323	ABCA5	0	no	no
chr17	71189172	71204645	COG1	0	no	no
chr17	72462521	72480933	CD300A	0	no	no
chr17	72858618	72869156	FDXR	0	no	no
chr17	73314156	73401790	GRB2	0	no	no
chr17	73512608	73520820	TSEN54	0	no	no
chr17	73622924	73663269	RECQL5	0	no	no
chr17	73663398	73704139	SAP30BP	0	no	no
chr17	73975297	74002080	CDK3	0	no	no
chr17	74035190	74068607	SRP68	0	no	no
chr17	74075262	74078885	ZACN	0	no	no
chr17	74077085	74099868	EXOC7	0	no	no
chr17	74306867	74350279	PRPSAP1	0	no	no
chr17	74466974	74497509	RHBDF2	0	no	no
chr17	75277491	75496678	SEPT9	0	no	no
chr17	76000317	76104916	TNRC6C	0	no	no
chr17	76108998	76128488	TMC6	0	no	no
chr17	76164670	76169009	SYNGR2	0	no	no
chr17	76352858	76356158	SOCS3	0	no	no
chr17	76791734	76836969	USP36	0	no	no
chr17	77071018	77084681	ENGASE	0	no	no
chr17	77704881	77716021	ENPP7	1	yes	yes
chr17	77768175	77770915	CBX8	0	no	no
chr17	78075354	78093679	GAA	0	no	no
chr17	78109012	78120982	EIF4A3	0	no	no
chr17	78234666	78370086	RNF213|KIAA1554	0	no	no
chr17	78518624	78940173	RPTOR	0	no	no
chr17	79163392	79196751	AZI1	0	no	no
chr17	79202076	79212891	C17orf56	0	no	no
chr17	79202506	79207783	AL832593	0	no	no
chr17	79218798	79269096	SLC38A10	0	no	no
chr17	79632065	79633625	C17orf90	1	yes	yes
chr17	79633760	79640936	CCDC137	0	no	no
chr17	79650961	79669151	HGS	0	no	no
chr17	79670399	79688042	MRPL12|SLC25A10	0	no	no
chr17	79935425	79975282	ASPSCR1	0	no	no
chr17	79981279	79989027	LRRC45	0	no	no
chr17	79993756	79995573	DCXR	0	no	no
chr17	80005777	80009650	RFNG|BC050399	0	no	no
chr17	80036213	80056106	FASN	0	no	no
chr17	80347085	80376513	C17orf101	0	no	no
chr17	80400462	80408707	C17orf62	0	no	no
chr17	80400462	80408707	C17orf62	0	no	no
chr17	80614942	80656598	RAB40B	0	no	no
chr17	80709939	80901062	TBCD	0	no	no
chr17	81037566	81052591	METRNL	0	no	no
chr18	214519	268059	THOC1	0	no	no
chr18	657603	673499	TYMS	0	no	no
chr18	670323	712662	ENOSF1	0	no	no
chr18	2537523	2571489	METTL4	0	no	no
chr18	2571509	2616634	NDC80	0	no	no
chr18	2655885	2805015	SMCHD1	0	no	no
chr18	2847027	2914090	EMILIN2	0	no	no
chr18	2916991	3011945	LPIN2	0	no	no
chr18	3412071	3458406	TGIF1	0	no	no
chr18	9136750	9285983	ANKRD12	0	no	no
chr18	11883471	11908796	MPPE1	0	no	no
chr18	12308239	12329824	TUBB6	0.5	yes	no
chr18	12328942	12377275	AFG3L2	0	no	no
chr18	12947982	12987536	SEH1L	0	no	no
chr18	20777718	21017925	TMEM241	0	no	no
chr18	21572736	21715574	TTC39C	0	no	no
chr18	22006608	22033494	IMPACT	0	no	no
chr18	23806408	23971650	TAF4B	0	no	no
chr18	29078026	29128814	DSG2	0	no	no
chr18	29122108	29136874	LOC100652770	0	no	no
chr18	29409135	29523099	TRAPPC8	0	no	no
chr18	33161777	33291798	GALNT1	0	no	no
chr18	33688493	33709357	SLC39A6	0	no	no
chr18	33709836	33754688	ELP2	0	no	no
chr18	34409079	34805288	KIAA1328	0	no	no
chr18	42260137	42648475	SETBP1	0	no	no
chr18	43427573	43547305	EPG5	0	no	no
chr18	47901391	47920538	SKA1	0	no	no
chr18	51795848	51824604	POLI	0	no	no
chr18	54318615	54697036	WDR7	0	no	no
chr18	55212072	55253969	FECH	0	no	no
chr18	56148481	56296189	ALPK2	0	no	no
chr18	56807124	56826063	AK311213|SEC11C	0	no	no
chr18	56995055	57026508	LMAN1	0	no	no
chr18	59711457	59854289	PIGN	0	no	no
chr18	59854523	59974355	KIAA1468	0	no	no
chr18	60190657	60253962	ZCCHC2	0	no	no
chr18	60994970	61034506	KDSR	0	no	no
chr18	67530192	67624232	CD226	0	no	no
chr18	67671042	67872962	RTTN	0	no	no
chr18	67956136	67997434	SOCS6	0	no	no
chr18	71920526	71959251	CYB5A	0	no	no
chr18	72265127	72777628	ZNF407	0	no	no
chr18	72909277	72921281	ZADH2	0	no	no
chr18	74536115	74682682	ZNF236	0	no	no
chr18	76829396	77138282	ATP9B	0	no	no
chr18	77155771	77289323	NFATC1	0	no	no
chr18	77439800	77514510	CTDP1	0	no	no
chr18	77794345	77853788	RBFA|BC016878	0	no	no
chr18	77866914	77898228	ADNP2	0	no	no
chr19	617222	633568	POLRMT	0	no	no
chr19	647525	663233	RNF126	0	no	no
chr19	797391	812327	PTBP1	0	no	no
chr19	896502	913225	R3HDM4	0	no	no
chr19	984327	994569	WDR18	0	no	no
chr19	1009649	1021141	C19orf6	0	no	no
chr19	1026297	1039064	CNN2	0	no	no
chr19	1040101	1065570	ABCA7	0	no	no
chr19	1065929	1086627	HMHA1	0	no	no
chr19	1086577	1095391	POLR2E	0	no	no
chr19	1103935	1106787	GPX4	0	no	no
chr19	1107632	1174282	SBNO2	0	no	no
chr19	1383525	1395588	NDUFS7	0	no	no
chr19	1905372	1926012	SCAMP4	0	no	no
chr19	2037469	2051243	AK097012|MKNK2	0	no	no
chr19	2071034	2096269	MOB3A	0	no	no
chr19	2164147	2232577	DOT1L	0	no	no
chr19	2389783	2426086	TMPRSS9	0	no	no
chr19	2428163	2456958	LMNB2	0	no	no
chr19	2754711	2783354	SGTA	0	no	no
chr19	2819871	2836733	ZNF554	0	no	no
chr19	2900895	2918474	ZNF57	0	no	no
chr19	3185874	3209573	NCLN	0	no	no
chr19	3538262	3557571	MFSD12|BC052241	0	no	no
chr19	3607244	3613928	C19orf29-AS1	0	no	no
chr19	3610626	3626813	C19orf29	0	no	no
chr19	3630178	3700477	PIP5K1C	0	no	no
chr19	3762664	3767563	MRPL54	0	no	no
chr19	3976053	3985461	EEF2	0	no	no
chr19	4007748	4038067	PIAS4	0	no	no
chr19	4229539	4237524	EBI3	0	no	no
chr19	4324039	4342783	STAP2	1	yes	yes
chr19	4343523	4360083	MPND	0	no	no
chr19	4445002	4457791	UBXN6	0	no	no
chr19	4838345	4867780	PLIN3	0	no	no
chr19	4969123	5153608	KDM4B	0	no	no
chr19	5623045	5668489	SAFB	0	no	no
chr19	5691844	5720463	LONP1	0	no	no
chr19	5785152	5791249	DUS3L	0	no	no
chr19	6413118	6424822	KHSRP|MIR3940	0	no	no
chr19	6467217	6481798	DENND1C	0	no	no
chr19	6531009	6535939	TNFSF9	0	no	no
chr19	6663147	6670599	TNFSF14	0	no	no
chr19	6729924	6737633	GPR108	0	no	no
chr19	6887581	6940464	EMR1	0	no	no
chr19	7069470	7087978	ZNF557	0	no	no
chr19	7112265	7294011	INSR	0	no	no
chr19	7447719	7537371	ARHGEF18	0	no	no
chr19	7587495	7598895	MCOLN1	0	no	no
chr19	7599037	7626653	PNPLA6	0	no	no
chr19	7701990	7712759	STXBP2	0	no	no
chr19	7985193	7988136	SNAPC2	0	no	no
chr19	7991602	8008708	TIMM44	0	no	no
chr19	8023456	8070529	ELAVL1	0	no	no
chr19	8117645	8127547	CCL25	0.5	yes	no
chr19	8274216	8327304	CERS4	0	no	no
chr19	8376183	8386280	NDUFA7	0	no	no
chr19	8386383	8387280	RPS28	0	no	no
chr19	8585673	8642331	MYO1F	0	no	no
chr19	10216898	10226064	PPAN|PPAN-P2RY11|P2RY11	0	no	no
chr19	10225689	10230599	EIF3G	0	no	no
chr19	10244021	10305755	DNMT1	0	no	no
chr19	10362639	10370736	MRPL4	0	no	no
chr19	10381516	10397291	ICAM1	0.333333	yes	no
chr19	10400654	10407454	ICAM5	0	no	no
chr19	10444451	10450345	ICAM3	0	no	no
chr19	10596795	10614054	KEAP1	0	no	no
chr19	10654592	10664094	ATG4D	0	no	no
chr19	10663760	10676702	KRI1	0	no	no
chr19	10713120	10755235	SLC44A2	0	no	no
chr19	10764936	10803095	ILF3	0	no	no
chr19	10823793	10944160	DNM2	0	no	no
chr19	11071597	11172958	SMARCA4	0	no	no
chr19	11200037	11244505	LDLR	0	no	no
chr19	11274942	11308467	KANK2	0	no	no
chr19	11309970	11373157	DOCK6	0	no	no
chr19	11466061	11476374	LPPR2	0	no	no
chr19	11594241	11616738	ZNF653	0	no	no
chr19	11708234	11729974	ZNF627	0	no	no
chr19	12242167	12267546	ZNF20	0	no	no
chr19	12250994	12267546	ZNF625	0	no	no
chr19	12335500	12405714	ZNF44	0	no	no
chr19	12490002	12512088	ZNF799	0	no	no
chr19	12500827	12512088	ZNF799	0	no	no
chr19	12986024	12992335	DNASE2	0	no	no
chr19	13001973	13010783	GCDH	0	no	no
chr19	13009893	13030086	SYCE2	0	no	no
chr19	13255223	13260987	STX10	0	no	no
chr19	13875336	13885096	MRI1	0	no	no
chr19	14016955	14041693	CC2D1A	0	no	no
chr19	14063318	14072256	DCAF15	0	no	no
chr19	14800612	14831772	ZNF333	0	no	no
chr19	15225784	15236577	ILVBL	0	no	no
chr19	15562435	15575382	RASAL3	0	no	no
chr19	16178316	16213813	TPM4|AK095546	0	no	no
chr19	16222489	16244445	RAB8A	0	no	no
chr19	16234470	16250702	AK095221	0	no	no
chr19	16607204	16632163	C19orf44	0	no	no
chr19	16589874	16739015	MED26	0	no	no
chr19	17186590	17324104	MYO9B	0	no	no
chr19	17378231	17393811	BABAM1	0	no	no
chr19	17392453	17398454	ANKLE1	0	no	no
chr19	17530911	17536140	FAM125A	0	no	no
chr19	17830302	17845324	MAP1S	0	no	no
chr19	17858526	17899377	FCHO1	0	no	no
chr19	17935590	17958841	JAK3	0	no	no
chr19	18111943	18124911	ARRDC2	0	no	no
chr19	18264015	18288927	PIK3R2	0	no	no
chr19	18284578	18288927	IFI30	0	no	no
chr19	18304039	18307550	MPV17L2	0	no	no
chr19	18417039	18434001	LSM4	0	no	no
chr19	19010322	19030199	COPE	0	no	no
chr19	19017768	19052041	HOMER3	0	no	no
chr19	19101696	19144832	SUGP2	0	no	no
chr19	19174802	19223704	SLC25A42	0	no	no
chr19	19303007	19312678	RFXANK	0	no	no
chr19	19387321	19431321	SUGP1	0	no	no
chr19	19431629	19469563	MAU2	0	no	no
chr19	19623227	19626469	TSSK6	0	no	no
chr19	19756009	19774503	ATP13A1	0	no	no
chr19	19821280	19843921	ZNF14	0	no	no
chr19	20115226	20150277	ZNF682	0	no	no
chr19	20802744	20844402	ZNF626	1	yes	yes
chr19	21473962	21512212	ZNF708	0	no	no
chr19	21579920	21610296	ZNF493	0	no	no
chr19	21906842	21950430	ZNF100	0	no	no
chr19	23521417	23578269	BC038574|ZNF91	0	no	no
chr19	30189792	30206452	C19orf12	0	no	no
chr19	30189792	30206452	C19orf12	0	no	no
chr19	32896654	32976799	DPY19L3	0	no	no
chr19	33369903	33462869	CEP89	0.5	yes	no
chr19	33463147	33467960	C19orf40	0	no	no
chr19	33469497	33555824	RHPN2	0	no	no
chr19	33571785	33621318	GPATCH1	0	no	no
chr19	33622997	33666703	WDR88	0	no	no
chr19	35168566	35177302	ZNF302	0.5	yes	no
chr19	35225479	35233774	ZNF181	0	no	no
chr19	35417806	35436076	ZNF30	0	no	no
chr19	35447257	35454953	ZNF792	0	no	no
chr19	35485687	35517373	GRAMD1A	0	no	no
chr19	35645624	35660788	FXYD5|AX747741	0	no	no
chr19	35739558	35758867	LSR	0	no	no
chr19	35759895	35770718	USF2	0	no	no
chr19	36103645	36116251	HAUS5	0	no	no
chr19	36379142	36391552	NFKBID	0	no	no
chr19	36545782	36596012	WDR62	0	no	no
chr19	36705503	36729675	ZNF146	0	no	no
chr19	37095718	37119499	ZNF382	0	no	no
chr19	37178529	37214248	ZNF567	0	no	no
chr19	37569381	37620651	ZNF420	0	no	no
chr19	38397867	38699008	SIPA1L3	0	no	no
chr19	39405903	39466380	SARS2|FBXO17	0	no	no
chr19	39897486	39900045	ZFP36	0	no	no
chr19	39903749	39919055	PLEKHG2	0	no	no
chr19	39923846	39926618	RPS16	0.666667	yes	yes
chr19	39936185	39967308	SUPT5H	0	no	no
chr19	40736223	40791302	AKT2	0	no	no
chr19	40946747	40950282	SERTAD3	0	no	no
chr19	40953690	40971725	BLVRB	0	no	no
chr19	41082756	41097305	SHKBP1	0	no	no
chr19	41856815	41930910	TMEM91|BCKDHA	0	no	no
chr19	42387266	42434296	ARHGEF1	0	no	no
chr19	42460832	42463528	RABAC1	0	no	no
chr19	42788816	42799949	CIC	0	no	no
chr19	44047463	44079730	XRCC1	0	no	no
chr19	44088518	44100287	IRGQ	0	no	no
chr19	44416775	44439411	ZNF45	0	no	no
chr19	44455396	44471752	ZNF221	0	no	no
chr19	44598481	44612479	ZNF224	0	no	no
chr19	44609491	44617336	LOC100379224	0	no	no
chr19	44716690	44741421	ZNF227	0	no	no
chr19	44732356	44809178	ZNF235	0	no	no
chr19	44979858	45004574	ZNF180	0	no	no
chr19	45457841	45496604	CLPTM1	0.5	yes	no
chr19	45854648	45873845	ERCC2	0	no	no
chr19	45909466	45914024	CD3EAP	0	no	no
chr19	45910590	45982086	ERCC1	0	no	no
chr19	46112657	46148775	EML2	0	no	no
chr19	46171501	46185717	GIPR	0	no	no
chr19	46195740	46207248	QPCTL	0	no	no
chr19	46268042	46272497	SIX5	0	no	no
chr19	46286263	46290129	DMWD	0	no	no
chr19	46286263	46296060	DMWD	0	no	no
chr19	46850250	46894232	PPP5C	0	no	no
chr19	47123724	47128354	PTGIR	0	no	no
chr19	47137332	47137939	GNG8	0	no	no
chr19	47278139	47291842	SLC1A5	0	no	no
chr19	47567446	47617009	ZC3H4	0	no	no
chr19	47759730	47775210	CCDC9	0	no	no
chr19	47852537	47885961	DHX34	0	no	no
chr19	47978399	47987521	KPTN	0	no	no
chr19	48248792	48274141	GLTSCR2	0	no	no
chr19	48618702	48673560	LIG1	0	no	no
chr19	48835145	48867186	TMEM143	0	no	no
chr19	49122547	49133974	SPHK2	0	no	no
chr19	49375648	49379319	PPP1R15A	0	no	no
chr19	49384221	49401996	TULP2	0	no	no
chr19	49403306	49426540	NUCB1	0	no	no
chr19	49458116	49465055	BAX	0	no	no
chr19	49468565	49470136	FTL|DQ591443	0	no	no
chr19	49949549	49955115	PIH1D1	0	no	no
chr19	49956472	49974305	ALDH16A1	0	no	no
chr19	50390638	50432988	IL4I1	0	no	no
chr19	50410083	50432988	NUP62	0	no	no
chr19	50922194	50934309	SPIB	1	yes	yes
chr19	51913274	51921057	SIGLEC10	0	no	no
chr19	51919159	51920679	LOC100129083	0	no	no
chr19	52074530	52092991	ZNF175	0	no	no
chr19	52452414	52484615	BC014606	0	no	no
chr19	52467592	52490079	ZNF350	0	no	no
chr19	52494585	52496450	AK128361	0	no	no
chr19	52494586	52511483	ZNF615	0.5	yes	no
chr19	52516017	52531680	ZNF614	0	no	no
chr19	52536676	52552073	ZNF432	0	no	no
chr19	52800425	52829174	ZNF480	0	no	no
chr19	52803945	52848482	AK097759	0	no	no
chr19	53073525	53090427	ZNF701	0	no	no
chr19	53115617	53193886	ZNF83	0	no	no
chr19	53341784	53360902	ZNF468	0	no	no
chr19	53430387	53466164	ZNF816-ZNF321P|ZNF816	0	no	no
chr19	53569866	53606687	ZNF160	0	no	no
chr19	53970988	54006948	ZNF813	0	no	no
chr19	54606159	54610281	NDUFA3	0	no	no
chr19	54618789	54635150	PRPF31	0	no	no
chr19	54677105	54693733	MBOAT7	0	no	no
chr19	54704725	54711515	RPS9	0	no	no
chr19	55128628	55149004	LILRB1	0.5	yes	no
chr19	55155339	55179846	BC032342|LILRB4	0	no	no
chr19	55434876	55477611	NLRP7	1	yes	yes
chr19	55476651	55512510	NLRP2	1	yes	yes
chr19	55538945	55580914	RDH13|AK122764	0	no	no
chr19	55738001	55740632	TMEM86B	0	no	no
chr19	55741146	55770038	PPP6R1	0	no	no
chr19	55987698	55995854	ZNF628	0	no	no
chr19	56732678	56879752	ZSCAN5A	0	no	no
chr19	57106663	57135544	ZNF71	0	no	no
chr19	57752052	57774106	ZNF805	0	no	no
chr19	57862644	57871265	ZNF304	0	no	no
chr19	57901217	57933307	ZNF17	0	no	no
chr19	57901217	57913919	ZNF548	0	no	no
chr19	57980953	57988938	ZNF772	0	no	no
chr19	57999078	58006048	ZNF419	0	no	no
chr19	58053205	58071216	ZNF550	0	no	no
chr19	58193356	58269527	ZNF551|ZNF776	0	no	no
chr19	58231118	58238995	ZNF671	0	no	no
chr19	58258163	58376491	ZNF587|DL490846	0	no	no
chr19	58318449	58326281	ZNF552	0	no	no
chr19	58417141	58427978	ZNF417|ZNF587	1	yes	yes
chr19	58452200	58459077	ZNF256	0	no	no
chr19	58488440	58514714	ZNF606	0	no	no
chr19	58740069	58775008	ZNF544	0	no	no
chr19	58769781	58790174	BC063675	0	no	no
chr19	58898635	58906171	RPS5	0	no	no
chr19	58920062	58929692	ZNF584	0	no	no
chr19	58944180	58951589	ZNF132	0	no	no
chr19	58978411	58984945	ZNF324	0	no	no
chr19	58987794	58992597	ZNF446	0	no	no
chr19	59024896	59031188	ZBTB45	0	no	no
chr19	59055835	59062082	TRIM28	0	no	no
chr2	264868	278282	ACP1	0	no	no
chr2	6980502	7005936	CMPK2	0	no	no
chr2	8865689	8977755	KIDINS220	0	no	no
chr2	9614669	9636672	IAH1	0	no	no
chr2	9629410	9695917	ADAM17	0	no	no
chr2	11321777	11484711	ROCK2	0	no	no
chr2	18735988	18770846	RDH14|NT5C1B|NT5C1B-RDH14	0	no	no
chr2	20110028	20189884	WDR35	0	no	no
chr2	20817563	20850864	HS1BP3	0	no	no
chr2	24425734	24583397	AX747227|ITSN2	0	no	no
chr2	25016174	25045245	CENPO	0	no	no
chr2	25042038	25142055	ADCY3	0	no	no
chr2	25455844	25565459	DNMT3A	0	no	no
chr2	26568953	26618759	EPT1	0	no	no
chr2	27193524	27250087	MAPRE3	0	no	no
chr2	27274490	27293490	AGBL5	0	no	no
chr2	27309610	27323619	KHK	0	no	no
chr2	27422454	27435175	SLC5A6	0	no	no
chr2	27440257	27466654	CAD	0	no	no
chr2	27548720	27579868	GTF3C2	0	no	no
chr2	27587218	27593324	EIF2B4	1	yes	yes
chr2	27665232	27669348	KRTCAP3	0	no	no
chr2	27667239	27712571	IFT172	0	no	no
chr2	27851514	27873713	GPN1	0	no	no
chr2	28974611	29025806	PPP1CB	0	no	no
chr2	29072687	29093175	TRMT61B	0	no	no
chr2	29117532	29171080	WDR43	0	no	no
chr2	29320570	29406679	CLIP4	0	no	no
chr2	30369749	30383399	YPEL5	0	no	no
chr2	32582095	32843965	BIRC6	0	no	no
chr2	32853086	33046118	TTC27	0	no	no
chr2	37428774	37458740	CEBPZ	0	no	no
chr2	37477645	37544222	PRKD3	0	no	no
chr2	38294745	38303323	CYP1B1	0	no	no
chr2	38522028	38604432	ATL2	0	no	no
chr2	39024875	39103021	DHX57	0	no	no
chr2	42989638	42991401	OXER1	0	no	no
chr2	42994228	43019751	HAAO	0	no	no
chr2	43457974	43823185	THADA	0	no	no
chr2	44113362	44223144	LRPPRC	0	no	no
chr2	46926098	46989927	SOCS5	0.333333	yes	no
chr2	47129008	47168994	MCFD2	0	no	no
chr2	47143295	47303275	TTC7A	0	no	no
chr2	48010220	48034092	MSH6	0	no	no
chr2	48541794	48606434	FOXN2	0	no	no
chr2	53897116	54087170	ASB3|GPR75-ASB3	0	no	no
chr2	54014067	54045956	ERLEC1	0	no	no
chr2	54091203	54197977	PSME4	0	no	no
chr2	54683453	54898583	BC067268|SPTBN1	0	no	no
chr2	55463755	55496384	MTIF2	0	no	no
chr2	58134785	58387055	VRK2	0	no	no
chr2	58386377	58468515	FANCL	0	no	no
chr2	60678301	60780633	BCL11A	0	no	no
chr2	61167547	61245365	PUS10	0	no	no
chr2	61293005	61365169	KIAA1841	0	no	no
chr2	61414589	61697849	USP34	0	no	no
chr2	65454828	65498390	ACTR2	1	yes	yes
chr2	67624441	67637533	ETAA1	0	no	no
chr2	68385004	68403094	PNO1	0	no	no
chr2	68592321	68624585	PLEK	0	no	no
chr2	68906745	69053957	ARHGAP25	0	no	no
chr2	69623244	69664760	NFU1	0	no	no
chr2	69969126	70053596	ANXA4	0	no	no
chr2	71409867	71454233	PAIP2B	0	no	no
chr2	71503722	71662191	ZNF638	0	no	no
chr2	72406443	73053177	EXOC6B	0	no	no
chr2	73612885	73837046	ALMS1	0	no	no
chr2	73956956	73964517	TPRKB	0	no	no
chr2	74153952	74186088	DGUOK	0	no	no
chr2	74438730	74590554	SLC4A5	0	no	no
chr2	75873908	75889334	MRPL19	0	no	no
chr2	75889831	75938111	GCFC2	0	no	no
chr2	85545140	85555419	TGOLN2	0	no	no
chr2	85766100	85772403	MAT2A	0	no	no
chr2	85804613	85809156	VAMP8	0	no	no
chr2	85811530	85820511	VAMP5	0	no	no
chr2	85822836	85824831	RNF181	0	no	no
chr2	86730552	86948245	CHMP3|RNF103|RNF103-CHMP3	0	no	no
chr2	86947413	88038768	RMND5A	1	yes	yes
chr2	86947413	87005164	RMND5A	1	yes	yes
chr2	96940073	96971307	SNRNP200	0	no	no
chr2	99061320	99207496	INPP4A	0	no	no
chr2	101887683	101925178	RNF149	0	no	no
chr2	105654482	105716418	MRPS9	0	no	no
chr2	105883539	105946148	TGFBRAP1	0	no	no
chr2	109065576	109125854	GCC2	0	no	no
chr2	109403218	109492847	CCDC138	0	no	no
chr2	113033177	113097640	ZC3H6	0	no	no
chr2	113239742	113290222	TTL	0	no	no
chr2	113342035	113346850	CHCHD5	0	no	no
chr2	113479062	113500454	NT5DC4	0	no	no
chr2	113495443	113522254	CKAP2L	0	no	no
chr2	113531491	113542971	IL1A	1	yes	yes
chr2	113587336	113594356	IL1B	0	no	no
chr2	113931559	113960677	PSD4	0	no	no
chr2	114647536	114716167	ACTR3	0	no	no
chr2	118572254	118589953	DDX18	0	no	no
chr2	118673053	118771739	CCDC93	0	no	no
chr2	127413683	127454246	GYPC	0	no	no
chr2	127805598	127864903	BIN1	0	no	no
chr2	128056244	128100805	MAP3K2	0	no	no
chr2	128461807	128568761	WDR33	0	no	no
chr2	128603839	128615729	POLR2D	0	no	no
chr2	128848753	128953249	UGGT1	0	no	no
chr2	144703580	145090083	GTDC1	0	no	no
chr2	148687965	148779173	AK055257|ORC4	0	no	no
chr2	150426146	150444330	MMADHC	0	no	no
chr2	152126981	152146430	NMI	0	no	no
chr2	152266396	152364527	RIF1	0	no	no
chr2	153191750	153506348	FMNL2	0	no	no
chr2	158271130	158345473	CYTIP	0	no	no
chr2	160092303	160143236	WDSUB1	0	no	no
chr2	160569009	160625084	MARCH7	0	no	no
chr2	160625138	160761267	CD302|LY75-CD302|LY75	0	no	no
chr2	162848754	162931052	DPP4	0	no	no
chr2	163123588	163175039	IFIH1	0	no	no
chr2	170386262	170430424	FASTKD1	0	no	no
chr2	170440849	170494254	PPIG	0	no	no
chr2	175411868	175639554	AK002090|BC046497	0	no	no
chr2	175424301	175547627	WIPF1	0	no	no
chr2	179966418	180129350	SESTD1	0	no	no
chr2	180809603	180871840	CWC22	0	no	no
chr2	182321618	182402468	ITGA4	0	no	no
chr2	191208195	191236391	INPP1	0	no	no
chr2	191833761	191878976	STAT1	0	no	no
chr2	196998306	197041227	STK17B	0	no	no
chr2	198256697	198299771	SF3B1	0	no	no
chr2	198351307	198364998	HSPD1	0	no	no
chr2	201390864	201448818	SGOL2	0	no	no
chr2	201717731	201729467	CLK1	0	no	no
chr2	202047620	202094129	CASP10	0	no	no
chr2	202316391	202345574	STRADB	1	yes	yes
chr2	202564985	202645895	ALS2	0	no	no
chr2	204103163	204170563	CYP20A1	0	no	no
chr2	206858444	206950906	INO80D	0	no	no
chr2	206987802	207024243	NDUFS1	0	no	no
chr2	208686011	208890284	PLEKHM3	0	no	no
chr2	209130990	209223475	PIKFYVE	0	no	no
chr2	215593274	215674428	BARD1	0	no	no
chr2	215796265	216003151	ABCA12	0	no	no
chr2	216861028	216946539	PECR	0	no	no
chr2	219081873	219119071	ARPC2	0	no	no
chr2	219135114	219211516	PNKD	0	no	no
chr2	219138916	219157280	TMBIM1	0	no	no
chr2	219263060	219270664	CTDSP1	0	no	no
chr2	219502639	219524261	ZNF142	0	no	no
chr2	220074487	220085174	ABCB6	0	no	no
chr2	220462595	220481173	STK11IP	0	no	no
chr2	224740064	224810052	WDFY1	0	no	no
chr2	225629806	225907330	DOCK10	0	no	no
chr2	227867426	228029275	COL4A4	0	no	no
chr2	228029280	228179508	COL4A3	1	yes	yes
chr2	228092485	228189880	BC035052	1	yes	yes
chr2	228110425	228189902	AK056332	1	yes	yes
chr2	228336887	228425938	AGFG1	0	no	no
chr2	230631929	230786655	TRIP12	0	no	no
chr2	231033644	231090444	SP110	0	no	no
chr2	231090444	231223847	SP140	0	no	no
chr2	231280870	231410317	SP100	0	no	no
chr2	231921577	232037540	PSMD1	0	no	no
chr2	232063341	232238606	ARMC9	0	no	no
chr2	232826292	233201908	DIS3L2	0	no	no
chr2	234160216	234204320	ATG16L1	0	no	no
chr2	234384164	234475428	USP40	0	no	no
chr2	239152678	239198743	PER2	0	no	no
chr2	239335625	239360891	ASB1	0	no	no
chr2	239969863	240323346	HDAC4	0	no	no
chr2	240896788	240964819	NDUFA10	0	no	no
chr2	241418838	241500275	ANKMY1	0	no	no
chr2	241499470	241503431	DUSP28	0	no	no
chr2	241526132	241557122	CAPN10	0	no	no
chr2	241544824	241570676	GPR35	0	no	no
chr2	241938254	242033643	SNED1	0	no	no
chr2	242034544	242041747	MTERFD2	0	no	no
chr2	242045513	242089394	PASK	0	no	no
chr2	242166681	242255115	HDLBP	0	no	no
chr2	242523819	242576725	THAP4	0	no	no
chr2	242577026	242613272	ATG4B|AK027332	0	no	no
chr2	242615156	242626383	AK126180|DTYMK	0	no	no
chr2	242792032	242801058	PDCD1	0	no	no
chr20	306238	310867	SOX12	0	no	no
chr20	361307	378203	TRIB3	0	no	no
chr20	388708	411610	RBCK1	0	no	no
chr20	1093905	1148426	PSMF1	0	no	no
chr20	1290554	1373816	SDCBP2|FKBP1A-SDCBP2	0	no	no
chr20	1422806	1448337	NSFL1C	0	no	no
chr20	2462466	2505165	ZNF343	0	no	no
chr20	2633177	2639039	NOP56	0.4	yes	no
chr20	2815970	2821797	FAM113A	0	no	no
chr20	2821372	2847378	VPS16	0	no	no
chr20	2844824	3019315	PTPRA	0	no	no
chr20	3087556	3131513	LOC100134015	0	no	no
chr20	3088218	3140540	UBOX5	0	no	no
chr20	3171011	3185295	DDRGK1	0	no	no
chr20	3451664	3631769	ATRN	0	no	no
chr20	3827445	3856770	MAVS	0	no	no
chr20	4666796	4682234	PRNP	0	no	no
chr20	4833001	4990939	SLC23A2	0	no	no
chr20	5731042	5844559	C20orf196	0	no	no
chr20	5918485	5931173	TRMT6	0	no	no
chr20	5931297	5975831	MCM8	0	no	no
chr20	9495004	9511171	LAMP5	0	no	no
chr20	10415950	10604027	C20orf94	0	no	no
chr20	10618331	10654694	JAG1	0	no	no
chr20	13694968	13765565	ESF1	0	no	no
chr20	13976145	16033841	MACROD2	0	no	no
chr20	16252748	16554079	KIF16B	0.5	yes	no
chr20	17594322	17662928	RRBP1	0	no	no
chr20	17949761	17971762	C20orf72	0	no	no
chr20	18122867	18169031	CSRP2BP	0	no	no
chr20	18269120	18297640	ZNF133	0	no	no
chr20	23342818	23353683	GZF1	0	no	no
chr20	24943579	24973425	C20orf3	0	no	no
chr20	24986865	25038818	ACSS1	0	no	no
chr20	25228705	25278648	PYGB	0	no	no
chr20	25654850	25677469	ZNF337	0	no	no
chr20	30865453	30922811	KIF3B	0	no	no
chr20	31946644	31989337	CDK5RAP1	0	no	no
chr20	32244892	32262264	NECAB3	0	no	no
chr20	32319807	32380075	ZNF341	0	no	no
chr20	33703159	33865928	EDEM2	0	no	no
chr20	33814538	33864804	MMP24	0	no	no
chr20	33890368	33999945	AK128252|UQCC	0	no	no
chr20	33897001	34026027	GDF5	0	no	no
chr20	34213952	34262539	CPNE1	1	yes	yes
chr20	37377096	37401089	ACTR5	0	no	no
chr20	42219578	42275862	IFT52	0	no	no
chr20	43104546	43123244	TTPAL	0	no	no
chr20	43514343	43537161	YWHAB	0	no	no
chr20	43595119	43708618	STK4|AB209315	0	no	no
chr20	44044706	44054884	PIGT	0	no	no
chr20	44486219	44507769	ZSWIM3	0	no	no
chr20	44509847	44513905	ZSWIM1	0	no	no
chr20	44517266	44519901	NEURL2	0	no	no
chr20	44519590	44527458	CTSA	0	no	no
chr20	44577291	44600833	ZNF335	0	no	no
chr20	44689625	44718580	NCOA5	0	no	no
chr20	44746905	44758384	CD40	0	no	no
chr20	46286149	46415360	SULF2	0	no	no
chr20	47240792	47444420	AX746653|PREX1	0	no	no
chr20	47538274	47653230	ARFGEF2	0	no	no
chr20	47662837	47713486	CSE1L	0	no	no
chr20	48429249	48508772	SLC9A8	0	no	no
chr20	48519928	48532080	SPATA2	0.333333	yes	no
chr20	49506882	49547527	ADNP	0	no	no
chr20	52560078	52687304	BCAS1	1	yes	yes
chr20	55043646	55093942	C20orf43	0	no	no
chr20	55066547	55100981	GCNT7	0	no	no
chr20	56178901	56195632	ZBP1	0	no	no
chr20	57226308	57254582	STX16	0	no	no
chr20	57264186	57291367	NPEPL1	0	no	no
chr20	57556310	57570188	TH1L	0	no	no
chr20	57570241	57582309	AK310046|CTSZ	0	no	no
chr20	57603732	57617901	SLMO2|SLMO2-ATP5E	0	no	no
chr20	60758080	60777810	GTPBP5	0	no	no
chr20	60878026	60883918	ADRM1	0	no	no
chr20	61472466	61493115	TCFL5	0	no	no
chr20	61509089	61569304	DIDO1	0	no	no
chr20	61583998	61599949	SLC17A9	0	no	no
chr20	61826781	61847538	YTHDF1	0	no	no
chr20	61904164	61921142	ARFGAP1	0	no	no
chr20	62218954	62258381	GMEB2	0	no	no
chr20	62289162	62330051	RTEL1|RTEL1-TNFRSF6B	0	no	no
chr20	62326093	62330051	TNFRSF6B	0	no	no
chr20	62329994	62339355	ARFRP1	0	no	no
chr20	62371210	62375403	SLC2A4RG	0	no	no
chr20	62588054	62601218	ZNF512B	0	no	no
chr21	15857548	15955723	SAMSN1	0	no	no
chr21	30244512	30257693	N6AMT1	0	no	no
chr21	30396937	30426807	USP16	0	no	no
chr21	30428647	30446010	CCT8	0	no	no
chr21	33043312	33104431	SCAF4	0	no	no
chr21	34602230	34669520	IFNAR2|IL10RB	0.5	yes	no
chr21	34915349	34949812	SON	0	no	no
chr21	34947782	35288158	DONSON|AK057604|CRYZL1|ATP5O	0	no	no
chr21	36041687	36090519	CLIC6	0	no	no
chr21	37536838	37666572	DOPEY2	0	no	no
chr21	38437663	38445458	PIGP	0	no	no
chr21	38445570	38575408	TTC3	0	no	no
chr21	40547383	40555440	PSMG1	0	no	no
chr21	40557403	40685712	BRWD1	0	no	no
chr21	42792519	42831141	MX1	0	no	no
chr21	43218384	43299591	PRDM15	0	no	no
chr21	43791995	43816200	TMPRSS3	1	yes	yes
chr21	43892596	43916401	RSPH1	0	no	no
chr21	44263203	44299699	WDR4	0	no	no
chr21	44313377	44329773	NDUFV3	0	no	no
chr21	44473300	44496472	CBS	0	no	no
chr21	45079431	45115960	RRP1B	0	no	no
chr21	45138977	45182188	PDXK	0	no	no
chr21	45209417	45223983	RRP1	0	no	no
chr21	45527207	45551063	PWP2	0	no	no
chr21	45646721	45660834	ICOSLG	0	no	no
chr21	45719924	45747261	PFKL	0	no	no
chr21	46305867	46348753	ITGB2	0	no	no
chr21	46359954	46396888	FAM207A	0	no	no
chr21	46494492	46646478	ADARB1	0	no	no
chr21	46683842	46707811	POFUT2	0	no	no
chr21	46918114	46964325	SLC19A1	0	no	no
chr21	47608359	47648738	LSS	0	no	no
chr21	47744035	47865682	PCNT	0	no	no
chr21	47878861	47989926	DIP2A	0	no	no
chr21	48055506	48085155	PRMT2	0	no	no
chr22	17618409	17646177	CECR5	0	no	no
chr22	18074902	18111588	ATP6V1E1	0	no	no
chr22	18270415	18507325	MICAL3|BC064400	0	no	no
chr22	18560685	18573797	PEX26	0	no	no
chr22	18632757	18660162	USP18	1	yes	yes
chr22	19023794	19109967	DGCR2	0	no	no
chr22	19117791	19132190	DGCR14	0	no	no
chr22	19863039	19929359	TXNRD2	0	no	no
chr22	19929262	19957498	COMT	0	no	no
chr22	20099397	20104768	TRMT2A	0	no	no
chr22	20301760	20307628	DGCR6L	0	no	no
chr22	21061978	21213100	PI4KA	0	no	no
chr22	21899957	21905750	RIMBP3C	1	yes	yes
chr22	21982377	21984340	YDJC	0	no	no
chr22	21996541	21998588	SDF2L1	0	no	no
chr22	22051825	22090071	YPEL1	0	no	no
chr22	22311402	22337187	TOP3B	0	no	no
chr22	23522551	23660224	BCR	0	no	no
chr22	23980674	24059610	GUSBP11	0	no	no
chr22	23980674	24051428	GUSBP11	0	no	no
chr22	24032960	24041363	RGL4	0	no	no
chr22	24376138	24384284	GSTT1	0	no	no
chr22	24407764	24574596	CABIN1	0	no	no
chr22	24666789	24838325	SPECC1L	0	no	no
chr22	24813708	24838325	ADORA2A|EU036692	0	no	no
chr22	24825177	24890783	C22orf45	0	no	no
chr22	26847445	26879820	HPS4	0	no	no
chr22	29723668	29784572	AP1B1	0	no	no
chr22	29876180	29887277	NEFH	1	yes	yes
chr22	29885264	29887277	KIAA0845	1	yes	yes
chr22	29904155	29949736	THOC5	0	no	no
chr22	30279157	30426857	MTMR3	0	no	no
chr22	30681106	30722955	GATSL3|TBC1D10A	0	no	no
chr22	30727976	30752913	SF3A1	0	no	no
chr22	30792929	30825041	SEC14L2|MTFP1	0	no	no
chr22	30972611	31003000	PES1	0	no	no
chr22	31003069	31023047	TCN2	0	no	no
chr22	31031792	31065003	SLC35E4	0	no	no
chr22	31048037	31063872	DUSP18	0	no	no
chr22	31089768	31303811	OSBP2	0	no	no
chr22	31477281	31500743	SMTN|AX747817	0	no	no
chr22	31721789	31742249	PATZ1	0	no	no
chr22	31835344	31885923	EIF4ENIF1	0	no	no
chr22	31892260	32014534	SFI1	0	no	no
chr22	32149936	32303020	DEPDC5	0	no	no
chr22	32783561	32808274	C22orf28	0	no	no
chr22	33669061	34318584	LARGE	0	no	no
chr22	35653444	35691800	HMGXB4	0	no	no
chr22	35695267	35743987	TOM1	0	no	no
chr22	36536370	36562225	APOL3	0	no	no
chr22	36677322	36784063	MYH9	0	no	no
chr22	37309674	37336479	CSF2RB	0	no	no
chr22	37576205	37594341	C1QTNF6	0	no	no
chr22	37602244	37608353	SSTR3	0	no	no
chr22	37621309	37640305	RAC2	0	no	no
chr22	37678494	37711389	CYTH4	0	no	no
chr22	38030660	38062939	SH3BP1|PDXP	0	no	no
chr22	38037838	38054384	AK097791	0	no	no
chr22	38082343	38172563	TRIOBP	0	no	no
chr22	38203911	38213183	GCAT	0	no	no
chr22	38245378	38284789	EIF3L	0	no	no
chr22	38339056	38349676	C22orf23	0	no	no
chr22	39436672	39483748	APOBEC3F|APOBEC3G	0	no	no
chr22	39493228	39500072	APOBEC3H	1	yes	yes
chr22	39708886	39716391	RPL3	0	no	no
chr22	39896104	39914137	SMCR7L	0	no	no
chr22	40766594	40806293	SGSM3	0.5	yes	no
chr22	40806291	41032690	MKL1	0	no	no
chr22	41488613	41576081	EP300	0	no	no
chr22	41601312	41627275	L3MBTL2	0	no	no
chr22	41605125	41613360	AK057177	0	no	no
chr22	41697566	41756151	ZC3H7B	0	no	no
chr22	41763391	41795330	TEF	0	no	no
chr22	41829491	41843027	TOB2	0	no	no
chr22	41865128	41924993	ACO2	0	no	no
chr22	42095517	42195459	MEI1	0	no	no
chr22	42120358	42354946	bK250D10.C22.8|BK250D10.8	0	no	no
chr22	42196677	42222303	CCDC134	0	no	no
chr22	42229105	42302375	SREBF2	0	no	no
chr22	42334740	42343148	CENPM	0	no	no
chr22	42486936	42532702	LOC100132273	0	no	no
chr22	42522500	42526883	CYP2D6	0	no	no
chr22	42556018	42611445	TCF20	0	no	no
chr22	42904340	42915829	RRP7A	1	yes	yes
chr22	42949924	42970388	SERHL2	0	no	no
chr22	42951228	42978017	RRP7B	0	no	no
chr22	43013845	43045405	CYB5R3	0	no	no
chr22	43088126	43117286	A4GALT	0	no	no
chr22	43192531	43253408	ARFGAP3	0	no	no
chr22	43265771	43411184	PACSIN2	0	no	no
chr22	43528211	43539403	MCAT	0	no	no
chr22	43562627	43583137	TTLL12	0	no	no
chr22	44351260	44392412	SAMM50|AX747952	0	no	no
chr22	44395090	44565112	PARVB	1	yes	yes
chr22	44568835	44603035	PARVG	0	no	no
chr22	46639909	46646193	C22orf40	0	no	no
chr22	46663860	46689905	TTC38	0	no	no
chr22	46692637	46726707	GTSE1	0	no	no
chr22	47080306	47134152	CERK	0	no	no
chr22	50247496	50283726	ZBED4	0	no	no
[truncated: 838 more rows]

## Sheet: NA12878 dbsnp 137 coding SNPs
Supplementary Table 3
chr	start	end	gene	ASE_score	ASE	High_ASE
chr1	2439974	2458035	PANK4	0	no	no
chr1	2487804	2495188	TNFRSF14	0	no	no
chr1	2487804	2495267	TNFRSF14	0	no	no
chr1	3547330	3566671	WRAP73	0	no	no
chr1	3696783	3713068	LRRC47	0	no	no
chr1	6266188	6281359	RNF207	0	no	no
chr1	8412463	8877699	RERE	0	no	no
chr1	9294862	9331394	H6PD	0	no	no
chr1	10270763	10441661	KIF1B	0	no	no
chr1	10459084	10480201	PGD	0	no	no
chr1	10535002	10690815	PEX14	0	no	no
chr1	10696665	10856707	CASZ1	0	no	no
chr1	11724149	11734409	FBXO6	0	no	no
chr1	11845786	11866160	MTHFR	0	no	no
chr1	12227059	12269277	TNFRSF1B	0	no	no
chr1	14026734	14151574	PRDM2|AK124197	0	no	no
chr1	15479027	15546974	TMEM51	0	no	no
chr1	17733250	17766250	RCC2	0	no	no
chr1	19398603	19536746	AX747516|UBR4	0	no	no
chr1	19544583	19578046	KIAA0090	0.5	yes	no
chr1	19578074	19586622	MRTO4	0	no	no
chr1	20008705	20126758	TMCO4	1	yes	yes
chr1	20825940	20834674	MUL1	0	no	no
chr1	22778343	22857650	ZBTB40	0	no	no
chr1	24069855	24088549	TCEB3	0	no	no
chr1	26560692	26605299	CEP85	0	no	no
chr1	26608772	26644756	UBXN11	0	no	no
chr1	26644410	26647014	CD52	0	no	no
chr1	26758772	26797795	DHDDS	0	no	no
chr1	27425299	27481451	SLC9A1	0	no	no
chr1	27668482	27680423	SYTL1	1	yes	yes
chr1	27860755	27930361	AHDC1	0	no	no
chr1	28562601	28564616	ATPIF1	0	no	no
chr1	28832454	28865708	RCC1	0	no	no
chr1	29474249	29508637	SRSF4	0	no	no
chr1	29519384	29557454	MECR	0	no	no
chr1	31205314	31230683	LAPTM5	0	no	no
chr1	31882411	31907527	SERINC2	0	no	no
chr1	32538502	32568467	TMEM39B	0	no	no
chr1	32671235	32674288	IQCC	0	no	no
chr1	33240839	33283633	YARS	0	no	no
chr1	36883506	36916086	OSCP1	0	no	no
chr1	37940118	37949978	ZC3H12A	0	no	no
chr1	38002141	38019903	SNIP1	0	no	no
chr1	38326368	38412729	INPP5B	0	no	no
chr1	38422651	38455761	SF3A3	0	no	no
chr1	38462441	38471187	FHL3	0	no	no
chr1	40627040	40706593	RLF	0	no	no
chr1	41157241	41237276	NFYC	0	no	no
chr1	41972035	42501596	HIVEP3	0	no	no
chr1	43629844	43736607	DL489965|EBNA1BP2	0	no	no
chr1	43766565	43791552	TIE1	0	no	no
chr1	43824625	43828873	CDC20	0	no	no
chr1	43855555	43919918	SZT2	0	no	no
chr1	43916673	43919660	HYI	0	no	no
chr1	45205489	45233438	KIF2C	0	no	no
chr1	45266035	45271667	PLK3	0	no	no
chr1	45316193	45452361	EIF2B3	0	no	no
chr1	45468219	45477027	HECTD3	0	no	no
chr1	45477804	45481341	UROD	0	no	no
chr1	45794913	45806142	MUTYH	0	no	no
chr1	51819934	51984995	EPS15	0	no	no
chr1	53662100	53679869	CPT2	0	no	no
chr1	53708040	53793821	LRP8	0	no	no
chr1	55107426	55208328	HEATR8|HEATR8-TTC4	0	no	no
chr1	55181494	55208328	TTC4	0	no	no
chr1	55222570	55230226	PARS2	0	no	no
chr1	57463578	59012446	DAB1	0	no	no
chr1	58939503	59012446	OMA1	0	no	no
chr1	59120410	59165747	MYSM1	0	no	no
chr1	62208148	62644347	INADL	0	no	no
chr1	65298905	65432619	JAK1|AK128734	0	no	no
chr1	66258192	66840262	PDE4B	0	no	no
chr1	70032867	70589171	LRRC7	1	yes	yes
chr1	70385004	70386000	PIN1P1	1	yes	yes
chr1	74663895	75010116	FPGT|FPGT-TNNI3K|TNNI3K	0	no	no
chr1	75171171	75199092	CRYZ	1	yes	yes
chr1	76190042	76229355	ACADM	0	no	no
chr1	85109389	85156440	SSX2IP	0	no	no
chr1	86194915	86622446	COL24A1	0	no	no
chr1	86812506	86862025	ODF2L	0	no	no
chr1	89149921	89301938	PKN2	0	no	no
chr1	89472359	89488549	GBP3	0.5	yes	no
chr1	89571842	89616258	GBP2	0	no	no
chr1	89646830	89664633	GBP4	0.5	yes	no
chr1	90460677	90494094	ZNF326	0	no	no
chr1	92974252	93257961	EVI5	0	no	no
chr1	93297593	93307481	SNORA66|RPL5	0	no	no
chr1	93298285	93427079	FAM69A	0	no	no
chr1	97187174	97280605	PTBP2|PTBLP	0	no	no
chr1	97543299	98386615	DPYD	0.5	yes	no
chr1	100315639	100389579	AGL	0	no	no
chr1	107599266	107601916	PRMT6	0	no	no
chr1	109358524	109506111	AKNAD1	0	no	no
chr1	109472129	109506111	CLCC1	0	no	no
chr1	110198697	110226619	GSTM4|GSTM2	1	yes	yes
chr1	110276553	110283660	GSTM3	1	yes	yes
chr1	111682248	111727724	CEPT1	1	yes	yes
chr1	112298189	112310199	DDX20	0	no	no
chr1	112938799	113006065	CTTNBP2NL|DKFZp547A023	0	no	no
chr1	113217047	113243368	MOV10	0	no	no
chr1	114471995	114520491	HIPK1	0	no	no
chr1	116184573	116240845	VANGL1	0	no	no
chr1	117602948	117645491	TTF2	0	no	no
chr1	117653676	117664411	TRIM45	0	no	no
chr1	119573838	119683295	WARS2	0	no	no
chr1	120454175	120612317	NOTCH2	0	no	no
chr1	144146806	145368684	NBPF16|AF379632|AF161426|NBPF14|NBPF1|DQ786323|BC073801|NBPF9|NOTCH2NL|NBPF10	1	yes	yes
chr1	145096406	145116922	SEC22B	1	yes	yes
chr1	146714290	146767443	CHD1L	0	no	no
chr1	149871154	149872348	BOLA1	0	no	no
chr1	150190716	150208504	ANP32E	0	no	no
chr1	150702671	150738433	CTSS	0	no	no
chr1	150782180	150849244	ARNT	0	no	no
chr1	153302596	153321022	PGLYRP4	0	no	no
chr1	153920147	153931132	CRTC2	0	no	no
chr1	153940378	153946832	CREB3L4	0	no	no
chr1	154377668	154441926	IL6R	0	no	no
chr1	154669941	154842754	KCNN3	0	no	no
chr1	154916558	154928567	PBXIP1	0	no	no
chr1	154934773	154946959	SHC1	0	no	no
chr1	154975105	154991001	ZBTB7B	0	no	no
chr1	155017667	155036467	LOC100505666	0	no	no
chr1	155023421	155035252	ADAM15	0	no	no
chr1	155145420	155157445	TRIM46|AX746485	0	no	no
chr1	155225769	155232176	SCAMP3	0	no	no
chr1	155629232	155829191	YY1AP1|GON4L	0	no	no
chr1	156005091	156023516	UBQLN4	1	yes	yes
chr1	156052368	156109878	LMNA	0	no	no
chr1	156119734	156147542	SEMA4A	0	no	no
chr1	156182778	156213123	PMF1|PMF1-BGLAP	0	no	no
chr1	156904631	157015162	ARHGEF11	0	no	no
chr1	158969757	159024945	IFI16	0.666667	yes	yes
chr1	159173802	159176290	DARC	0	no	no
chr1	159997461	160001783	PIGM	0	no	no
chr1	161129253	161135516	USP21	0	no	no
chr1	161676761	161684142	FCRLA	0.666667	yes	yes
chr1	161691333	161697933	FCRLB	0	no	no
chr1	161736033	161933860	ATF6	0	no	no
chr1	165631448	165667900	ALDH9A1	0	no	no
chr1	167885912	167906307	BRP44	0	no	no
chr1	167905796	168045083	DCAF6	0	no	no
chr1	171750760	171766856	AK094818|METTL13	0	no	no
chr1	172389827	172437969	C1orf105	0	no	no
chr1	172362273	172413230	PIGC	0	no	no
chr1	172502259	172580973	C1orf9	0	no	no
chr1	179051111	179065129	TOR3A	0	no	no
chr1	179262848	179327814	SOAT1	0	no	no
chr1	179851419	179889211	TOR1AIP1	0	no	no
chr1	179923907	180084015	CEP350	0	no	no
chr1	180123967	180167169	AX747393|QSOX1	0	no	no
chr1	180199432	180244188	LHX4	0	no	no
chr1	180238797	180243816	LOC100527964	0	no	no
chr1	181002560	181031074	MR1	0	no	no
chr1	182542768	182558394	RNASEL	0	no	no
chr1	182992594	183114727	LAMC1	0.166667	yes	no
chr1	184659624	184724041	EDEM3	0	no	no
chr1	185126191	185260913	SWT1	0	no	no
chr1	197053256	197115824	ASPM	0	no	no
chr1	197122813	197169672	ZBTB41	0	no	no
chr1	200520624	200589862	KIF14	0	no	no
chr1	201103899	201140702	TMEM9	0	no	no
chr1	201452657	201476387	CSRP1	0	no	no
chr1	201924618	201939789	TIMM17A	0	no	no
chr1	202696531	202777549	KDM5B	0	no	no
chr1	205566694	205649630	ELK4|SLC45A3	0	no	no
chr1	206238871	206288647	C1orf186	0	no	no
chr1	206516199	206637783	SRGAP2	0	no	no
chr1	207627644	207663240	CR2	0	no	no
chr1	207669472	207815110	CR1	0.333333	yes	no
chr1	211831598	211848972	NEK2	1	yes	yes
chr1	212899494	212965139	NSL1	0	no	no
chr1	214776531	214837914	CENPF	0	no	no
chr1	215740734	215795149	KCTD3	0	no	no
chr1	221874763	221915516	DUSP10	0	no	no
chr1	223889294	223963720	CAPN2	0	no	no
chr1	223967594	224033674	TP53BP2	0	no	no
chr1	225997796	226033262	EPHX1	0	no	no
chr1	226033232	226070420	TMEM63A	0	no	no
chr1	226819390	226926876	ITPKB	0	no	no
chr1	227058272	227083804	PSEN2	0	no	no
chr1	227084588	227175246	CABC1|ADCK3	0	no	no
chr1	229456751	229478688	C1orf96	0	no	no
chr1	229728865	229761794	TAF5L	0	no	no
chr1	229761980	229795946	URB2	0	no	no
chr1	230193535	230417875	GALNT2	0	no	no
chr1	231041986	231114618	TTC13	0	no	no
chr1	231359508	231376924	C1orf131	0	no	no
chr1	231376918	231413719	GNPAT	0	no	no
chr1	231473681	231489989	C1orf124	0	no	no
chr1	234527058	234614849	TARBP1	0	no	no
chr1	235610532	235667781	B3GALNT2	0	no	no
chr1	235824344	236046940	LYST	0	no	no
chr1	236139131	236228481	NID1	0.333333	yes	no
chr1	236378421	236445339	ERO1LB	0	no	no
chr1	241695433	241758949	KMO	0	no	no
chr1	242011492	242053241	EXO1	0	no	no
chr1	243419306	243663393	SDCCAG8	0	no	no
chr1	245912641	246670644	SMYD3	0	no	no
chr1	247002401	247094726	AHCTF1	1	yes	yes
chr10	1034348	1063708	GTPBP4	0	no	no
chr10	3179115	3215033	PITRM1	0	no	no
chr10	3183792	3190821	LOC100507034	0	no	no
chr10	3206389	3208567	BC039685	0	no	no
chr10	5726800	5805703	FAM208B	0	no	no
chr10	11047258	11378672	CELF2	0	no	no
chr10	11502508	11653679	USP6NL	0	no	no
chr10	11962020	12085169	AK124930|UPF2	0	no	no
chr10	12110933	12165224	DHTKD1	0	no	no
chr10	12171639	12211957	SEC61A2	0	no	no
chr10	12209572	12238143	NUDT5	0	no	no
chr10	12391582	12871733	CAMK1D	0	no	no
chr10	13203553	13253104	MCM10	0	no	no
chr10	13359437	13390298	SEPHS1	0	no	no
chr10	13628938	13697929	PRPF18	0	no	no
chr10	16478966	16555736	PTER	0	no	no
chr10	17686123	17758821	STAM	0	no	no
chr10	22823765	23003503	PIP4K2A	0	no	no
chr10	23384426	23410942	MSRB2	0	no	no
chr10	23983674	24836772	KIAA1217	0	no	no
chr10	24872537	25012597	ARHGAP21	0	no	no
chr10	27293044	27389427	ANKRD26	0	no	no
chr10	27399039	27443349	YME1L1	0	no	no
chr10	27443752	27475848	MASTL	0	no	no
chr10	27484142	27531068	ACBD5	0	no	no
chr10	30598729	30663377	MTPAP|LOC729668	0	no	no
chr10	31133564	31320866	ZNF438	0	no	no
chr10	32095224	32217770	ARHGAP12	0	no	no
chr10	38299577	38354026	ZNF33A	0	no	no
chr10	38383263	38412278	ZNF37A	0	no	no
chr10	43277953	43330385	BMS1	0.5	yes	no
chr10	43633933	43680749	CSGALNACT2	0	no	no
chr10	45455218	45490172	RASSF4	0	no	no
chr10	45952816	46090354	MARCH8	0	no	no
chr10	50664490	50747584	ERCC6|PGBD3	0	no	no
chr10	50942686	50970425	OGDHL	0	no	no
chr10	58117198	58121034	ZWINT	0	no	no
chr10	61548505	61666414	CCDC6	0	no	no
chr10	64926987	65225722	JMJD1C	0	no	no
chr10	70091767	70102953	HNRNPH3	0	no	no
chr10	70100863	70167051	RUFY2	0	no	no
chr10	70661033	70706603	DDX50	0	no	no
chr10	71857978	71892690	AIFM2	0	no	no
chr10	73079009	73123147	SLC29A3	0	no	no
chr10	74870209	74891581	NUDT13	0	no	no
chr10	75545381	75561556	KIAA0913	0	no	no
chr10	75572258	75634349	CAMK2G	0	no	no
chr10	79550548	79686348	DLG5	0	no	no
chr10	81838425	81852307	FAM213A	0	no	no
chr10	88726913	88730571	AL157440	0	no	no
chr10	88728187	88730666	C10orf116	0	no	no
chr10	88854952	88951222	FAM35A	0	no	no
chr10	90640025	90734910	STAMBPL1|BC069782	0	no	no
chr10	90973325	91174382	LIPA	0	no	no
chr10	91461366	91534700	KIF20B	0	no	no
chr10	93558150	93625232	TNKS2	0	no	no
chr10	95427639	95462913	FRA10AC1	0	no	no
chr10	96092988	96122683	NOC3L	0	no	no
chr10	96305542	96361856	HELLS	0	no	no
chr10	96997329	97050781	PDLIM1	0	no	no
chr10	98277866	98346809	TM9SF3	0	no	no
chr10	98353068	98480279	PIK3AP1	0.333333	yes	no
chr10	98912798	99052430	ARHGAP19	0	no	no
chr10	99116457	99161127	RRP12	0	no	no
chr10	99218080	99258513	MMS19	0	no	no
chr10	99344101	99436187	HOGA1|PI4K2A	0	no	no
chr10	99496877	99520664	ZFYVE27	0	no	no
chr10	99894380	100004654	C10orf28	0	no	no
chr10	100175954	100206704	HPS1	0	no	no
chr10	101419262	101471002	ENTPD7	0	no	no
chr10	101635333	101769676	DNMBP	0	no	no
chr10	101948123	101989344	CHUK	0	no	no
chr10	102820998	102827891	KAZALD1	0	no	no
chr10	103330405	103369410	DPCD	0	no	no
chr10	104183001	104192423	CUEDC2	0	no	no
chr10	104678074	104838344	CNNM2	0	no	no
chr10	104847773	104953063	NT5C2	0	no	no
chr10	105156411	105206019	PDCD11	0	no	no
chr10	105348284	105615164	SH3PXD2A	0	no	no
chr10	113909621	113943537	GPAM	0	no	no
chr10	114190057	114207306	ZDHHC6	0	no	no
chr10	115438934	115490664	CASP7	0	no	no
chr10	115614390	115676951	NHLRC2|AK000154	0	no	no
chr10	116581502	116659586	FAM160B1	0	no	no
chr10	116697914	116737439	TRUB1	0	no	no
chr10	119042605	119134937	PDZD8	0	no	no
chr10	120900424	120925204	SFXN4	0	no	no
chr10	122610686	122669038	WDR11|AX747838	0	no	no
chr10	124134093	124191871	PLEKHA1|BC041654	0	no	no
chr10	126150340	126302710	LHPP	0	no	no
chr10	126490353	126525239	FAM175B	0	no	no
chr10	126628971	126676005	ZRANB1	0	no	no
chr10	129894924	129924468	MKI67	0.090909	yes	no
chr10	134145613	134195010	LRRC27	0	no	no
chr10	134351352	134596984	INPP5A	0	no	no
chr11	214624	236931	Z49985|SIRT3	0	no	no
chr11	289137	295688	ATHL1	0	no	no
chr11	308106	309410	IFITM2	0	no	no
chr11	417929	442011	ANO9	0	no	no
chr11	706119	727727	EPS8L2	0	no	no
chr11	766691	777487	BC048998|PDDC1	0	no	no
chr11	799178	805250	PIDD	0	no	no
chr11	826156	831991	EFCAB4A	0	no	no
chr11	867356	915058	CHID1	0	no	no
chr11	1295597	1330892	TOLLIP	0	no	no
chr11	1968501	1977839	MRPL23	0	no	no
chr11	3876932	4114440	MIR4687|STIM1	0	no	no
chr11	4115923	4223759	RRM1	0	no	no
chr11	5684424	5959849	TRIM5	0	no	no
chr11	5710816	5821759	TRIM22	0	no	no
chr11	5775922	5776959	OR52N4	0	no	no
chr11	6232563	6255941	FAM160A2	0	no	no
chr11	6518525	6593254	DNHD1	0	no	no
chr11	6624963	6632099	ILK	0	no	no
chr11	6632047	6633475	TAF10	0	no	no
chr11	6947653	7005861	ZNF215	0	no	no
chr11	7535000	7678358	PPFIBP2	0.5	yes	no
chr11	7686325	7694994	CYB5R2	0	no	no
chr11	8127596	8190590	RIC3	0	no	no
chr11	8413417	8615775	STK33	0	no	no
chr11	8703994	8711419	RPL27A	0	no	no
chr11	8932700	8941626	AKIP1	0	no	no
chr11	9160374	9286873	DENND5A	0	no	no
chr11	9685627	9774507	SWAP70	0	no	no
chr11	10471867	10529126	AMPD3	1	yes	yes
chr11	10533224	10562774	RNF141	0	no	no
chr11	11292420	11643561	GALNTL4	0	no	no
chr11	11862969	11980872	USP47	0	no	no
chr11	17099276	17229530	PIK3C2A	0	no	no
chr11	17281886	17371521	NUCB2	0	no	no
chr11	18101889	18127638	SAAL1	0	no	no
chr11	18553243	18610281	UEVLD	0	no	no
chr11	19372270	20143147	NAV2	0	no	no
chr11	31838113	32127272	DKFZp686K1684|RCN1	0.5	yes	no
chr11	33060962	33127488	TCP11L1	0	no	no
chr11	33563876	33695646	C11orf41	0	no	no
chr11	34460471	34493607	CAT	0	no	no
chr11	35160416	35253949	CD44	0.5	yes	no
chr11	43902356	43941825	ALKBH3	0	no	no
chr11	43930838	43942494	LOC100507300	0	no	no
chr11	57067102	57092413	TNKS1BP1	0	no	no
chr11	57435473	57468659	ZDHHC5	0	no	no
chr11	57479994	57586652	CTNND1	0	no	no
chr11	58294343	58345693	AK301093|LPXN	0	no	no
chr11	58346586	58389023	ZFP91	0	no	no
chr11	58346586	58393205	ZFP91|CNTF	0	no	no
chr11	60658019	60674061	PRPF19	0	no	no
chr11	60681370	60690915	TMEM109	0	no	no
chr11	60691912	60704631	TMEM132A	0	no	no
chr11	61159831	61166335	TMEM216	0	no	no
chr11	61170119	61197464	CPSF7	0	no	no
chr11	61382507	61406921	RPLP0P2	1	yes	yes
chr11	61520120	61555990	C11orf9|BC020196	0	no	no
chr11	62327072	62342401	EEF1G	1	yes	yes
chr11	62369690	62380237	EML3	0	no	no
chr11	62430288	62439241	C11orf48	0	no	no
chr11	62432778	62435954	METTL12	0	no	no
chr11	62432778	62434923	METTL12	0	no	no
chr11	62495583	62506108	TTC9C	0	no	no
chr11	62623483	62656355	SLC3A2	0	no	no
chr11	64018994	64036924	PLCB3	0	no	no
chr11	64107689	64125006	CCDC88B	0	no	no
chr11	64494382	64512928	RASGRP2	0	no	no
chr11	64879340	64883707	TM7SF2	0	no	no
chr11	64948685	64979477	CAPN1	0	no	no
chr11	65154040	65180995	FRMD8	0	no	no
chr11	65337942	65339239	SSSCA1	0	no	no
chr11	65343508	65360116	EHBP1L1	0	no	no
chr11	65365225	65381720	MAP3K11	0	no	no
chr11	65405577	65418391	SIPA1	0	no	no
chr11	65543377	65547822	DKFZp761E198	0	no	no
chr11	65627871	65633914	MUS81	0	no	no
chr11	66202549	66206310	MRPL11	0	no	no
chr11	66247879	66277130	DPP3	0	no	no
chr11	66264768	66301084	DPP3|BBS1	0	no	no
chr11	66824288	66839488	RHOD	0	no	no
chr11	67195934	67202879	RPS6KB2	0	no	no
chr11	67351065	67354124	GSTP1	0	no	no
chr11	67395408	67397408	NUDT8	0	no	no
chr11	68028802	68039469	C11orf24	0	no	no
chr11	68080107	68216743	LRP5	0	no	no
chr11	68671318	68708069	IGHMBP2	0	no	no
chr11	68816349	68858072	TPCN2	0	no	no
chr11	70116805	70230607	PPFIA1	0	no	no
chr11	70244611	70282690	CTTN	0	no	no
chr11	71935881	71950188	INPPL1	0	no	no
chr11	72396113	72504750	ARAP1	0	no	no
chr11	73685715	73693889	UCP2	0	no	no
chr11	73723762	73882064	C2CD3	0	no	no
chr11	75273100	75283849	SERPINH1	0	no	no
chr11	77377273	77531880	RSF1	0	no	no
chr11	77811987	77850699	ALG8	0	no	no
chr11	82535408	82611557	PRCP	0	no	no
chr11	82972501	82997414	CCDC90B	0	no	no
chr11	85955805	85989785	EED	0	no	no
chr11	86748885	87039876	TMEM135	0	no	no
chr11	94822973	94865815	ENDOD1	0	no	no
chr11	95502105	95522954	FAM76B	0	no	no
chr11	95523624	95565857	CEP57	0	no	no
chr11	95566043	95657371	MTMR2	0	no	no
chr11	96085928	96123083	CCDC82|AK313893	0	no	no
chr11	102391238	102401478	MMP7	0	no	no
chr11	107197071	107328572	CWF19L2	0	no	no
chr11	108028118	108093365	NPAT	0	no	no
chr11	108093558	108239826	ATM	0	no	no
chr11	111652918	111750181	ALG9	0	no	no
chr11	111744779	111750181	FDXACB1	0	no	no
chr11	111749947	111754797	C11orf1	0	no	no
chr11	111895537	111935002	DLAT	0	no	no
chr11	113185250	113244018	TTC12	0	no	no
chr11	116618885	116643714	BUD13	0	no	no
chr11	117049938	117068161	SIDT2	0	no	no
chr11	117066328	117072630	LOC100652768	0	no	no
chr11	117156401	117186972	BACE1	0	no	no
chr11	117161614	117164192	BACE1-AS|AB488780	0	no	no
chr11	117857105	117872199	IL10RA	0	no	no
chr11	118415242	118436791	IFT46	0	no	no
chr11	118443101	118473747	ARCN1	0	no	no
chr11	118967212	118972852	DPAGT1	0	no	no
chr11	120207617	120360645	ARHGEF12	0	no	no
chr11	121322911	121504471	SORL1	0	no	no
chr11	125462738	125491280	STT3A	0	no	no
chr11	125753508	125770541	HYLS1	0	no	no
chr11	125763379	125773116	PUS3	0	no	no
chr11	126152981	126164828	TIRAP	0	no	no
chr11	126173646	126215644	DCPS	0	no	no
chr11	126225539	126310752	ST3GAL4	0	no	no
chr11	129733669	129765490	NFRKB	0	no	no
chr11	130745765	130786382	SNX19	0.166667	yes	no
chr12	498515	551806	CCDC77	0	no	no
chr12	862088	1020618	WNK1|HSN2	0	no	no
chr12	3716317	3862366	EFCAB4B	0	no	no
chr12	4382901	4414522	CCND2	0	no	no
chr12	6437922	6451283	TNFRSF1A	0	no	no
chr12	6548166	6560683	LOC678655	0	no	no
chr12	6554050	6560884	CD27	0	no	no
chr12	6561176	6575601	TAPBPL	0	no	no
chr12	6571403	6579843	VAMP1	0	no	no
chr12	6603297	6641132	NCAPD2	0	no	no
chr12	6679247	6716551	CHD4	0	no	no
chr12	7276279	7281466	RBP5	0	no	no
chr12	9822307	9852151	CLEC2D	0	no	no
chr12	10998447	11002075	PRR4	0	no	no
chr12	10998447	11324224	PRH1-PRR4|PRH1	0.5	yes	no
chr12	11033559	11463366	PRB4	1	yes	yes
chr12	10998447	11324224	PRH1-PRR4|TAS2R14	0.5	yes	no
chr12	11174270	11175170	TAS2R19	1	yes	yes
chr12	12870301	12875305	CDKN1B	0	no	no
chr12	14518610	14651697	ATF7IP|BC067269	0	no	no
chr12	14956505	14976791	C12orf60	0	no	no
chr12	25205180	25261269	LRMP	0	no	no
chr12	26488284	26986131	ITPR2	0.2	yes	no
chr12	27058111	27091254	ASUN	0	no	no
chr12	28332209	28703099	CCDC91	0	no	no
chr12	30862485	30907448	CAPRIN2	0	no	no
chr12	31535156	31743952	DENND5B	0	no	no
chr12	32112352	32146043	C12orf35	0	no	no
chr12	40618812	40763086	LRRK2	0.25	yes	no
chr12	42475647	42538673	GXYLT1	0	no	no
chr12	48055714	48099844	RPAP3	0	no	no
chr12	48176506	48213763	HDAC7	0	no	no
chr12	48499655	48540187	PFKM	0	no	no
chr12	48733792	48745029	ZNF641	0	no	no
chr12	49082240	49110781	CCNT1	0	no	no
chr12	49223538	49245957	DDX23	1	yes	yes
chr12	50523580	50561097	CERS5	0	no	no
chr12	51442081	51454207	LETMD1	0	no	no
chr12	53645369	53648190	MFSD5	0	no	no
chr12	53662082	53687427	ESPL1	0	no	no
chr12	54891494	54936899	NCKAP1L	0	no	no
chr12	56078353	56106089	ITGA7	0	no	no
chr12	56109817	56118526	RDH5	0	no	no
chr12	56660641	56664750	COQ10A	0	no	no
chr12	56810156	56843200	TIMELESS	0	no	no
chr12	56864735	56882181	GLS2|BC059370	0	no	no
chr12	57106210	57119326	NACA	0	no	no
chr12	57643353	57824788	R3HDM2|KIAA1002	0	no	no
chr12	57866037	57882597	ARHGAP9	0	no	no
chr12	57984941	57997211	PIP4K2C	0	no	no
chr12	58003962	58011026	ARHGEF25	0	no	no
chr12	58006121	58011828	BC073932	0	no	no
chr12	58087737	58115340	OS9	0	no	no
chr12	58335444	58351052	XRCC6BP1	0.5	yes	no
chr12	59989847	60175408	SLC16A7	0	no	no
chr12	62860596	62991363	MON2	0	no	no
chr12	66696355	66731992	HELB	0	no	no
chr12	67663060	67708388	CAND1	0	no	no
chr12	68042511	68056444	DYRK2	0	no	no
chr12	68688345	68726161	MDM1	0	no	no
chr12	69080730	69136473	NUP107	0	no	no
chr12	72003378	72057749	ZFC3H1	0	no	no
chr12	75874512	75895716	GLIPR1	0	no	no
chr12	75891418	75905418	KRR1	0	no	no
chr12	88429267	88443937	C12orf29	0	no	no
chr12	89813497	89920039	POC1B|GALNT4|POC1B-GALNT4	0	no	no
chr12	89981825	90049844	ATP2B1	0	no	no
chr12	93166284	93323107	EEA1	0	no	no
chr12	94542498	94701451	PLXNC1	0	no	no
chr12	94960899	95044324	TMCC3	0	no	no
chr12	95611521	95696566	VEZT	0	no	no
chr12	95867821	95909613	METAP2	0	no	no
chr12	98909350	98944157	TMPO	0	no	no
chr12	100660954	100733914	SCYL2	0	no	no
chr12	102091416	102123424	CHPT1	0	no	no
chr12	102139274	102224645	GNPTAB	0	no	no
chr12	104166080	104234975	NT5DC3	0	no	no
chr12	104606487	104744062	TXNRD1	0	no	no
chr12	104697509	104698982	EID3	0	no	no
chr12	105380097	105388505	C12orf45	0	no	no
chr12	105567074	105630008	APPL2	0	no	no
chr12	107371068	107380929	MTERFD3	0	no	no
chr12	108915990	108955176	SART3	0	no	no
chr12	109886459	109915155	KCTD10	0	no	no
chr12	110011499	110035071	MVK	0	no	no
chr12	110338078	110391074	TCHP	0	no	no
chr12	110436990	110477235	ANKRD13A	0	no	no
chr12	111157612	111180783	PPP1CC	0	no	no
chr12	111843751	111889427	SH2B3	0	no	no
chr12	116396380	116714991	MED13L	0	no	no
chr12	117153595	117175843	C12orf49	0	no	no
chr12	120123594	120315095	CIT	0.333333	yes	no
chr12	120565013	120632513	GCN1L1	0	no	no
chr12	120884240	120901556	GATC	0	no	no
chr12	120941081	120966964	COQ5	0	no	no
chr12	121440847	121454300	C12orf43	0	no	no
chr12	121647663	121671909	P2RX4	0	no	no
chr12	121675494	121736111	CAMKK2	0	no	no
chr12	122755980	122907116	CLIP1	0	no	no
chr12	123640945	123717658	MPHOSPH9	0	no	no
chr12	123773655	123849388	SBNO1	0	no	no
chr12	124086671	124105482	DDX55	0	no	no
chr12	124118380	124145334	GTF2H3	0	no	no
chr12	124155659	124192950	TCTN2	0	no	no
chr12	124196864	124246301	ATP6V0A2	0	no	no
chr12	124808956	125052010	NCOR2	0	no	no
chr12	125431369	125473667	DHX37	0	no	no
chr12	129338080	129469509	GLT1D1	0	no	no
chr12	130880680	131200826	RIMBP2	1	yes	yes
chr12	131438451	131626008	GPR133	0	no	no
chr12	132379278	132407707	ULK1	0	no	no
chr12	132434464	132565011	EP400	0	no	no
chr12	132621139	132628880	DDX51	0	no	no
chr12	133200347	133263945	POLE	0	no	no
chr12	133302253	133338451	ANKLE2	0	no	no
chr12	133345494	133405426	GOLGA3	0	no	no
chr12	133657036	133684258	ZNF140	0	no	no
chr13	20207787	20247599	MPHOSPH8	0	no	no
chr13	20397623	20437776	ZMYM5	0	no	no
chr13	20977805	21100012	CRYL1	0	no	no
chr13	21714652	21723224	SAP18	0	no	no
chr13	21727733	21750741	SKA3	1	yes	yes
chr13	23902964	24007841	SACS	0	no	no
chr13	24144508	24250244	TNFRSF19	0	no	no
chr13	24995068	25086948	PARP4	0.142857	yes	no
chr13	25875665	25916561	NUPL1	0	no	no
chr13	26706252	26796508	RNF6	0	no	no
chr13	28009775	28024739	MTIF3	0	no	no
chr13	28120049	28195244	LNX2	0	no	no
chr13	28194879	28241559	POLR1D	0	no	no
chr13	31032878	31191510	HMGB1	1	yes	yes
chr13	31191829	31233686	USPL1	0	no	no
chr13	31710762	31736502	HSPH1	0	no	no
chr13	32889616	32973809	BRCA2	0	no	no
chr13	37583450	37633850	FAM48A	0	no	no
chr13	39584001	39612252	PROSER1	0	no	no
chr13	41363546	41386596	SLC25A15|MIR621	0	no	no
chr13	41371120	41495910	LOC100616668	0	no	no
chr13	41506054	41593508	ELF1	0	no	no
chr13	42140960	42535221	KIAA0564	0	no	no
chr13	42614171	42830716	DGKH	0	no	no
chr13	45006278	45150701	TSC22D1	0	no	no
chr13	46039029	46110833	COG3	0	no	no
chr13	46700057	46756459	LCP1	0	no	no
chr13	46916136	47012325	KIAA0226L	0	no	no
chr13	47345390	47371367	ESD	0	no	no
chr13	50018428	50069139	SETDB2	0	no	no
chr13	52586522	52607736	UTP14C	0	no	no
chr13	52586522	52607736	ALG11|UTP14C	0	no	no
chr13	53191604	53217919	HNRNPA1L2	0	no	no
chr13	60239722	60738119	DIAPH3	0	no	no
chr13	73329539	73356344	DIS3	0	no	no
chr13	75858808	76056250	TBC1D4	0.5	yes	no
chr13	77618791	77901177	MYCBP2|DKFZp586G0322	0	no	no
chr13	95254103	95286899	GPR180	0	no	no
chr13	95672082	95953687	ABCC4	0	no	no
chr13	96453835	96705736	UGGT2	0	no	no
chr13	98605928	98676550	IPO5	0	no	no
chr13	98794815	99102023	FARP1	0	no	no
chr13	99852678	100038753	UBAC2	0	no	no
chr13	99868261	100058554	MIR548AN	0	no	no
chr13	99946788	99959749	GPR183	0	no	no
chr13	111175412	111214071	RAB20	0	no	no
chr13	113344642	113541482	ATP11A|AK025511	0	no	no
chr14	20757300	20774153	TTC5	0	no	no
chr14	20811772	20826063	PARP2	0	no	no
chr14	20915206	20923267	OSGEP	0	no	no
chr14	20923289	20925931	APEX1	0	no	no
chr14	20937537	20946165	PNP	0	no	no
chr14	21249209	21250626	RNASE6	0	no	no
chr14	21819630	21852425	SUPT16H	0.5	yes	no
chr14	21853352	21905457	CHD8	0	no	no
chr14	21966281	21979457	DQ581770|METTL3	0	no	no
chr14	21989231	22005337	SALL2	0	no	no
chr14	23033806	23058143	DAD1	1	yes	yes
chr14	23235730	23240998	OXA1L	0	no	no
chr14	23242431	23289020	SLC7A7	0	no	no
chr14	23369853	23388396	RBM23	0	no	no
chr14	23527773	23564823	ACIN1	0	no	no
chr14	23742843	23770748	HOMEZ|PPP1R3E	0	no	no
chr14	24028776	24037279	AP1G2	0	no	no
chr14	24030305	24037282	AX747770	0	no	no
chr14	24641233	24649463	REC8	0	no	no
chr14	24649424	24659859	IPO4	0	no	no
chr14	24805226	24809242	RIPK3	0	no	no
chr14	24898491	24910547	KHNYN	0	no	no
chr14	31569323	31676915	HECTD1	0	no	no
chr14	35030617	35099366	SNX6	0	no	no
chr14	35221936	35344853	BAZ1A	0.5	yes	no
chr14	35514112	35552589	FAM177A1	0	no	no
chr14	35870715	35873960	NFKBIA	0	no	no
chr14	39501122	39572437	SEC23A	0	no	no
chr14	50583845	50698099	SOS2	0	no	no
chr14	50779046	50802276	ATP5S	0	no	no
chr14	50796719	50883179	CDKL1	0	no	no
chr14	51186480	51297839	NIN	0	no	no
chr14	51706885	51724372	TMX1	0	no	no
chr14	52897307	53019301	TXNDC16	0	no	no
chr14	53503457	53620046	DDHD1	0	no	no
chr14	55595934	55612148	LGALS3	0	no	no
chr14	55614833	55658396	DLGAP5	0	no	no
chr14	55738020	55893433	FBXO34	0	no	no
chr14	55833108	55878576	ATG14	0	no	no
chr14	57046337	57116232	C14orf101	0	no	no
chr14	58765221	58840451	ARID4A	0	no	no
chr14	59939405	59951126	C14orf149	0	no	no
chr14	64854758	64926725	MTHFD1	0	no	no
chr14	68213236	68283306	ZFYVE26	0	no	no
chr14	69254371	69262960	ZFP36L1	0	no	no
chr14	71194853	71275888	MAP3K9	0	no	no
chr14	71374121	71582099	PCNX	0	no	no
chr14	71996028	72206120	SIPA1L1	0	no	no
chr14	73393039	73426357	DCAF4	0	no	no
chr14	73945188	74025651	HEATR4	0	no	no
chr14	73957643	73960105	C14orf169	0	no	no
chr14	74181824	74253896	C14orf43	0	no	no
chr14	75894508	75939404	JDP2	0	no	no
chr14	76044939	76114512	FLVCR2	0	no	no
chr14	77924372	77935815	AHSA1	0	no	no
chr14	78138748	78174356	ALKBH1	0	no	no
chr14	78183943	78227497	SNW1	0	no	no
chr14	90263468	90421089	EFCAB11	0	no	no
chr14	92524895	92572965	ATXN3	0	no	no
chr14	92980124	93155334	RIN3	0	no	no
chr14	93170151	93215047	LGMN	0	no	no
chr14	93260649	93306304	GOLGA5	0	no	no
chr14	94400498	94443076	ASB2	0	no	no
chr14	94517267	94547558	DDX24	0	no	no
chr14	96747594	96829678	ATG2B	0	no	no
chr14	97263683	97347951	VRK1	0	no	no
chr14	100757452	100772860	SLC25A29	0	no	no
chr14	100757452	100772860	SLC25A29	0	no	no
chr14	100842754	100996640	WDR25	0	no	no
chr14	102783713	102809044	ZNF839	0	no	no
chr14	102808955	102829253	CINP	0	no	no
chr14	103243815	103377837	AX746522|TRAF3	0	no	no
chr14	103985994	103989196	CKB	0	no	no
chr14	104029298	104167888	APOPT1|KLC1|AK097119	0	no	no
chr14	104163953	104181823	XRCC3	0	no	no
chr15	28356187	28567295	HERC2	0	no	no
chr15	31196054	31235310	FAN1	0	no	no
chr15	38780301	38857007	RASGRP1	0	no	no
chr15	40453209	40513337	BUB1B	0	no	no
chr15	40823537	40857252	C15orf57|MRPL42P5	0	no	no
chr15	40861530	40866661	RPUSD2	0	no	no
chr15	40886446	40954881	CASC5	0	no	no
chr15	41099273	41106767	ZFYVE19	0	no	no
chr15	41136245	41149853	SPINT1	0	no	no
chr15	41267987	41408340	INO80	0	no	no
chr15	41679546	41694658	NDUFAF1	0	no	no
chr15	41809374	41836464	RPAP1	0	no	no
chr15	42066631	42120053	MAPKBP1	0	no	no
chr15	42120282	42140346	JMJD7|JMJD7-PLA2G4B|PLA2G4B	0	no	no
chr15	42191638	42264755	EHD4	0	no	no
chr15	42565855	42645864	GANC	1	yes	yes
chr15	43619973	43622820	LCMT2	0	no	no
chr15	43650369	43662258	ZSCAN29	0	no	no
chr15	43699411	43802707	TP53BP1	0	no	no
chr15	43922771	43959900	CATSPER2	0	no	no
chr15	44064797	44091335	ELL3	0	no	no
chr15	44068695	44088287	BC062349|SERF2	0	no	no
chr15	44084173	44095241	C15orf63	0	no	no
chr15	44096732	44116951	MFAP1	0	no	no
chr15	44119111	44160617	WDR76	0	no	no
chr15	45021218	45060025	TRIM69	0	no	no
chr15	45422191	45457774	DUOX1	0	no	no
chr15	51739920	51914967	DMXL2	0	no	no
chr15	56119121	56285835	NEDD4	0	no	no
chr15	56922373	57210697	ZNF280D|LOC145783	0	no	no
chr15	59428562	59665071	MYO1E	0	no	no
chr15	59955061	59981642	BNIP2	0	no	no
chr15	63334837	63364113	TPM1|AK055197	0	no	no
chr15	63413998	63434260	LACTB	0	no	no
chr15	63481727	63559973	RAB8B	0	no	no
chr15	64457715	64665968	CSNK1G1|AL137522	0	no	no
chr15	64680002	64747502	TRIP4	0	no	no
chr15	64752940	64978266	ZNF609	0	no	no
chr15	65107832	65117838	PIF1	0	no	no
chr15	65293849	65321977	MTFMT	0	no	no
chr15	65550436	65579018	PARP16	0	no	no
chr15	66585632	66626236	DIS3L	0	no	no
chr15	66629007	66649054	TIPIN	0	no	no
chr15	70946892	71055850	UACA	0	no	no
chr15	78396990	78423878	CIB2	0	no	no
chr15	78730517	78793798	IREB2	0	no	no
chr15	78857861	78887611	CHRNA5	0	no	no
chr15	80135888	80216096	MTHFS|ST20-MTHFS|AK054972|ST20	0	no	no
chr15	80215112	80217196	C15orf37	0	no	no
chr15	80253231	80263643	BCL2A1	0	no	no
chr15	81475092	81605104	IL16	0	no	no
chr15	83477972	83503613	WHAMM	0	no	no
chr15	83657714	83680393	C15orf40	0	no	no
chr15	85186011	85197524	WDR73	0	no	no
chr15	85187181	85190709	AL357213	0	no	no
chr15	85198359	85201802	NMB	0	no	no
chr15	85291817	85349663	ZNF592	0	no	no
chr15	85923870	86292586	AKAP13	0	no	no
chr15	89420518	89438770	HAPLN3	0	no	no
chr15	89787193	89860362	FANCI	0	no	no
chr15	90544751	90625432	ZNF710	0	no	no
chr15	90728151	90772892	SEMA4B	0	no	no
chr15	90773476	90777279	CIB1	0	no	no
chr15	90931472	91045475	IQGAP1	0	no	no
chr15	91073197	91188577	CRTC3	0	no	no
chr15	93426072	93571237	LOC100507217|CHD2	0	no	no
chr15	99645285	99675800	SYNM	0.75	yes	yes
chr15	99676527	99791428	TTC23	0	no	no
chr15	100255905	100273626	LYSMD4	0	no	no
chr15	101459459	101610317	LRRK1	0	no	no
chr15	101715927	101792137	CHSY1	0	no	no
chr16	238969	385566	LUC7L	1	yes	yes
chr16	284800	319942	ITFG3	1	yes	yes
chr16	337439	402676	AXIN1	0	no	no
chr16	417383	420569	MRPL28	0	no	no
chr16	420775	431978	TMEM8A	0	no	no
chr16	617031	634136	PIGQ	0	no	no
chr16	632876	633922	PIGQ	0	no	no
chr16	699362	717829	WDR90	0	no	no
chr16	718082	724174	RHOT2	0	no	no
chr16	734701	740400	WDR24	0.5	yes	no
chr16	772581	776880	CCDC78	0	no	no
chr16	838621	848074	CHTF18	0	no	no
chr16	1543351	1560460	TELO2	0	no	no
chr16	1756220	1820318	MAPK8IP3	0	no	no
chr16	1826712	1832581	SPSB3	0	no	no
chr16	1832932	1839192	NUBP2	0	no	no
chr16	1877224	1890203	FAHD1	0	no	no
chr16	1903351	2173093	TCRBV20S1	0	no	no
chr16	2022063	2028751	TBL3	0	no	no
chr16	2047767	2059763	ZNF598	0	no	no
chr16	2802329	2821413	SRRM2	0	no	no
chr16	2961979	3001209	FLYWCH1	0	no	no
chr16	3355432	3368576	ZNF75A	0	no	no
chr16	3432084	3451025	ZNF434	0	no	no
chr16	3451189	3459364	ZNF174	0	no	no
chr16	3493667	3536963	NAA60	0	no	no
chr16	3507991	3535907	NAA60	0	no	no
chr16	3550962	3587669	CLUAP1	0	no	no
chr16	3631183	3661585	SLX4	0	no	no
chr16	3708037	3767598	TRAP1	0	no	no
chr16	4475805	4506775	DNAJA3	0.5	yes	no
chr16	4746510	4784378	ANKS3	0	no	no
chr16	5134300	5147789	FAM86A	0	no	no
chr16	8715526	8740079	METTL22	0	no	no
chr16	8768443	8878432	ABAT	0	no	no
chr16	11343505	11445617	RMI2	0	no	no
chr16	11641577	11681322	LITAF	0	no	no
chr16	12070601	12668146	SNX29	0	no	no
chr16	14014013	14046205	ERCC4	0	no	no
chr16	15068598	15233196	PDXDC1	0	no	no
chr16	15131714	15149833	NTAN1	0	no	no
chr16	18816174	18937726	AK123332|SMG1	0	no	no
chr16	19535178	19564728	CCP110	0	no	no
chr16	19566736	19712485	C16orf62	0	no	no
chr16	20791514	20911561	ERI2	0	no	no
chr16	20817766	20860990	LOC81691	0	no	no
chr16	20869395	20911561	DCUN1D3	0	no	no
chr16	21169911	21191937	TMEM159	0	no	no
chr16	21250194	21314404	CRYM	0	no	no
chr16	21964608	21994668	UQCRC2	0	no	no
chr16	23652686	23685068	DCTN5	0	no	no
chr16	24549013	24584183	AF063596|RBBP6	0	no	no
chr16	24741048	24837547	TNRC6A	0	no	no
chr16	25247321	25268855	ZKSCAN2	0	no	no
chr16	27325250	27376099	IL4R	0	no	no
chr16	28467695	29415809	NPIPL1	0	no	no
chr16	28565248	28603111	CCDC101	0	no	no
chr16	28889808	28915830	ATP2A1	0	no	no
chr16	28943259	28950668	CD19	0	no	no
chr16	28995525	29002104	LAT	0	no	no
chr16	29556382	30205627	BOLA2	0	no	no
chr16	29985187	30003582	TAOK2	0	no	no
chr16	30368421	30381522	TBC1D10B	0	no	no
chr16	30389453	30394171	SEPT1	0	no	no
chr16	30389632	30411429	ZNF48	0	no	no
chr16	30483982	30534506	ITGAL	0	no	no
chr16	31072163	31085641	ZNF668	0	no	no
chr16	31085742	31094833	ZNF646	0	no	no
chr16	31119661	31124112	BCKDK	0	no	no
chr16	31191430	31206192	FUS|TLS/FUS-ERG	0	no	no
chr16	31271287	31344213	ITGAM|DL489986	0	no	no
chr16	50099880	50139375	HEATR3	0	no	no
chr16	50700210	50715264	SNX20	0	no	no
chr16	50727513	50766987	NOD2	0	no	no
chr16	53468350	53525560	RBL2	0	no	no
chr16	53633817	53737771	RPGRIP1L	0	no	no
chr16	56764016	56878861	NUP93	0	no	no
chr16	57023458	57117436	NLRC5	0	no	no
chr16	57279037	57287545	ARL2BP	0	no	no
chr16	57392694	57400102	CCL22	0	no	no
chr16	57462086	57481369	CIAPIN1	0	no	no
chr16	57769659	57791162	KATNB1	0	no	no
chr16	58283839	58317734	CCDC113	0	no	no
chr16	58313900	58328951	PRSS54	0	no	no
chr16	58553854	58663750	CNOT1	0	no	no
chr16	68334517	68344868	SLC7A6OS	0	no	no
chr16	69166498	69202937	CIRH1A	0	no	no
chr16	69362523	69373526	COG8	0	no	no
chr16	69373414	69377013	NIP7	0	no	no
chr16	69377148	69385712	TMED6	0	no	no
chr16	69743303	69760533	NQO1	0	no	no
chr16	69775773	69788829	NOB1	0	no	no
chr16	69796273	69975643	WWP2	0	no	no
chr16	70286296	70323412	AARS	0	no	no
chr16	70328699	70407281	DDX19B|AK125701|DDX19A	0	no	no
chr16	70488497	70514177	FUK	0	no	no
chr16	70514471	70557457	COG4	0	no	no
chr16	71316202	71323513	FTSJD1	0	no	no
chr16	71481502	71523217	ZNF23	0	no	no
chr16	72152995	72206349	PMFBP1	0	no	no
chr16	74907470	75019017	WDR59	0	no	no
chr16	75327607	75467387	CFDP1	0	no	no
chr16	77224835	77233543	MON1B	0	no	no
chr16	78133326	79246564	WWOX	0	no	no
chr16	81812898	81991899	PLCG2	0	no	no
chr16	84211452	84220676	TAF1C	0.333333	yes	no
chr16	84509965	84538288	KIAA1609	0	no	no
chr16	84682130	84695916	KLHL36	0	no	no
chr16	85008066	85045141	ZDHHC7	0	no	no
chr16	85711279	85722588	GINS2	0	no	no
chr16	86563781	86588841	MTHFSD	0	no	no
chr16	87736728	87799598	KLHDC4	0	no	no
chr16	88520013	88601574	ZFPM1	0	no	no
chr16	88709696	88717457	BC028224|BC033739|CYBA	0	no	no
chr16	88762902	88772829	RNF166	0	no	no
chr16	88772890	88781786	CTU2	0	no	no
chr16	88870185	88875666	CDT1	0	no	no
chr16	89160216	89222171	ACSF3	0	no	no
chr16	89334034	89556969	AX748291|ANKRD11	0	no	no
chr16	89627064	89633237	RPL13	0	no	no
chr16	89642175	89663654	CPNE7	0	no	no
chr16	89753075	89762772	CDK10	0	no	no
chr16	89786807	89807332	ZNF276	0	no	no
chr16	89803958	89883065	FANCA	0	no	no
chr17	647660	655501	GEMIN4	0	no	no
chr17	685512	695741	RNMTL1	0	no	no
chr17	906758	1090616	ABR	0	no	no
chr17	1477695	1532130	SLC43A2	0	no	no
chr17	1665258	1680859	SERPINF1	0	no	no
chr17	1682828	1733175	SMYD4	0	no	no
chr17	1933430	1946725	DPH1	0	no	no
chr17	1963132	2207069	AX747853|SMG6	0	no	no
chr17	2225981	2240678	TSR1	0	no	no
chr17	2240805	2284348	SGSM2|JA611268	0	no	no
chr17	2592679	2614927	KIAA0664	0	no	no
chr17	3827162	3867758	ATP2A3	1	yes	yes
chr17	4337218	4391499	SPNS3	0	no	no
chr17	4613788	4624795	ARRB2	0	no	no
chr17	4710395	4726727	PLD2	0	no	no
chr17	4835591	4838325	GP1BA	0	no	no
chr17	4835898	4837135	GP1BA	0	no	no
chr17	4854383	4860426	ENO3	0	no	no
chr17	4871286	4890960	CAMTA2	0	no	no
chr17	6481644	6544247	KIAA0753	0	no	no
chr17	6888441	6915653	LOC100506713	0	no	no
chr17	6899383	6914055	ALOX12	0	no	no
chr17	7093209	7123369	DLG4	0	no	no
chr17	7128660	7137863	DVL2	0	no	no
chr17	7155371	7163259	C17orf81|DQ587033	1	yes	yes
chr17	7215977	7222527	GPS2|NEURL4	1	yes	yes
chr17	7218950	7232638	NEURL4	0	no	no
chr17	7311501	7323179	NLGN2	0	no	no
chr17	7565096	7590863	TP53	0	no	no
chr17	7835441	7853237	CNTROB	0	no	no
chr17	8377529	8534036	MYH10	0	no	no
chr17	8700427	8702667	MFSD6L	0	no	no
chr17	16318855	16340317	TRPV2	0	no	no
chr17	16832848	16875402	TNFRSF13B	0	no	no
chr17	16946073	17095962	MPRIP	0	no	no
chr17	17149937	17184617	COPS3	0	no	no
chr17	17408876	17494994	PEMT	0	no	no
chr17	18218593	18231370	SMCR8	0	no	no
chr17	18231186	18266856	SHMT1|AX747021	0	no	no
chr17	18853988	18924003	SLC5A10|BC112347	0	no	no
chr17	18874380	18908060	FAM83G	0	no	no
chr17	21187967	21218551	MAP2K3	0	no	no
chr17	25621105	25640645	WSB1	0	no	no
chr17	26673658	26684603	POLDIP2	0	no	no
chr17	26941457	26972177	KIAA0100	0	no	no
chr17	27051365	27053949	TLCD1	0	no	no
chr17	27055831	27069784	NEK8	0	no	no
chr17	27071022	27077976	TRAF4	0	no	no
chr17	27082995	27169841	C17orf63	0	no	no
chr17	27182042	27188072	ERAL1	0	no	no
chr17	27224798	27230089	DHRS13	0	no	no
chr17	27400527	27507407	MYO18A	0	no	no
chr17	27582853	27621166	NUFIP2	0	no	no
chr17	30178883	30186326	C17orf79	0	no	no
chr17	30190189	30228729	UTP6	0	no	no
chr17	30469472	30552746	RHOT1	0	no	no
chr17	30677127	30707975	MIR632|ZNF207	1	yes	yes
chr17	33254877	33288528	CCT6B	0	no	no
chr17	33738080	33760173	SLFN12	0	no	no
chr17	33762114	33775856	SLFN13	0.333333	yes	no
chr17	33801941	33864715	SLFN12L	0	no	no
chr17	34851598	34891305	MYO19	0	no	no
chr17	34900736	34946276	GGNBP2	0	no	no
chr17	36452988	36479101	MRPL45	0	no	no
chr17	36921943	36956158	PIP4K2B	0.5	yes	no
chr17	37793332	37820454	STARD3	0	no	no
chr17	37844392	37884915	ERBB2	0	no	no
chr17	37921198	38020441	IKZF3	0	no	no
chr17	38060847	38074903	GSDMB	0	no	no
chr17	38137059	38154212	PSMD3	0	no	no
chr17	38175349	38210889	MED24	0	no	no
chr17	38444145	38459413	CDC6	0	no	no
chr17	40253421	40264751	DHX58	0	no	no
chr17	40703983	40707232	HSD17B1	0	no	no
chr17	40704453	40706728	BC043620	0	no	no
chr17	40714091	40718295	COASY	0	no	no
chr17	40719077	40725221	MLX	0	no	no
chr17	40811265	40819024	TUBG2	0	no	no
chr17	40819932	40829048	PLEKHH3	0	no	no
chr17	40834631	40852011	CNTNAP1	0	no	no
chr17	41196311	41322420	BRCA1|AK311131	0	no	no
chr17	42154120	42201014	HDAC5	0	no	no
chr17	42219273	42239844	C17orf53	0	no	no
chr17	42282400	42298994	UBTF	0	no	no
chr17	42472644	42580957	GPATCH8	0	no	no
chr17	43002081	43025082	KIF18B	0	no	no
chr17	43138679	43186382	NMT1	0	no	no
chr17	43299291	43324686	FMNL1	0	no	no
chr17	44107281	44302740	KIAA1267	0	no	no
chr17	45331207	45421658	ITGB3	0	no	no
chr17	45810609	45823485	TBX21	0	no	no
chr17	45884732	45899147	OSBPL7	0	no	no
chr17	45900637	45908907	MRPL10	0	no	no
chr17	45973515	46006323	SP2	0	no	no
chr17	45976150	45995938	BC038442	0	no	no
chr17	46018888	46026674	PNPO	0	no	no
chr17	46125685	46138907	NFE2L1	0	no	no
chr17	46210801	46507594	SKAP1	0	no	no
chr17	48939586	48945339	TOB1	0	no	no
chr17	54911459	54946036	DGKE	0	no	no
chr17	54965269	54991409	TRIM25|MIR3614	0	no	no
chr17	55162552	55198710	AKAP1	0	no	no
chr17	56378591	56406152	BX648763|BZRAP1	0	no	no
chr17	57287370	57292611	SMG8	0	no	no
chr17	57936840	57970306	TUBD1	0	no	no
chr17	59667793	59668563	NACA2	1	yes	yes
chr17	61896792	61905031	FTSJ3	0	no	no
chr17	61904769	61909387	PSMC5	0.5	yes	no
chr17	62006097	62009704	CD79B	0	no	no
chr17	66244144	66253305	AMZ2	0	no	no
chr17	66255322	66417000	ARSG	0	no	no
chr17	66263166	66287405	SLC16A6	0	no	no
chr17	67074846	67138015	ABCA6	0	no	no
chr17	67240575	67323323	ABCA5	0	no	no
chr17	71189172	71204645	COG1	0	no	no
chr17	72462521	72480933	CD300A	0	no	no
chr17	72858618	72869156	FDXR	0	no	no
chr17	73512608	73520820	TSEN54	0	no	no
chr17	73622924	73663269	RECQL5	0	no	no
chr17	74035190	74068607	SRP68	0	no	no
chr17	74075262	74078885	ZACN	0	no	no
chr17	74077085	74099868	EXOC7	0	no	no
chr17	74138533	74236390	RNF157	1	yes	yes
chr17	74306867	74350279	PRPSAP1	0	no	no
chr17	76419777	76573476	DNAH17	1	yes	yes
chr17	76791734	76836969	USP36	0	no	no
chr17	77071018	77084681	ENGASE	0	no	no
chr17	77704881	77716021	ENPP7	1	yes	yes
chr17	77768175	77770915	CBX8	0	no	no
chr17	78075354	78093679	GAA	0	no	no
chr17	78109012	78120982	EIF4A3	0	no	no
chr17	78183078	78194199	SGSH	0	no	no
chr17	78234666	78370086	RNF213|KIAA1554	0	no	no
chr17	78325630	78388968	LOC100294362	0	no	no
chr17	78518624	78940173	RPTOR	0	no	no
chr17	79632065	79633625	C17orf90	1	yes	yes
chr17	79633760	79640936	CCDC137	0	no	no
chr17	79670399	79688042	MRPL12|SLC25A10	0	no	no
chr17	79935425	79975282	ASPSCR1	0	no	no
chr17	80005777	80009650	RFNG|BC050399	0	no	no
chr17	80036213	80056106	FASN	0	no	no
chr17	80347085	80376513	C17orf101	0	no	no
chr17	80376251	80400516	HEXDC	0	no	no
chr17	80400462	80408707	C17orf62	0	no	no
chr17	80400462	80408707	C17orf62	0	no	no
chr18	670323	712662	ENOSF1	0	no	no
chr18	2537523	2571489	METTL4	0	no	no
chr18	2571509	2616634	NDC80	0	no	no
chr18	9136750	9285983	ANKRD12	0	no	no
chr18	11883471	11908796	MPPE1	0	no	no
chr18	12328942	12377275	AFG3L2	0	no	no
chr18	12947982	12987536	SEH1L	0	no	no
chr18	12991360	13125051	CEP192	0.25	yes	no
chr18	19109261	19180693	ESCO1	0	no	no
chr18	20777718	21017925	TMEM241	0	no	no
chr18	22006608	22033494	IMPACT	0	no	no
chr18	23806408	23971650	TAF4B	0	no	no
chr18	29078026	29128814	DSG2	0	no	no
chr18	29122108	29136874	LOC100652770	0	no	no
chr18	29409135	29523099	TRAPPC8	0	no	no
chr18	33688493	33709357	SLC39A6	0	no	no
chr18	33709836	33754688	ELP2	0	no	no
chr18	34409079	34805288	KIAA1328	0	no	no
chr18	42260137	42648475	SETBP1	0	no	no
chr18	47901391	47920538	SKA1	0	no	no
chr18	51795848	51824604	POLI	0	no	no
chr18	54318615	54697036	WDR7	0	no	no
chr18	55212072	55253969	FECH	0	no	no
chr18	56995055	57026508	LMAN1	0	no	no
chr18	59711457	59854289	PIGN	0	no	no
chr18	59854523	59974355	KIAA1468	0	no	no
chr18	60190657	60253962	ZCCHC2	0	no	no
chr18	60382671	60647676	PHLPP1	0	no	no
chr18	60790578	60986657	BCL2	0	no	no
chr18	60994970	61034506	KDSR	0	no	no
chr18	61627473	61656608	SERPINB8	0	no	no
chr18	67530192	67624232	CD226	0	no	no
chr18	67671042	67872962	RTTN	0	no	no
chr18	71920526	71959251	CYB5A	0	no	no
chr18	72265127	72777628	ZNF407	0	no	no
chr18	72909277	72921281	ZADH2	0	no	no
chr18	76829396	77138282	ATP9B	0	no	no
chr18	77155771	77289323	NFATC1	0	no	no
chr18	77439800	77514510	CTDP1	0	no	no
chr18	77794345	77853788	RBFA|BC016878	0	no	no
chr18	77866914	77898228	ADNP2	0	no	no
chr19	797391	812327	PTBP1	0	no	no
chr19	867961	893218	MED16	0	no	no
chr19	896502	913225	R3HDM4	0	no	no
chr19	1009649	1021141	C19orf6	0	no	no
chr19	1040101	1065570	ABCA7	0	no	no
chr19	1065929	1086627	HMHA1	0	no	no
chr19	1103935	1106787	GPX4	0	no	no
chr19	1107632	1174282	SBNO2	0	no	no
chr19	1383525	1395588	NDUFS7	0	no	no
chr19	2071034	2096269	MOB3A	0	no	no
chr19	2428163	2456958	LMNB2	0	no	no
chr19	2754711	2783354	SGTA	0	no	no
chr19	2819871	2836733	ZNF554	0	no	no
chr19	2900895	2918474	ZNF57	0	no	no
chr19	3185874	3209573	NCLN	0	no	no
chr19	3607244	3613928	C19orf29-AS1	0	no	no
chr19	3610626	3626813	C19orf29	0	no	no
chr19	3630178	3700477	PIP5K1C	0	no	no
chr19	4007748	4038067	PIAS4	0	no	no
chr19	4229539	4237524	EBI3	0	no	no
chr19	4247110	4269085	CCDC94	0	no	no
chr19	4324039	4342783	STAP2	1	yes	yes
chr19	4343523	4360083	MPND	0	no	no
chr19	4402659	4443394	CHAF1A	0	no	no
chr19	4838345	4867780	PLIN3	0	no	no
chr19	4969123	5153608	KDM4B	0	no	no
chr19	5691844	5720463	LONP1	0	no	no
chr19	6739706	6751529	TRIP10	1	yes	yes
chr19	6752172	6767523	SH2D3A	0	no	no
chr19	6887581	6940464	EMR1	0	no	no
chr19	7069470	7087978	ZNF557	0	no	no
chr19	7112265	7294011	INSR	0	no	no
chr19	7599037	7626653	PNPLA6	0	no	no
chr19	7985193	7988136	SNAPC2	0	no	no
chr19	7991602	8008708	TIMM44	0	no	no
chr19	8023456	8070529	ELAVL1	0	no	no
chr19	8117645	8127547	CCL25	0.5	yes	no
chr19	8274216	8327304	CERS4	0	no	no
chr19	8376183	8386280	NDUFA7	0	no	no
chr19	10225689	10230599	EIF3G	0	no	no
chr19	10244021	10305755	DNMT1	0	no	no
chr19	10381516	10397291	ICAM1	0.5	yes	no
chr19	10400654	10407454	ICAM5	0	no	no
chr19	10444451	10450345	ICAM3	0	no	no
chr19	10596795	10614054	KEAP1	0	no	no
chr19	10654592	10664094	ATG4D	0	no	no
chr19	10663760	10676702	KRI1	0	no	no
chr19	10713120	10755235	SLC44A2	0	no	no
chr19	10823793	10944160	DNM2	0	no	no
chr19	11071597	11172958	SMARCA4	0	no	no
chr19	11200037	11244505	LDLR	0	no	no
chr19	11238683	11244505	LDLR	0	no	no
chr19	11309970	11373157	DOCK6	0	no	no
chr19	11594241	11616738	ZNF653	0	no	no
chr19	12242167	12267546	ZNF20	0	no	no
chr19	12250994	12267546	ZNF625	0	no	no
chr19	12335500	12405714	ZNF44	0	no	no
chr19	12490002	12512088	ZNF799	0	no	no
chr19	12686919	12721623	ZNF490	0	no	no
chr19	12986024	12992335	DNASE2	0	no	no
chr19	13001973	13010783	GCDH	0	no	no
chr19	13009893	13030086	SYCE2	0	no	no
chr19	14016955	14041693	CC2D1A	0	no	no
chr19	14063318	14072256	DCAF15	0	no	no
chr19	14800612	14831772	ZNF333	0	no	no
chr19	15225784	15236577	ILVBL	0	no	no
chr19	16222489	16244445	RAB8A	0	no	no
chr19	16234470	16250702	AK095221	0	no	no
chr19	16607204	16632163	C19orf44	0	no	no
chr19	16660647	16683193	SLC35E1	0	no	no
chr19	16589874	16739015	MED26	0	no	no
chr19	17186590	17324104	MYO9B	0	no	no
chr19	17378231	17393811	BABAM1	0	no	no
chr19	17392453	17398454	ANKLE1	0	no	no
chr19	17858526	17899377	FCHO1	0	no	no
chr19	18111943	18124911	ARRDC2	0	no	no
chr19	18170370	18209626	IL12RB1	0	no	no
chr19	18264015	18288927	PIK3R2	0	no	no
chr19	18284578	18288927	IFI30	0	no	no
chr19	18304039	18307550	MPV17L2	0	no	no
chr19	19010322	19030199	COPE	0	no	no
chr19	19017768	19052041	HOMER3	0	no	no
chr19	19101696	19144832	SUGP2	0	no	no
chr19	19387321	19431321	SUGP1	0	no	no
chr19	19431629	19469563	MAU2	0	no	no
chr19	19821280	19843921	ZNF14	0	no	no
chr19	20115226	20150277	ZNF682	0	no	no
chr19	20720797	20748626	ZNF737	0	no	no
chr19	20802744	20844402	ZNF626	1	yes	yes
chr19	21473962	21512212	ZNF708	0	no	no
chr19	21541734	21571384	ZNF738	0	no	no
chr19	21579920	21610296	ZNF493	0	no	no
chr19	23521417	23578269	BC038574|ZNF91	0	no	no
chr19	32896654	32976799	DPY19L3	0	no	no
chr19	33369903	33462869	CEP89	0.5	yes	no
chr19	33463147	33467960	C19orf40	0	no	no
chr19	33571785	33621318	GPATCH1	0	no	no
chr19	35417806	35436076	ZNF30	0	no	no
chr19	35447257	35454953	ZNF792	0	no	no
chr19	35485687	35517373	GRAMD1A	0	no	no
chr19	35645624	35660788	FXYD5|AX747741	0	no	no
chr19	36545782	36596012	WDR62	0	no	no
chr19	36705503	36729675	ZNF146	0	no	no
chr19	36936020	36980463	ZNF566	0	no	no
chr19	37034516	37096178	ZNF529	0	no	no
chr19	38397867	38699008	SIPA1L3	0	no	no
chr19	39903749	39919055	PLEKHG2	0	no	no
chr19	39923846	39926618	RPS16	1	yes	yes
chr19	39936185	39967308	SUPT5H	0	no	no
chr19	40946747	40950282	SERTAD3	0	no	no
chr19	41099071	41135725	LTBP4	0	no	no
chr19	44047463	44079730	XRCC1	0	no	no
chr19	44088518	44100287	IRGQ	0	no	no
chr19	44376514	44384288	ZNF404	0	no	no
chr19	44416775	44439411	ZNF45	0	no	no
chr19	44455396	44471752	ZNF221	0	no	no
chr19	44645709	44664462	ZNF234	0	no	no
chr19	44716690	44741421	ZNF227	0	no	no
chr19	44732356	44809178	ZNF235	0	no	no
chr19	44979858	45004574	ZNF180	0	no	no
chr19	45457841	45496604	CLPTM1	0.5	yes	no
chr19	45854648	45873845	ERCC2	0	no	no
chr19	45909466	45914024	CD3EAP	0	no	no
chr19	45910590	45982086	ERCC1	0	no	no
chr19	46171501	46185717	GIPR	0	no	no
chr19	46268042	46272497	SIX5	0	no	no
chr19	46286263	46290129	DMWD	0	no	no
chr19	46286263	46296060	DMWD	0	no	no
chr19	46850250	46894232	PPP5C	0	no	no
chr19	47137332	47137939	GNG8	0	no	no
chr19	47278139	47291842	SLC1A5	0	no	no
chr19	47567446	47617009	ZC3H4	0	no	no
chr19	47759730	47775210	CCDC9	0	no	no
chr19	47852537	47885961	DHX34	0	no	no
chr19	48618702	48673560	LIG1	0	no	no
chr19	48835145	48867186	TMEM143	0	no	no
chr19	49118587	49122433	RPL18	0	no	no
chr19	49122547	49133974	SPHK2	0	no	no
chr19	49375648	49379319	PPP1R15A	0	no	no
chr19	49403306	49426540	NUCB1	0	no	no
chr19	49834803	49843559	AK097351	0	no	no
chr19	49838427	49843861	CD37	0	no	no
chr19	49949549	49955115	PIH1D1	0	no	no
chr19	49956472	49974305	ALDH16A1	0	no	no
chr19	52494585	52496450	AK128361	0	no	no
chr19	52494586	52511483	ZNF615	0.5	yes	no
chr19	52516017	52531680	ZNF614	0	no	no
chr19	52536676	52552073	ZNF432	0	no	no
chr19	52567718	52599018	ZNF841	0	no	no
chr19	52800425	52829174	ZNF480	0	no	no
chr19	52803945	52848482	AK097759	0	no	no
chr19	53073525	53090427	ZNF701	0	no	no
chr19	53115617	53193886	ZNF83	0	no	no
chr19	53300660	53324922	ZNF28	0	no	no
chr19	53341784	53360902	ZNF468	0	no	no
chr19	53430387	53466164	ZNF816-ZNF321P|ZNF816	0	no	no
chr19	53868967	53930574	ZNF765	0	no	no
chr19	53868967	53889841	ZNF525	0	no	no
chr19	53935226	53961515	LOC147804|ZNF761	1	yes	yes
chr19	53970988	54006948	ZNF813	0	no	no
chr19	53994210	53997547	ZNF813	0	no	no
chr19	54677105	54693733	MBOAT7	0	no	no
chr19	55128628	55149004	LILRB1	0.5	yes	no
chr19	55155339	55179846	BC032342|LILRB4	0	no	no
chr19	55434876	55477611	NLRP7	1	yes	yes
chr19	55476651	55512510	NLRP2	1	yes	yes
chr19	55538945	55580914	RDH13|AK122764	0	no	no
chr19	55738001	55740632	TMEM86B	0	no	no
chr19	55741146	55770038	PPP6R1	0	no	no
chr19	57702867	57734214	ZNF264	0	no	no
chr19	57752052	57774106	ZNF805	0	no	no
chr19	57831864	57842144	ZNF543	0	no	no
chr19	57901217	57933307	ZNF17	0	no	no
chr19	57901217	57913919	ZNF548	0	no	no
chr19	57980953	57988938	ZNF772	0.5	yes	no
chr19	57999078	58006048	ZNF419	1	yes	yes
chr19	58011308	58029772	ZNF773	0	no	no
chr19	58053205	58071216	ZNF550	0	no	no
chr19	58258163	58376491	ZNF587|DL490846	0	no	no
chr19	58331098	58357606	LOC100293516	0	no	no
chr19	58452200	58459077	ZNF256	0	no	no
chr19	58488440	58514714	ZNF606	0	no	no
chr19	58740069	58775008	ZNF544	0	no	no
chr19	58769781	58790174	BC063675	0	no	no
chr19	58790317	58827013	ZNF8	0	no	no
chr19	58920062	58929692	ZNF584	0	no	no
chr19	58944180	58951589	ZNF132	0	no	no
chr19	58987794	58992597	ZNF446	0	no	no
chr2	6980502	7005936	CMPK2	0	no	no
chr2	8865689	8977755	KIDINS220	0	no	no
chr2	9614669	9636672	IAH1	0	no	no
chr2	9629410	9695917	ADAM17	0	no	no
chr2	11817720	11967533	LPIN1	0	no	no
chr2	20110028	20189884	WDR35	0	no	no
chr2	20817563	20850864	HS1BP3	0	no	no
chr2	24425734	24583397	AX747227|ITSN2	0	no	no
chr2	25016174	25045245	CENPO	0	no	no
chr2	25455844	25565459	DNMT3A	0	no	no
chr2	26568953	26618759	EPT1	0	no	no
chr2	27193524	27250087	MAPRE3	0	no	no
chr2	27309610	27323619	KHK	0	no	no
chr2	27422454	27435175	SLC5A6	0	no	no
chr2	27440257	27466654	CAD	0	no	no
chr2	27548720	27579868	GTF3C2	0	no	no
chr2	28974611	29025806	PPP1CB	0	no	no
chr2	29072687	29093175	TRMT61B	0	no	no
chr2	29117532	29171080	WDR43	0	no	no
chr2	29320570	29406679	CLIP4	0	no	no
chr2	30369749	30383399	YPEL5	0	no	no
chr2	32582095	32843965	BIRC6	0	no	no
chr2	32853086	33046118	TTC27	0	no	no
chr2	36583369	36778278	CRIM1	1	yes	yes
chr2	37477645	37544222	PRKD3	0	no	no
chr2	38294745	38303323	CYP1B1	0	no	no
chr2	39024875	39103021	DHX57	0	no	no
chr2	42989638	42991401	OXER1	0	no	no
chr2	42994228	43019751	HAAO	0	no	no
chr2	43457974	43823185	THADA	0	no	no
chr2	44001177	44037149	DYNC2LI1	0	no	no
chr2	44113362	44223144	LRPPRC	0	no	no
chr2	45879042	46415129	PRKCE	0	no	no
chr2	47143295	47303275	TTC7A	0	no	no
chr2	48010220	48034092	MSH6	0	no	no
chr2	48541794	48606434	FOXN2	0	no	no
chr2	53897116	54087170	ASB3|GPR75-ASB3	0	no	no
chr2	54014067	54045956	ERLEC1	0	no	no
chr2	54091203	54197977	PSME4	0	no	no
chr2	54683453	54898583	BC067268|SPTBN1	0	no	no
chr2	58134785	58387055	VRK2	0	no	no
chr2	58386377	58468515	FANCL	0	no	no
chr2	61167547	61245365	PUS10	0	no	no
chr2	61293005	61365169	KIAA1841	0	no	no
chr2	61414589	61697849	USP34	0	no	no
chr2	62051982	62081278	FAM161A	0	no	no
chr2	67624441	67637533	ETAA1	0	no	no
chr2	68350067	68384678	WDR92	0	no	no
chr2	68385004	68403094	PNO1	0	no	no
chr2	68592321	68624585	PLEK	0	no	no
chr2	69623244	69664760	NFU1	0	no	no
chr2	69969126	70053596	ANXA4	0	no	no
chr2	71295407	71305998	NAGK	0	no	no
chr2	71409867	71454233	PAIP2B	0	no	no
chr2	73612885	73837046	ALMS1	0	no	no
chr2	73956956	73964517	TPRKB	0	no	no
chr2	73989324	74007284	DUSP11	0	no	no
chr2	75873908	75889334	MRPL19	0	no	no
chr2	75889831	75938111	GCFC2	0	no	no
chr2	85545140	85555419	TGOLN2	0	no	no
chr2	85621870	85641170	CAPG	0	no	no
chr2	85766100	85772403	MAT2A	0	no	no
chr2	85771977	85788657	GGCX	0	no	no
chr2	85804613	85809156	VAMP8	0	no	no
chr2	85811530	85820511	VAMP5	0	no	no
chr2	85822836	85824831	RNF181	0	no	no
chr2	86947413	88038768	RMND5A	1	yes	yes
chr2	86947413	87005164	RMND5A	1	yes	yes
chr2	99061320	99207496	INPP4A	0	no	no
chr2	100163715	100759037	AFF3	0	no	no
chr2	101887683	101925178	RNF149	0	no	no
chr2	105654482	105716418	MRPS9	0	no	no
chr2	105883539	105946148	TGFBRAP1	0	no	no
chr2	109403218	109492847	CCDC138	0	no	no
chr2	113033177	113097640	ZC3H6	0	no	no
chr2	113479062	113500454	NT5DC4	0	no	no
chr2	113495443	113522254	CKAP2L	0	no	no
chr2	113531491	113542971	IL1A	1	yes	yes
chr2	113587336	113594356	IL1B	0	no	no
chr2	114195267	114253781	CBWD1|CBWD2	0	no	no
chr2	118572254	118589953	DDX18	0	no	no
chr2	118673053	118771739	CCDC93	0	no	no
chr2	121974163	122042778	TFCP2L1	0	no	no
chr2	127805598	127864903	BIN1	0	no	no
chr2	128056244	128100805	MAP3K2	0	no	no
chr2	128848753	128953249	UGGT1	0	no	no
chr2	132199733	132202467	LOC401010	1	yes	yes
chr2	132250385	132279149	LOC150776	0	no	no
chr2	132276292	132279149	LOC150776	0	no	no
chr2	144703580	145090083	GTDC1	0	no	no
chr2	148687965	148779173	AK055257|ORC4	0	no	no
chr2	150426146	150444330	MMADHC	0	no	no
chr2	152126981	152146430	NMI	0	no	no
chr2	152266396	152364527	RIF1	0	no	no
chr2	153191750	153506348	FMNL2	0	no	no
chr2	160092303	160143236	WDSUB1	0	no	no
chr2	160569009	160625084	MARCH7	0	no	no
chr2	160625138	160761267	CD302|LY75-CD302|LY75	0	no	no
chr2	163123588	163175039	IFIH1	0	no	no
chr2	170386262	170430424	FASTKD1	0	no	no
chr2	170440849	170494254	PPIG	0	no	no
chr2	175296374	175351811	GPR155	0	no	no
chr2	175411868	175639554	AK002090|BC046497	0	no	no
chr2	175424301	175547627	WIPF1	0	no	no
chr2	179246804	179541009	MIR548N	0	no	no
chr2	179316162	179326110	DFNB59	0	no	no
chr2	179966418	180129350	SESTD1	0	no	no
chr2	180809603	180871840	CWC22	0	no	no
chr2	182321618	182402468	ITGA4	0	no	no
chr2	190306158	190340264	WDR75	0	no	no
chr2	191208195	191236391	INPP1	0	no	no
chr2	191833761	191878976	STAT1	0	no	no
chr2	196998306	197041227	STK17B	0	no	no
chr2	198256697	198299771	SF3B1	0	no	no
chr2	198351307	198364998	HSPD1	0	no	no
chr2	201353683	201374792	KCTD18	0	no	no
chr2	201390864	201448818	SGOL2	0	no	no
chr2	201754049	201768655	NIF3L1	0	no	no
chr2	201980876	202037411	CFLAR	0	no	no
chr2	202047620	202094129	CASP10	0	no	no
chr2	202098165	202152434	CASP8	0	no	no
chr2	202316391	202345574	STRADB	1	yes	yes
chr2	202564985	202645895	ALS2	0	no	no
chr2	204103163	204170563	CYP20A1	0	no	no
chr2	206858444	206950906	INO80D	0	no	no
chr2	206987802	207024243	NDUFS1	0	no	no
chr2	215593274	215674428	BARD1	0	no	no
chr2	215796265	216003151	ABCA12	0	no	no
chr2	216861028	216946539	PECR	0	no	no
chr2	219135114	219211516	PNKD	0	no	no
chr2	219138916	219157280	TMBIM1	0	no	no
chr2	219263060	219270664	CTDSP1	0	no	no
chr2	220462595	220481173	STK11IP	0	no	no
chr2	225629806	225907330	DOCK10	0	no	no
chr2	228029280	228179508	COL4A3	1	yes	yes
chr2	228092485	228189880	BC035052	1	yes	yes
chr2	228110425	228189902	AK056332	1	yes	yes
chr2	228336887	228425938	AGFG1	0	no	no
chr2	231033644	231090444	SP110	0	no	no
chr2	231280870	231410317	SP100	0	no	no
chr2	234160216	234204320	ATG16L1	0	no	no
chr2	239152678	239198743	PER2	0	no	no
chr2	239335625	239360891	ASB1	0	no	no
chr2	239969863	240323346	HDAC4	0	no	no
chr2	241526132	241557122	CAPN10	0	no	no
chr2	241938254	242033643	SNED1	0	no	no
chr2	242034544	242041747	MTERFD2	0	no	no
chr2	242045513	242089394	PASK	0.2	yes	no
chr20	361307	378203	TRIB3	0	no	no
chr20	1093905	1148426	PSMF1	0	no	no
chr20	1290554	1373816	SDCBP2|FKBP1A-SDCBP2	0	no	no
chr20	1422806	1448337	NSFL1C	0	no	no
chr20	2633177	2639039	NOP56	1	yes	yes
chr20	2821372	2847378	VPS16	0	no	no
chr20	2844824	3019315	PTPRA	0	no	no
chr20	3087556	3131513	LOC100134015	0	no	no
chr20	3088218	3140540	UBOX5	0	no	no
chr20	3171011	3185295	DDRGK1	0	no	no
chr20	3451664	3631769	ATRN	0	no	no
chr20	3767577	3786761	CDC25B	0	no	no
chr20	4666796	4682234	PRNP	0	no	no
chr20	4833001	4990939	SLC23A2	0	no	no
chr20	5731042	5844559	C20orf196	0	no	no
chr20	5918485	5931173	TRMT6	0	no	no
chr20	5931297	5975831	MCM8	0	no	no
chr20	9495004	9511171	LAMP5	0	no	no
chr20	10415950	10604027	C20orf94	0	no	no
chr20	10618331	10654694	JAG1	0	no	no
chr20	13694968	13765565	ESF1	0	no	no
chr20	16252748	16554079	KIF16B	0.5	yes	no
chr20	17949761	17971762	C20orf72	0	no	no
chr20	18269120	18297640	ZNF133	0	no	no
chr20	20015011	20036690	CRNKL1	0	no	no
chr20	21106623	21227258	PLK1S1	0	no	no
chr20	21134666	21198927	BC042893	0	no	no
chr20	23342818	23353683	GZF1	0	no	no
chr20	30865453	30922811	KIF3B	0	no	no
chr20	31946644	31989337	CDK5RAP1	0	no	no
chr20	32244892	32262264	NECAB3	0	no	no
chr20	33890368	33999945	AK128252|UQCC	0	no	no
chr20	33897001	34026027	GDF5	0	no	no
chr20	34213952	34262539	CPNE1	1	yes	yes
chr20	37377096	37401089	ACTR5	0	no	no
chr20	42219578	42275862	IFT52	0	no	no
chr20	43595119	43708618	STK4|AB209315	0	no	no
chr20	44044706	44054884	PIGT	0	no	no
chr20	44486219	44507769	ZSWIM3	0	no	no
chr20	44577291	44600833	ZNF335	0	no	no
chr20	44689625	44718580	NCOA5	0	no	no
chr20	45313003	45318276	TP53RK	0	no	no
chr20	46130600	46285621	BC036778|NCOA3	0	no	no
chr20	46286149	46415360	SULF2	0	no	no
chr20	47240792	47444420	AX746653|PREX1	0	no	no
chr20	48429249	48508772	SLC9A8	0	no	no
chr20	48519928	48532080	SPATA2	0.333333	yes	no
chr20	49126890	49201086	PTPN1	0	no	no
chr20	49575362	49577820	MOCS3	0	no	no
chr20	52560078	52687304	BCAS1	1	yes	yes
chr20	55043646	55093942	C20orf43	0	no	no
chr20	55066547	55100981	GCNT7	0	no	no
chr20	57226308	57254582	STX16	0	no	no
chr20	57570241	57582309	AK310046|CTSZ	0	no	no
chr20	61472466	61493115	TCFL5	0	no	no
chr20	61509089	61569304	DIDO1	0	no	no
chr20	61583998	61599949	SLC17A9	0	no	no
chr20	61826781	61847538	YTHDF1	0	no	no
chr20	62289162	62330051	RTEL1|RTEL1-TNFRSF6B	0	no	no
chr20	62326093	62330051	TNFRSF6B	0	no	no
chr20	62371210	62375403	SLC2A4RG	0	no	no
chr20	62588054	62601218	ZNF512B	0	no	no
chr21	15857548	15955723	SAMSN1	0	no	no
chr21	30300465	30365277	LTN1	0	no	no
chr21	30396937	30426807	USP16	0	no	no
chr21	33043312	33104431	SCAF4	0	no	no
chr21	34602230	34669520	IFNAR2|IL10RB	0.333333	yes	no
chr21	34915349	34949812	SON	0	no	no
chr21	36041687	36090519	CLIC6	0	no	no
chr21	37536838	37666572	DOPEY2	0	no	no
chr21	38123188	38362545	HLCS	0	no	no
chr21	38445570	38575408	TTC3	0	no	no
chr21	40547383	40555440	PSMG1	0	no	no
chr21	40557403	40685712	BRWD1	0	no	no
chr21	42792519	42831141	MX1	0	no	no
chr21	43218384	43299591	PRDM15	0	no	no
chr21	43791995	43816200	TMPRSS3	1	yes	yes
chr21	43892596	43916401	RSPH1	0	no	no
chr21	44263203	44299699	WDR4	0	no	no
chr21	44313377	44329773	NDUFV3	0	no	no
chr21	44473300	44496472	CBS	0	no	no
chr21	45079431	45115960	RRP1B	0	no	no
chr21	45209417	45223983	RRP1	0	no	no
chr21	45646721	45660834	ICOSLG	0	no	no
chr21	46305867	46348753	ITGB2	0	no	no
chr21	46494492	46646478	ADARB1	0	no	no
chr21	46683842	46707811	POFUT2	0	no	no
chr21	46918114	46964325	SLC19A1	0	no	no
chr21	47608359	47648738	LSS	0	no	no
chr21	47744035	47865682	PCNT	0	no	no
chr21	47878861	47989926	DIP2A	0	no	no
chr22	17618409	17646177	CECR5	0	no	no
chr22	18270415	18507325	MICAL3|BC064400	0	no	no
chr22	18560685	18573797	PEX26	0	no	no
chr22	18632757	18660162	USP18	1	yes	yes
chr22	19117791	19132190	DGCR14	0	no	no
chr22	19863039	19929359	TXNRD2	0	no	no
chr22	19929262	19957498	COMT	0	no	no
chr22	21061978	21213100	PI4KA	0	no	no
chr22	21827286	21871780	PI4KAP2	0	no	no
chr22	21982377	21984340	YDJC	0	no	no
chr22	23980674	24059610	GUSBP11	0	no	no
chr22	23980674	24051428	GUSBP11	0	no	no
chr22	24032960	24041363	RGL4	0	no	no
chr22	24407764	24574596	CABIN1	0	no	no
chr22	26847445	26879820	HPS4	0	no	no
chr22	29723668	29784572	AP1B1	0	no	no
chr22	29876180	29887277	NEFH	1	yes	yes
chr22	29885264	29887277	KIAA0845	1	yes	yes
chr22	29904155	29949736	THOC5	0	no	no
chr22	30681106	30722955	GATSL3|TBC1D10A	0	no	no
chr22	30727976	30752913	SF3A1	0	no	no
chr22	30774802	30783302	RNF215	0	no	no
chr22	30972611	31003000	PES1	0	no	no
chr22	31003069	31023047	TCN2	0	no	no
chr22	31089768	31303811	OSBP2	0	no	no
chr22	31477281	31500743	SMTN|AX747817	0	no	no
chr22	31835344	31885923	EIF4ENIF1	0	no	no
chr22	31892260	32014534	SFI1	0	no	no
chr22	32149936	32303020	DEPDC5	0	no	no
chr22	32783561	32808274	C22orf28	0	no	no
chr22	33669061	34318584	LARGE	0	no	no
chr22	35653444	35691800	HMGXB4	0	no	no
chr22	35695267	35743987	TOM1	0	no	no
chr22	36536370	36562225	APOL3	0	no	no
chr22	36677322	36784063	MYH9	0	no	no
chr22	37309674	37336479	CSF2RB	0	no	no
chr22	37576205	37594341	C1QTNF6	0	no	no
chr22	37602244	37608353	SSTR3	0	no	no
chr22	37621309	37640305	RAC2	0	no	no
chr22	37678494	37711389	CYTH4	0	no	no
chr22	38082343	38172563	TRIOBP	0	no	no
chr22	38245378	38284789	EIF3L	0	no	no
chr22	38339056	38349676	C22orf23	0	no	no
chr22	39436672	39483748	APOBEC3F|APOBEC3G	0.333333	yes	no
chr22	39493228	39500072	APOBEC3H	1	yes	yes
chr22	39896104	39914137	SMCR7L	0	no	no
chr22	40806291	41032690	MKL1	0	no	no
chr22	41488613	41576081	EP300	0	no	no
chr22	41601312	41627275	L3MBTL2	0	no	no
chr22	41605125	41613360	AK057177	0	no	no
chr22	41697566	41756151	ZC3H7B	0	no	no
chr22	41763391	41795330	TEF	0	no	no
chr22	41829491	41843027	TOB2	0	no	no
chr22	41865128	41924993	ACO2	0	no	no
chr22	42095517	42195459	MEI1	0	no	no
chr22	42120358	42354946	bK250D10.C22.8|BK250D10.8	0	no	no
chr22	42229105	42302375	SREBF2	0	no	no
chr22	42334740	42343148	CENPM	0	no	no
chr22	42556018	42611445	TCF20	0	no	no
chr22	42904340	42915829	RRP7A	1	yes	yes
chr22	43013845	43045405	CYB5R3	0	no	no
chr22	43088126	43117286	A4GALT	0	no	no
chr22	43192531	43253408	ARFGAP3	0	no	no
chr22	43265771	43411184	PACSIN2	0	no	no
chr22	43528211	43539403	MCAT	0	no	no
chr22	43562627	43583137	TTLL12	0	no	no
chr22	44351260	44392412	SAMM50|AX747952	0	no	no
chr22	44395090	44565112	PARVB	1	yes	yes
chr22	47080306	47134152	CERK	0	no	no
chr22	50247496	50283726	ZBED4	0	no	no
chr22	50296853	50312106	ALG12	0	no	no
chr22	50312282	50321186	CRELD2	0	no	no
chr22	50656117	50683400	TUBGCP6	0	no	no
chr22	50702141	50709340	MAPK11	0	no	no
chr22	50946644	50963209	NCAPH2	0	no	no
chr22	50961996	50964905	SCO2	0	no	no
chr22	50986461	50989452	KLHDC7B	0	no	no
chr22	51007289	51021428	CPT1B|CHKB-CPT1B|CHKB	0	no	no
chr22	51009427	51010882	BC048192	0	no	no
chr3	3168599	3192528	TRNT1	0	no	no
chr3	4344987	4358949	SETMAR	0	no	no
chr3	3823035	4508966	SUMF1	0	no	no
chr3	4535031	4889524	ITPR1	0	no	no
chr3	5021096	5026865	BHLHE40	0	no	no
chr3	8918879	9005159	RAD18	0	no	no
chr3	9791627	9808353	OGG1	0	no	no
chr3	9834178	9896822	ARPC4|ARPC4-TTLL3|TTLL3	0	no	no
chr3	9908393	10067820	CIDEC	0	no	no
chr3	9932270	9936031	JAGN1	0	no	no
chr3	9975523	9987097	CRELD1	0	no	no
chr3	10068112	10143614	FANCD2	0	no	no
chr3	10123003	10149915	C3orf24	0	no	no
chr3	10290176	10335133	TATDN2|GHRLOS	0	no	no
chr3	11314009	11599139	ATG7	0	no	no
chr3	11831918	11888352	TAMM41	0	no	no
chr3	12598593	12625210	MKRN2	0	no	no
chr3	14186647	14220172	XPC	0	no	no
chr3	14716605	14814543	C3orf20	0	no	no
chr3	14989235	15090780	NR2C2	0	no	no
chr3	16298567	16306496	DPH3	0	no	no
chr3	16306666	16378868	OXNAD1	0	no	no
chr3	16357351	16555222	RFTN1	0	no	no
chr3	17198653	17784240	TBC1D5	0	no	no
chr3	33155449	33189265	CRTAP	0	no	no
chr3	33429828	33481897	UBP1	0	no	no
chr3	33840065	33911195	PDCD6IP	0	no	no
chr3	38388250	38456467	XYLB	0	no	no
chr3	38495789	38534633	ACVR2B	0	no	no
chr3	42132745	42267268	TRAK1	0	no	no
chr3	43407817	43663560	ANO10	0	no	no
chr3	45636322	45722755	LIMD1	0	no	no
chr3	45730753	45786900	SACM1L	0	no	no
chr3	45959394	46037307	FYCO1	0	no	no
chr3	47021172	47051194	NBEAL2	0	no	no
chr3	47057897	47205467	SETD2	0	no	no
chr3	47422490	47454931	PTPN23	0	no	no
chr3	52350334	52434513	DNAH1	0	no	no
chr3	53880576	53899827	IL17RB	0	no	no
chr3	53901093	53916229	ACTR8	0	no	no
chr3	57541980	57547768	PDE12	0	no	no
chr3	57994126	58157982	FLNB	0	no	no
chr3	58148275	58156345	BC041347	0	no	no
chr3	58178353	58200853	DNASE1L3	0	no	no
chr3	58318616	58410878	PXK	1	yes	yes
chr3	59735035	61237133	FHIT	0	no	no
chr3	63850232	63989136	ATXN7	0	no	no
chr3	66119284	66438532	SLC25A26	0	no	no
chr3	66429220	66550845	LRIG1	0	no	no
chr3	69068977	69101484	TMF1	0	no	no
chr3	73046118	73115011	PPP4R2	0	no	no
chr3	73110809	73112471	EBLN2	0	no	no
chr3	81538849	81810950	GBE1	0	no	no
chr3	88101099	88199016	CGGBP1	0	no	no
chr3	88188261	88193814	ZNF654	0	no	no
chr3	88198892	88207115	C3orf38	0	no	no
chr3	97595818	97663809	CRYBG3	0.333333	yes	no
chr3	97660660	97691295	MINA	0	no	no
chr3	98514813	98620533	DCBLD2	0	no	no
chr3	99536677	99897476	C3orf26	0	no	no
chr3	100428133	100467811	TFG	0	no	no
chr3	108268717	108308491	KIAA1524	0	no	no
chr3	112051915	112081658	CD200	0	no	no
chr3	112721291	112738555	C3orf17	0	no	no
chr3	113161564	113234034	SPICE1	0	no	no
chr3	121150272	121264853	POLQ	0	no	no
chr3	121350245	121379791	HCLS1	0	no	no
chr3	121382047	121468602	GOLGB1	0	no	no
chr3	122044010	122060815	CSTA	1	yes	yes
chr3	122246759	122283523	PARP9	0	no	no
chr3	122283184	122294049	DTX3L	0	no	no
chr3	122296448	122355536	PARP15	0	no	no
chr3	122399671	122449687	PARP14	0	no	no
chr3	122785855	122880953	PDIA5	0	no	no
chr3	126156443	126194762	ZXDC	0	no	no
chr3	126423117	126679244	CHCHD6	0	no	no
chr3	128338812	128399918	RPN1	0	no	no
chr3	128598332	128631957	ACAD9	0	no	no
chr3	132276981	132441303	ACAD11|NPHP3-ACAD11|NPHP3	0	no	no
chr3	133319448	133380737	TOPBP1	0	no	no
chr3	133502876	133540336	SRPRB	0	no	no
chr3	133875977	133969586	RYK	0	no	no
chr3	134204574	134293855	CEP63	0	no	no
chr3	134514098	134979307	EPHB1	0	no	no
chr3	136055998	136471245	STAG1	0	no	no
chr3	138213186	138313129	CEP70	0	no	no
chr3	138327541	138352213	FAIM	0	no	no
chr3	142025448	142166853	XRN1	0	no	no
chr3	142168076	142297668	ATR	0	no	no
chr3	148709194	148745456	GYG1	0	no	no
chr3	148747903	148804341	HLTF	0	no	no
chr3	148847370	148891305	HPS3	0	no	no
chr3	148880568	148939832	CP	0	no	no
chr3	149530474	149679925	RNF13	0	no	no
chr3	158288952	158324249	MLF1	0	no	no
chr3	158362316	158410360	GFM1	0	no	no
chr3	158384202	158390482	LXN	0	no	no
chr3	159945240	160167626	IFT80	0	no	no
chr3	160117429	160152741	SMC4	0	no	no
chr3	178243274	178578185	AF279780|AY769439	0	no	no
chr3	178254223	178562217	KCNMB2	0	no	no
chr3	182733005	182833860	MCCC1	0	no	no
chr3	182840002	182880667	LAMP3	0	no	no
chr3	183205318	183273499	KLHL6	0	no	no
chr3	183892633	183901879	AP2M1	0	no	no
chr3	184529930	184770402	VPS8	0	no	no
chr3	187086167	187089369	RTP4	0	no	no
chr3	191046873	191116459	CCDC50	0.2	yes	no
chr3	193310932	193415600	OPA1	0	no	no
chr3	196433147	196439123	CEP19	0	no	no
chr3	196728611	196756687	MFI2	0	no	no
chr3	196769430	197026143	DLG1	0	no	no
chr4	667368	675817	MYL5	0	no	no
chr4	699572	764427	PCGF3|DKFZp547K2416	0	no	no
chr4	843064	926174	GAK	0	no	no
chr4	926261	952443	TMEM175	0	no	no
chr4	2794749	2842823	SH3BP2	0	no	no
chr4	2845583	2931802	ADD1	0	no	no
chr4	3076407	3245687	HTT	0	no	no
chr4	4291923	4323513	ZBTB49	0	no	no
chr4	5564145	5711275	EVC2	0	no	no
chr4	5712923	5830772	EVC	0	no	no
chr4	8201059	8242830	SH3TC1	0	no	no
chr4	10441503	10459032	ZNF518B	0	no	no
chr4	17461883	17513857	QDPR	0	no	no
chr4	22388998	22517672	GPR125	0	no	no
chr4	25314395	25372005	ZCCHC4	0	no	no
chr4	25378847	25420120	ANAPC4	0	no	no
chr4	35949842	36245979	ARAP2	0	no	no
chr4	37828281	37864559	PGM2	0	no	no
chr4	38773859	38784611	TLR10	0	no	no
chr4	38797875	38806412	TLR1	0	no	no
chr4	38825328	38858438	TLR6	0	no	no
chr4	38869353	38947365	FAM114A1	0	no	no
chr4	38968440	39034041	TMEM156	1	yes	yes
chr4	40425271	40632640	RBM47	0	no	no
chr4	40812043	41216635	APBB2	0	no	no
chr4	47487409	47595503	ATP10D	0	no	no
chr4	48137799	48271814	TEC	0	no	no
chr4	48499379	48782316	FRYL	0	no	no
chr4	53739150	54232242	SCFD2	0	no	no
chr4	56719815	56771244	EXOC1	0	no	no
chr4	57204456	57253638	AASDH	0	no	no
chr4	57259528	57301802	PPAT	0	no	no
chr4	57774041	57802010	REST	0	no	no
chr4	57845108	57897334	POLR2B	0	no	no
chr4	68337988	68411256	CENPC1	0	no	no
chr4	68481478	68566889	UBA6	0	no	no
chr4	76831807	76862166	NAAA	0	no	no
chr4	76871067	76912113	SDAD1	0	no	no
chr4	86396283	86923823	ARHGAP24	0	no	no
chr4	88257690	88312455	HSD17B11	0	no	no
chr4	89378267	89427314	HERC5	0	no	no
chr4	90033967	90036052	TIGD2	0	no	no
chr4	95373037	95589377	PDLIM5	0	no	no
chr4	103422485	103538459	NFKB1	0	no	no
chr4	103941386	103998439	SLC9B2	0	no	no
chr4	103998781	104021024	BDH2	0	no	no
chr4	110481354	110608872	CCDC109B	0	no	no
chr4	110631144	110651242	PLA2G12A	0	no	no
chr4	113196781	113207059	TIFA	0	no	no
chr4	113218498	113363764	ALPK1	0	no	no
chr4	119643977	119759827	SEC24D	0	no	no
chr4	123091757	123283914	KIAA1109	0	no	no
chr4	123813798	123844159	NUDT6	0	no	no
chr4	128703452	128754526	HSPA4L	0	no	no
chr4	128802015	128820377	PLK4	0	no	no
chr4	128982502	129144081	LARP1B	0	no	no
chr4	139085247	139163503	SLC7A11	0	no	no
chr4	146540539	146581187	MMAA	0	no	no
chr4	151185810	151936649	LRBA	0	no	no
chr4	154387497	154557862	KIAA0922	0	no	no
chr4	159593276	159629841	ETFDH	0	no	no
chr4	164415672	164441691	C4orf43	0	no	no
chr4	164445449	165304407	MARCH1	0	no	no
chr4	169277885	169401638	DDX60L	0	no	no
chr4	170015406	170192249	SH3RF1	0	no	no
chr4	170314420	170533778	NEK1	0	no	no
chr4	170541671	170644338	CLCN3	0	no	no
chr4	175204827	175254531	CEP44	0	no	no
chr4	184580419	184634747	TRAPPC11	0	no	no
chr4	185570766	185616112	CCDC111	0	no	no
chr4	185615218	185655286	MLF1IP	0	no	no
chr4	186080818	186125182	KIAA1430	0	no	no
chr4	186285031	186300172	LRP2BP|BC128459	0	no	no
chr4	187112673	187134617	CYP4V2|UNQ2560	0	no	no
chr4	190861973	190884359	FRG1	0	no	no
chr5	304291	438405	AHRR	0	no	no
chr5	443333	467409	EXOC3	0	no	no
chr5	612404	653666	CEP72	0	no	no
chr5	863849	892939	BRD9	0	no	no
chr5	1050488	1112172	SLC12A7	1	yes	yes
chr5	1461541	1524076	LPCAT1	0	no	no
chr5	5422806	5490338	KIAA0947	0	no	no
chr5	6372038	6378639	MED10	0	no	no
chr5	7869216	7901235	MTRR	0	no	no
chr5	14143828	14509458	TRIO	0	no	no
chr5	14704908	14871887	ANKH	0	no	no
chr5	33440897	33468196	TARS	0	no	no
chr5	33987090	34008220	AMACR	0	no	no
chr5	36103413	36152015	LMBRD2	0	no	no
chr5	37291940	37371197	NUP155	0	no	no
chr5	38938021	39074501	RICTOR	0	no	no
chr5	42423876	42721980	GHR	0	no	no
chr5	43039181	43040447	C5orf39	0	no	no
chr5	52856464	52979171	NDUFS4	1	yes	yes
chr5	56110899	56191978	MAP3K1	0	no	no
chr5	61684350	61699728	DIMT1	0	no	no
chr5	61708572	61924416	IPO11	0	no	no
chr5	64064754	64314590	CWC27	0	no	no
chr5	66478103	66492617	CD180	0	no	no
chr5	67511583	67597649	PIK3R1	0.5	yes	no
chr5	68389775	68426899	SLC30A5	0	no	no
chr5	68462836	68474070	CCNB1	0	no	no
chr5	68665123	68710630	RAD17	0	no	no
chr5	70751441	70863649	BDP1	0	no	no
chr5	70883114	70954530	MCCC2	0	no	no
chr5	72112417	72210215	TNPO1	0	no	no
chr5	72861597	72877794	UTP15	0	no	no
chr5	72921982	73237818	RGNEF	0	no	no
chr5	74017030	74063042	GFM2	0	no	no
chr5	74063102	74072734	NSA2	0	no	no
chr5	75699148	76003957	IQGAP2	0	no	no
chr5	76326209	76361058	AGGF1	0	no	no
chr5	76728068	76788332	WDR41	0	no	no
chr5	77298149	77590528	AP3B1	0	no	no
chr5	78073036	78282357	ARSB	0	no	no
chr5	78531924	78623038	JMY	0	no	no
chr5	80501461	80746718	RNU5E-1	0	no	no
chr5	80597401	80608965	ZCCHC9	0	no	no
chr5	89754019	89770585	MBLAC2	0	no	no
chr5	94042288	94620279	MCTP1	0	no	no
chr5	95053336	95132071	RHOBTB3	0	no	no
chr5	95149552	95158577	GLRX	0	no	no
chr5	95997740	96115299	CAST	0	no	no
chr5	96096513	96271513	ERAP1|AK094985	0	no	no
chr5	96271345	96365115	LNPEP	0	no	no
chr5	96496570	96519005	RIOK2	0	no	no
chr5	99871123	99922440	FAM174A	0	no	no
chr5	102421703	102455842	GIN1	0	no	no
chr5	102455957	102538909	PPIP5K2	0	no	no
chr5	108670409	108745675	PJA2	0	no	no
chr5	109025155	109203429	MAN2A1	0	no	no
chr5	110073861	110098484	SLC25A46	0	no	no
chr5	110427869	110466200	WDR36	0	no	no
chr5	110559946	110820748	CAMK4	0	no	no
chr5	112043201	112181936	APC	0	no	no
chr5	112196884	112228776	SRP19	0	no	no
chr5	112212080	112258031	REEP5	0	no	no
chr5	112227308	112228791	ZRSR1	0	no	no
chr5	112312406	112357892	DCP2	0	no	no
chr5	118406899	118584822	DMXL1	0	no	no
chr5	118788137	118878030	HSD17B4	0	no	no
chr5	123972609	124084500	ZNF608	0	no	no
chr5	126112314	126172712	LMNB1	0	no	no
chr5	126853308	126890782	PRRC1|AJ515158	0	no	no
chr5	128430441	128449719	ISOC1	0	no	no
chr5	130759613	131132756	RAPGEF6|FNIP1	0	no	no
chr5	131584600	131631008	BC030525	1	yes	yes
chr5	131593350	131609147	PDLIM4	1	yes	yes
chr5	132211070	132299354	AFF4	1	yes	yes
chr5	133936838	133968533	SAR1B	0	no	no
chr5	136953188	137071779	KLHL3	0	no	no
chr5	137022409	137223540	MYOT	0	no	no
chr5	137688284	137772716	KDM3B	0	no	no
chr5	137890570	137911318	HSPA9	0	no	no
chr5	138089106	138270723	CTNNA1	0	no	no
chr5	138282409	138534065	SIL1	0	no	no
chr5	138745891	138775214	DNAJC18	0	no	no
chr5	141000442	141016423	HDAC3	0	no	no
chr5	141016516	141020631	RELL2	0	no	no
chr5	141018868	141030986	FCHSD1	0	no	no
chr5	141303384	141321612	KIAA0141|AX748172	0	no	no
chr5	142657495	142815077	NR3C1	0	no	no
chr5	145492588	145562294	LARS	0	no	no
chr5	149877339	149937773	NDST1	0	no	no
chr5	150409503	150467221	TNIP1	0	no	no
chr5	150480266	150537443	ANXA6	0	no	no
chr5	150632612	150649953	GM2A	0	no	no
chr5	151041008	151066517	SPARC	0	no	no
chr5	153371268	153418497	FAM114A2	0	no	no
chr5	153418518	153437014	MFAP3	0	no	no
chr5	158122922	158526788	EBF1	0	no	no
chr5	159614373	159665729	FABP6	0	no	no
chr5	167719064	167899308	WWC1	0	no	no
chr5	167913462	167946309	RARS	0	no	no
chr5	169010637	169031781	CCDC99	0	no	no
chr5	171469073	171615346	STK10	0	no	no
chr5	174905513	174955621	SFXN1	0	no	no
chr5	176938577	176943967	DDX41	0	no	no
chr5	178138521	178157703	ZNF354A	0	no	no
chr5	179159850	179223512	MAML1	0	no	no
chr5	179233387	179265077	SQSTM1	0	no	no
chr5	179263633	179285840	C5orf45|AK095057	0	no	no
chr6	1624034	2245868	GMDS	0	no	no
chr6	2765665	2785979	WRNIP1	0	no	no
chr6	2988200	3019994	DKFZP686I15217|NQO2	0	no	no
chr6	3722835	3752246	PXDC1	0	no	no
chr6	5261276	5771816	FARS2	0	no	no
chr6	6144310	6320924	F13A1	0	no	no
chr6	7107829	7252213	RREB1	0	no	no
chr6	8413300	8435794	SLC35B3	0	no	no
chr6	11183530	11382581	NEDD9	0	no	no
chr6	12012723	12165232	HIVEP1	0	no	no
chr6	12290528	12297427	EDN1	0	no	no
chr6	13574760	13615390	SIRT5	0	no	no
chr6	13786780	13814792	CCDC90A	0	no	no
chr6	15245733	15522253	JARID2	0	no	no
chr6	16129316	16148478	MYLIP	0	no	no
chr6	16238810	16295780	GMPR	0	no	no
chr6	18155618	18224084	KDM1B	0	no	no
chr6	24403152	24425816	MRS2	0	no	no
chr6	24495196	24537435	ALDH5A1	0	no	no
chr6	24650204	24667115	TDP2	0	no	no
chr6	26365397	26378548	BTN3A2	0.5	yes	no
chr6	26402464	26415444	BTN3A1	0	no	no
chr6	26440699	26453643	BTN3A3	0	no	no
chr6	26458152	26476849	BTN2A1	0	no	no
chr6	26597170	26600277	ABT1	1	yes	yes
chr6	27858092	27858570	HIST1H3J	0	no	no
chr6	28109715	28125236	ZNF192	0	no	no
chr6	28234787	28245980	ZNF187	0	no	no
chr6	28292514	28324048	ZNF323	0	no	no
chr6	28317690	28336954	ZKSCAN3	0	no	no
chr6	28346597	28367544	ZSCAN12	0	no	no
chr6	28870778	28891768	TRIM27	0	no	no
chr6	29523388	29527702	UBD	0	no	no
chr6	29523388	29600962	GABBR1	0	no	no
chr6	29691116	29706966	HLA-F	0	no	no
chr6	29694377	29716826	HLA-F-AS1	0	no	no
chr6	29794755	29977733	HLA-G|HLA-H	1	yes	yes
chr6	30152231	30181271	TRIM26	0	no	no
chr6	30227338	30234728	HLA-L	0.6	yes	yes
chr6	30294255	30314635	TRIM39|TRIM39-RPP21|RPP21	0	no	no
chr6	30509154	30525371	GNL1	0	no	no
chr6	30644165	30655672	PPP1R18	0	no	no
chr6	30667583	30685458	MDC1	0	no	no
chr6	30850693	30867933	DDR1	0	no	no
chr6	30875976	30882814	GTF2H4	0	no	no
chr6	30881587	30894235	VARS2	0	no	no
chr6	31110215	31126015	CCHCR1	0.25	yes	no
chr6	31126302	31131992	TCF19	0	no	no
chr6	31165536	31171745	HCG27	0	no	no
chr6	31367560	31383090	MICA	0.5	yes	no
chr6	31539875	31542098	LTA	0	no	no
chr6	31588449	31605554	PRRC2A|AF075059	0	no	no
chr6	31629005	31634060	GPANK1	0	no	no
chr6	31707724	31730945	MSH5|MSH5-SAPCD1	0	no	no
chr6	31727201	31732624	SAPCD1	0	no	no
chr6	31847536	31865464	EHMT2	0	no	no
chr6	31926580	31937532	SKIV2L	0	no	no
chr6	32146161	32148570	RNF5	1	yes	yes
chr6	32152509	32157963	PBX2	0	no	no
chr6	32407618	32412826	HLA-DRA	0	no	no
chr6	32605182	32614839	HLA-DQA1	0	no	no
chr6	32723874	32731330	HLA-DQB2	0.666667	yes	yes
chr6	32780539	32806547	HLA-DOB|TAP2	0.333333	yes	no
chr6	32808493	32812712	PSMB8	0	no	no
chr6	32812985	32821748	TAP1	0	no	no
chr6	32821937	32827628	PSMB9	0	no	no
chr6	32902405	32908847	HLA-DMB	0	no	no
chr6	32916390	32920899	HLA-DMA	0	no	no
chr6	32936436	32949282	BRD2	0	no	no
chr6	32971959	32977389	HLA-DOA	0	no	no
chr6	33032345	33048555	HLA-DPA1	1	yes	yes
chr6	33161364	33168630	RXRB	0	no	no
chr6	33168602	33172214	SLC39A7	0	no	no
chr6	33218048	33239739	VPS52	0	no	no
chr6	33267470	33282164	NGS-17|TAPBP	0	no	no
chr6	33286334	33290793	DAXX	0	no	no
chr6	33387846	33421466	SYNGAP1	0	no	no
chr6	33589155	33664348	ITPR3	0	no	no
chr6	34857037	35085320	ANKS1A	0	no	no
chr6	35226685	35263760	ZNF76	0	no	no
chr6	35265594	35289548	DEF6	0	no	no
chr6	35310334	35395968	PPARD	0	no	no
chr6	35800810	35888957	SRPK1	0	no	no
chr6	36708554	36807220	CPNE5	0	no	no
chr6	36822605	36842800	PPIL1	0	no	no
chr6	37321747	37362514	RNF8	0	no	no
chr6	38643701	38670952	GLO1	0	no	no
chr6	41765382	41863099	USP49	0	no	no
chr6	41902670	42016610	CCND3	0	no	no
chr6	42018250	42055199	TAF8	0	no	no
chr6	42749789	42836296	KIAA0240	0	no	no
chr6	42896859	42907008	CNPY3	0	no	no
chr6	42931610	42946981	PEX6	0	no	no
chr6	43395291	43418163	ABCC10	0	no	no
chr6	43484776	43497114	POLR1C	0	no	no
chr6	43490067	43543812	XPO5	0	no	no
chr6	46097700	46114436	ENPP4	0	no	no
chr6	46127761	46138717	ENPP5	0	no	no
chr6	49398072	49431041	MUT	0	no	no
chr6	52284993	52387892	EFHC1	0	no	no
chr6	56322784	56819405	DST	0	no	no
chr6	70385640	70507049	LMBRD1	0	no	no
chr6	71123106	71270877	FAM135A	0	no	no
chr6	74303101	74363737	SLC17A5	0	no	no
chr6	74405507	74538041	CD109	0	no	no
chr6	79644135	79788011	PHIP	0	no	no
chr6	82879955	82957448	IBTK	0	no	no
chr6	88224095	88299735	RARS2	0	no	no
chr6	88299784	88377172	ORC3	0	no	no
chr6	88849584	88875767	CNR1	0	no	no
chr6	89790428	89794879	PNRC1	0	no	no
chr6	89967238	90024967	GABRR2	0	no	no
chr6	90353230	90529442	MDN1	0	no	no
chr6	97537842	97862283	MIR548H3	0	no	no
chr6	97590036	97731061	MMS22L	0	no	no
chr6	99321600	99395849	FBXL4	0	no	no
chr6	100956607	101329224	ASCC3	0	no	no
chr6	106959304	107018334	AIM1	0	no	no
chr6	110012423	110146634	FIG4	0	no	no
chr6	111804674	111923497	TRAF3IP2-AS1	0	no	no
chr6	111880142	111927474	TRAF3IP2	0	no	no
chr6	116571130	116575261	TSPYL4	0	no	no
chr6	116575335	116759442	DSE|AK093256	0	no	no
chr6	116596021	116601280	TSPYL1	0	no	no
chr6	116956780	116989973	ZUFSP	0	no	no
chr6	118781934	119031238	CEP85L	0	no	no
chr6	119134611	119256327	MCM9	0	no	no
chr6	119499266	119670926	MAN1A1	0	no	no
chr6	130339727	130462594	L3MBTL3	0.5	yes	no
chr6	131160487	131384462	EPB41L2	0	no	no
chr6	132617193	132722664	MOXD1	1	yes	yes
chr6	136578000	136610989	BCLAF1	1	yes	yes
chr6	138409641	138428660	PERP	0	no	no
chr6	139225619	139309398	REPS1	0	no	no
chr6	143072603	143266338	HIVEP2	0	no	no
chr6	143815948	143833020	FUCA2	0	no	no
chr6	144607489	145174170	UTRN	0	no	no
chr6	150920998	151164799	PLEKHG1	0	no	no
chr6	152442818	152958534	SYNE1	0	no	no
chr6	153291657	153304740	FBXO5	0	no	no
chr6	153308399	153323925	MTRF1L	0	no	no
chr6	155153830	155578857	TIAM2	0	no	no
chr6	155574273	155635617	AK022993|TFB1M	0	no	no
chr6	157099063	157531913	ARID1B	0	no	no
chr6	158733691	158932856	TULP4	0	no	no
chr6	160148128	160177351	WTAP	0	no	no
chr6	160182988	160200087	ACAT2	0	no	no
chr6	160211021	160219461	MRPL18	1	yes	yes
chr6	160390130	160527583	IGF2R	0	no	no
[truncated: 242 more rows]

## Sheet: NA12878 dbsnp137 exonic SNPs
Supplementary Table 4
chr	start	end	gene	ASE_score	ASE	High_ASE
chr1	2439974	2458035	PANK4	0	no	no
chr1	2487804	2495188	TNFRSF14	0	no	no
chr1	2487804	2495267	TNFRSF14	0	no	no
chr1	3547330	3566671	WRAP73	0	no	no
chr1	3569128	3652765	TP73	0	no	no
chr1	3652547	3663937	TP73-AS1	0	no	no
chr1	3696783	3713068	LRRC47	0	no	no
chr1	6266188	6281359	RNF207	0	no	no
chr1	8412463	8877699	RERE	0	no	no
chr1	9294862	9331394	H6PD	0	no	no
chr1	10270763	10441661	KIF1B	0	no	no
chr1	10459084	10480201	PGD	0	no	no
chr1	10535002	10690815	PEX14	0	no	no
chr1	10696665	10856707	CASZ1	0	no	no
chr1	11724149	11734409	FBXO6	0	no	no
chr1	11845786	11866160	MTHFR	0	no	no
chr1	12227059	12269277	TNFRSF1B	0	no	no
chr1	14026734	14151574	PRDM2|AK124197	0	no	no
chr1	15479027	15546974	TMEM51	0	no	no
chr1	17733250	17766250	RCC2	0	no	no
chr1	19398603	19536746	AX747516|UBR4	0	no	no
chr1	19544583	19578046	KIAA0090	0.5	yes	no
chr1	19578074	19586622	MRTO4	0	no	no
chr1	20008705	20126758	TMCO4	0.5	yes	no
chr1	20825940	20834674	MUL1	0	no	no
chr1	22778343	22857650	ZBTB40	0	no	no
chr1	24069855	24088549	TCEB3	0	no	no
chr1	26560692	26605299	CEP85	0	no	no
chr1	26608772	26644756	UBXN11	0	no	no
chr1	26644410	26647014	CD52	0	no	no
chr1	26758772	26797795	DHDDS	0	no	no
chr1	27425299	27481451	SLC9A1	0	no	no
chr1	27668482	27680423	SYTL1	1	yes	yes
chr1	27860755	27930361	AHDC1	0	no	no
chr1	28286503	28294604	XKR8	0	no	no
chr1	28562601	28564616	ATPIF1	0	no	no
chr1	28832454	28865708	RCC1	0	no	no
chr1	29474249	29508637	SRSF4	0	no	no
chr1	29519384	29557454	MECR	0	no	no
chr1	31205314	31230683	LAPTM5	0	no	no
chr1	31882411	31907527	SERINC2	0	no	no
chr1	32538502	32568467	TMEM39B	0	no	no
chr1	32671235	32674288	IQCC	0	no	no
chr1	32680077	32687926	TMEM234	0	no	no
chr1	33240839	33283633	YARS	0	no	no
chr1	36883506	36916086	OSCP1	0	no	no
chr1	37940118	37949978	ZC3H12A	0	no	no
chr1	38002141	38019903	SNIP1	0	no	no
chr1	38326368	38412729	INPP5B	0	no	no
chr1	38422651	38455761	SF3A3	0	no	no
chr1	38462441	38471187	FHL3	0	no	no
chr1	39957317	39995541	BMP8A	0	no	no
chr1	39987951	40025370	PPIEL	0	no	no
chr1	40204516	40229586	PPIE	0	no	no
chr1	40222853	40254533	AB075489|BMP8B	0	no	no
chr1	40627040	40706593	RLF	0	no	no
chr1	41157241	41237276	NFYC	0	no	no
chr1	41972035	42501596	HIVEP3	0	no	no
chr1	43323292	43354460	BC043541	1	yes	yes
chr1	43629844	43736607	DL489965|EBNA1BP2	0	no	no
chr1	43766565	43791552	TIE1	0	no	no
chr1	43824625	43828873	CDC20	0	no	no
chr1	43855555	43919918	SZT2	0	no	no
chr1	43916673	43919660	HYI	0	no	no
chr1	44679124	44686351	DMAP1	0	no	no
chr1	45205489	45233438	KIF2C	0	no	no
chr1	45266035	45271667	PLK3	0	no	no
chr1	45316193	45452361	EIF2B3	0	no	no
chr1	45468219	45477027	HECTD3	0	no	no
chr1	45477804	45481341	UROD	0	no	no
chr1	45794913	45806142	MUTYH	0	no	no
chr1	51819934	51984995	EPS15	0	no	no
chr1	53662100	53679869	CPT2	0	no	no
chr1	53708040	53793821	LRP8	0	no	no
chr1	54317391	54355487	YIPF1	0	no	no
chr1	55107426	55208328	HEATR8|HEATR8-TTC4	0	no	no
chr1	55181494	55208328	TTC4	0	no	no
chr1	55222570	55230226	PARS2	0	no	no
chr1	57463578	59012446	DAB1	0	no	no
chr1	58939503	59012446	OMA1	0	no	no
chr1	59120410	59165747	MYSM1	0	no	no
chr1	62208148	62644347	INADL	0	no	no
chr1	65298905	65432619	JAK1|AK128734	0	no	no
chr1	66258192	66840262	PDE4B	0	no	no
chr1	67390577	67454302	MIER1	0	no	no
chr1	70032867	70589171	LRRC7	1	yes	yes
chr1	70385004	70386000	PIN1P1	1	yes	yes
chr1	74663895	75010116	FPGT|FPGT-TNNI3K|TNNI3K	0	no	no
chr1	75171171	75199092	CRYZ	1	yes	yes
chr1	76190042	76229355	ACADM	0	no	no
chr1	76251885	76260764	RABGGTB	0	no	no
chr1	76255161	76255232	SNORD45B	0	no	no
chr1	85109389	85156440	SSX2IP	0	no	no
chr1	85391265	85462796	MCOLN2	0	no	no
chr1	86194915	86622446	COL24A1	0	no	no
chr1	86812506	86862025	ODF2L	0	no	no
chr1	89149921	89301938	PKN2	0	no	no
chr1	89472359	89488549	GBP3	0.333333	yes	no
chr1	89571842	89616258	GBP2	0	no	no
chr1	89646830	89664633	GBP4	0.5	yes	no
chr1	90460677	90494094	ZNF326	0	no	no
chr1	92974252	93257961	EVI5	0	no	no
chr1	93297593	93307481	SNORA66|RPL5	0	no	no
chr1	93298285	93427079	FAM69A	0	no	no
chr1	97187174	97280605	PTBP2|PTBLP	0	no	no
chr1	97543299	98386615	DPYD	0.5	yes	no
chr1	100315639	100389579	AGL	0	no	no
chr1	101702304	101707076	S1PR1	0	no	no
chr1	107599266	107601916	PRMT6	0	no	no
chr1	109358524	109506111	AKNAD1	0	no	no
chr1	109472129	109506111	CLCC1	0	no	no
chr1	110162125	110174677	AMPD2	0	no	no
chr1	110198697	110226619	GSTM4|GSTM2	1	yes	yes
chr1	110276553	110283660	GSTM3	1	yes	yes
chr1	111214309	111217655	KCNA3	0	no	no
chr1	111682248	111727724	CEPT1	1	yes	yes
chr1	112298189	112310199	DDX20	0	no	no
chr1	112938799	113006065	CTTNBP2NL|DKFZp547A023	0	no	no
chr1	113217047	113243368	MOV10	0	no	no
chr1	114471995	114520491	HIPK1	0	no	no
chr1	116184573	116240845	VANGL1	0	no	no
chr1	117602948	117645491	TTF2	0	no	no
chr1	117653676	117664411	TRIM45	0	no	no
chr1	119573838	119683295	WARS2	0	no	no
chr1	119683047	119818596	BC063600|BC043601|AK125759	0	no	no
chr1	120161999	120190390	ZNF697	0	no	no
chr1	120454175	120612317	NOTCH2	0	no	no
chr1	144146806	145368684	NBPF16|AF379632|AF161426|NBPF14|NBPF1|DQ786323|BC073801|NBPF9|NOTCH2NL|NBPF10	1	yes	yes
chr1	145096406	145116922	SEC22B	1	yes	yes
chr1	146714290	146767443	CHD1L	0	no	no
chr1	149871154	149872348	BOLA1	0	no	no
chr1	150190716	150208504	ANP32E	0	no	no
chr1	150336989	150449041	RPRD2	0	no	no
chr1	150702671	150738433	CTSS	0	no	no
chr1	150782180	150849244	ARNT	0	no	no
chr1	150937648	150947479	CERS2	0	no	no
chr1	153302596	153321022	PGLYRP4	0	no	no
chr1	153920147	153931132	CRTC2	0	no	no
chr1	153940378	153946832	CREB3L4	0	no	no
chr1	154245038	154248355	HAX1	0	no	no
chr1	154377668	154441926	IL6R	0	no	no
chr1	154669941	154842754	KCNN3	0	no	no
chr1	154916558	154928567	PBXIP1	0	no	no
chr1	154934773	154946959	SHC1	0	no	no
chr1	154975105	154991001	ZBTB7B	0	no	no
chr1	155017667	155036467	LOC100505666	0	no	no
chr1	155023421	155035252	ADAM15	0	no	no
chr1	155145420	155157445	TRIM46|AX746485	0	no	no
chr1	155225769	155232176	SCAMP3	0	no	no
chr1	155629232	155829191	YY1AP1|GON4L	0	no	no
chr1	155829259	155854990	SYT11	0	no	no
chr1	156005091	156023516	UBQLN4	1	yes	yes
chr1	156052368	156109878	LMNA	0	no	no
chr1	156119734	156147542	SEMA4A	0	no	no
chr1	156182778	156213123	PMF1|PMF1-BGLAP	0	no	no
chr1	156692412	156698211	ISG20L2	0	no	no
chr1	156904631	157015162	ARHGEF11	0	no	no
chr1	158969757	159024945	IFI16	0.666667	yes	yes
chr1	159173802	159176290	DARC	0	no	no
chr1	159997461	160001783	PIGM	0	no	no
chr1	160765927	160798045	LY9	0	no	no
chr1	161129253	161135516	USP21	0	no	no
chr1	161136180	161147801	PPOX	0	no	no
chr1	161141099	161147758	B4GALT3	0	no	no
chr1	161169104	161184184	NDUFS2	0	no	no
chr1	161676761	161684142	FCRLA	0.666667	yes	yes
chr1	161691333	161697933	FCRLB	0	no	no
chr1	161736033	161933860	ATF6	0	no	no
chr1	165600109	165625372	MGST3	0	no	no
chr1	165631448	165667900	ALDH9A1	0	no	no
chr1	167885912	167906307	BRP44	0	no	no
chr1	167905796	168045083	DCAF6	0	no	no
chr1	171283485	171311223	FMO4	1	yes	yes
chr1	171308034	171310463	TOP1P1	1	yes	yes
chr1	171750760	171766856	AK094818|METTL13	0	no	no
chr1	172389827	172437969	C1orf105	0	no	no
chr1	172362273	172413230	PIGC	0	no	no
chr1	172502259	172580973	C1orf9	0	no	no
chr1	174128551	174964445	RABGAP1L	1	yes	yes
chr1	179051111	179065129	TOR3A	0	no	no
chr1	179262848	179327814	SOAT1	0	no	no
chr1	179809101	179846941	TOR1AIP2	0	no	no
chr1	179851419	179889211	TOR1AIP1	0	no	no
chr1	179923907	180084015	CEP350	0	no	no
chr1	180123967	180167169	AX747393|QSOX1	0	no	no
chr1	180199432	180244188	LHX4	0	no	no
chr1	180238797	180243816	LOC100527964	0	no	no
chr1	181002560	181031074	MR1	0	no	no
chr1	182542768	182558394	RNASEL	0	no	no
chr1	182992594	183114727	LAMC1	0.166667	yes	no
chr1	184659624	184724041	EDEM3	0	no	no
chr1	185126191	185260913	SWT1	0	no	no
chr1	197053256	197115824	ASPM	0	no	no
chr1	197122813	197169672	ZBTB41	0	no	no
chr1	200520624	200589862	KIF14	0	no	no
chr1	201103899	201140702	TMEM9	0	no	no
chr1	201452657	201476387	CSRP1	0	no	no
chr1	201924618	201939789	TIMM17A	0	no	no
chr1	202696531	202777549	KDM5B	0	no	no
chr1	205566694	205649630	ELK4|SLC45A3	0	no	no
chr1	206238871	206288647	C1orf186	0	no	no
chr1	206516199	206637783	SRGAP2	0	no	no
chr1	207627644	207663240	CR2	0	no	no
chr1	207669472	207815110	CR1	0.333333	yes	no
chr1	211831598	211848972	NEK2	1	yes	yes
chr1	212537815	212588267	TMEM206	0	no	no
chr1	212899494	212965139	NSL1	0	no	no
chr1	214776531	214837914	CENPF	0	no	no
chr1	215740734	215795149	KCTD3	0	no	no
chr1	221874763	221915516	DUSP10	0	no	no
chr1	223889294	223963720	CAPN2	0	no	no
chr1	223967594	224033674	TP53BP2	0	no	no
chr1	224370909	224381142	DEGS1	0	no	no
chr1	225997796	226033262	EPHX1	0	no	no
chr1	226033232	226070420	TMEM63A	0	no	no
chr1	226819390	226926876	ITPKB	0	no	no
chr1	227058272	227083804	PSEN2	0	no	no
chr1	227084588	227175246	CABC1|ADCK3	0	no	no
chr1	229456751	229478688	C1orf96	0	no	no
chr1	229728865	229761794	TAF5L	0	no	no
chr1	229761980	229795946	URB2	0	no	no
chr1	230193535	230417875	GALNT2	0	no	no
chr1	231041986	231114618	TTC13	0	no	no
chr1	231359508	231376924	C1orf131	0	no	no
chr1	231376918	231413719	GNPAT	0	no	no
chr1	231473681	231489989	C1orf124	0	no	no
chr1	234527058	234614849	TARBP1	0	no	no
chr1	235530727	235612280	TBCE	0	no	no
chr1	235610532	235667781	B3GALNT2	0	no	no
chr1	235824344	236046940	LYST	0	no	no
chr1	236139131	236228481	NID1	0.333333	yes	no
chr1	236378421	236445339	ERO1LB	0	no	no
chr1	238025474	238091619	LOC100130331	0	no	no
chr1	241695433	241758949	KMO	0	no	no
chr1	242011492	242053241	EXO1	0	no	no
chr1	243419306	243663393	SDCCAG8	0	no	no
chr1	244998638	245008359	FAM36A	0	no	no
chr1	245003939	245010243	HNRNPU-AS1	0	no	no
chr1	245912641	246670644	SMYD3	0	no	no
chr1	247002401	247094726	AHCTF1	1	yes	yes
chr10	1034348	1063708	GTPBP4	0	no	no
chr10	3179115	3215033	PITRM1	0	no	no
chr10	3183792	3190821	LOC100507034	0	no	no
chr10	3206389	3208567	BC039685	0	no	no
chr10	5726800	5805703	FAM208B	0	no	no
chr10	6052656	6104333	IL2RA	0	no	no
chr10	11047258	11378672	CELF2	0	no	no
chr10	11502508	11653679	USP6NL	0	no	no
chr10	11962020	12085169	AK124930|UPF2	0	no	no
chr10	12110933	12165224	DHTKD1	0	no	no
chr10	12171639	12211957	SEC61A2	0	no	no
chr10	12209572	12238143	NUDT5	0	no	no
chr10	12237960	12292589	CDC123	0	no	no
chr10	12391582	12871733	CAMK1D	0	no	no
chr10	13203553	13253104	MCM10	0	no	no
chr10	13359437	13390298	SEPHS1	0	no	no
chr10	13628938	13697929	PRPF18	0	no	no
chr10	14560558	14816896	FAM107B	0	no	no
chr10	16478966	16555736	PTER	0	no	no
chr10	17686123	17758821	STAM	0	no	no
chr10	22823765	23003503	PIP4K2A	0	no	no
chr10	23384426	23410942	MSRB2	0	no	no
chr10	23983674	24836772	KIAA1217	0	no	no
chr10	24872537	25012597	ARHGAP21	0	no	no
chr10	27293044	27389427	ANKRD26	0	no	no
chr10	27399039	27443349	YME1L1	0	no	no
chr10	27443752	27475848	MASTL	0	no	no
chr10	27484142	27531068	ACBD5	0	no	no
chr10	29698482	29711299	LOC387647	0	no	no
chr10	29698500	29776785	LOC387647	0	no	no
chr10	30598729	30663377	MTPAP|LOC729668	0	no	no
chr10	31133564	31320866	ZNF438	0	no	no
chr10	32095224	32217770	ARHGAP12	0	no	no
chr10	35297478	35379570	CUL2	0	no	no
chr10	38299577	38354026	ZNF33A	0	no	no
chr10	38383263	38412278	ZNF37A	0	no	no
chr10	43277953	43330385	BMS1	0.5	yes	no
chr10	43633933	43680749	CSGALNACT2	0	no	no
chr10	45455218	45490172	RASSF4	0	no	no
chr10	45952816	46090354	MARCH8	0	no	no
chr10	50664490	50747584	ERCC6|PGBD3	0	no	no
chr10	50942686	50970425	OGDHL	0	no	no
chr10	58117198	58121034	ZWINT	0	no	no
chr10	61548505	61666414	CCDC6	0	no	no
chr10	64926987	65225722	JMJD1C	0	no	no
chr10	70091767	70102953	HNRNPH3	0	no	no
chr10	70100863	70167051	RUFY2	0	no	no
chr10	70661033	70706603	DDX50	0	no	no
chr10	71857978	71892690	AIFM2	0	no	no
chr10	73079009	73123147	SLC29A3	0	no	no
chr10	74033676	74035797	DDIT4	0	no	no
chr10	74870209	74891581	NUDT13	0	no	no
chr10	75545381	75561556	KIAA0913	0	no	no
chr10	75561668	75571589	NDST2	0	no	no
chr10	75572258	75634349	CAMK2G	0	no	no
chr10	79550548	79686348	DLG5	0	no	no
chr10	81838425	81852307	FAM213A	0	no	no
chr10	82214037	82282391	TSPAN14	0	no	no
chr10	88726913	88730571	AL157440	0	no	no
chr10	88728187	88730666	C10orf116	0	no	no
chr10	88854952	88951222	FAM35A	0	no	no
chr10	90640025	90734910	STAMBPL1|BC069782	0	no	no
chr10	90973325	91174382	LIPA	0	no	no
chr10	91461366	91534700	KIF20B	0	no	no
chr10	93558150	93625232	TNKS2	0	no	no
chr10	95427639	95462913	FRA10AC1	0	no	no
chr10	96092988	96122683	NOC3L	0	no	no
chr10	96305542	96361856	HELLS	0	no	no
chr10	96997329	97050781	PDLIM1	0	no	no
chr10	97365685	97416567	ALDH18A1	0	no	no
chr10	97471535	97637023	ENTPD1	0	no	no
chr10	97512962	97849992	LOC728558	0	no	no
chr10	98277866	98346809	TM9SF3	0	no	no
chr10	98353068	98480279	PIK3AP1	0.333333	yes	no
chr10	98912798	99052430	ARHGAP19	0	no	no
chr10	99116457	99161127	RRP12	0	no	no
chr10	99218080	99258513	MMS19	0	no	no
chr10	99344101	99436187	HOGA1|PI4K2A	0	no	no
chr10	99496877	99520664	ZFYVE27	0	no	no
chr10	99894380	100004654	C10orf28	0	no	no
chr10	100175954	100206704	HPS1	0	no	no
chr10	101419262	101471002	ENTPD7	0	no	no
chr10	101635333	101769676	DNMBP	0	no	no
chr10	101948123	101989344	CHUK	0	no	no
chr10	101992054	102027437	CWF19L1	0	no	no
chr10	102820998	102827891	KAZALD1	0	no	no
chr10	103330405	103369410	DPCD	0	no	no
chr10	104183001	104192423	CUEDC2	0	no	no
chr10	104678074	104838344	CNNM2	0	no	no
chr10	104847773	104953063	NT5C2	0	no	no
chr10	105148808	105156270	USMG5|MIR1307	1	yes	yes
chr10	105156411	105206019	PDCD11	0	no	no
chr10	105206542	105212658	CALHM2	0	no	no
chr10	105348284	105615164	SH3PXD2A	0	no	no
chr10	111624523	111683311	XPNPEP1	0	no	no
chr10	113909621	113943537	GPAM	0	no	no
chr10	114190057	114207306	ZDHHC6	0	no	no
chr10	115438934	115490664	CASP7	0	no	no
chr10	115614390	115676951	NHLRC2|AK000154	0	no	no
chr10	116581502	116659586	FAM160B1	0	no	no
chr10	116697914	116737439	TRUB1	0	no	no
chr10	119042605	119134937	PDZD8	0	no	no
chr10	120900424	120925204	SFXN4	0	no	no
chr10	122610686	122669038	WDR11|AX747838	0	no	no
chr10	124134093	124191871	PLEKHA1|BC041654	0	no	no
chr10	126150340	126302710	LHPP	0	no	no
chr10	126490353	126525239	FAM175B	0	no	no
chr10	126628971	126676005	ZRANB1	0	no	no
chr10	129894924	129924468	MKI67	0.090909	yes	no
chr10	134145613	134195010	LRRC27	0	no	no
chr10	134351352	134596984	INPP5A	0	no	no
chr11	214624	236931	Z49985|SIRT3	0	no	no
chr11	289137	295688	ATHL1	0	no	no
chr11	308106	309410	IFITM2	0	no	no
chr11	417929	442011	ANO9	0	no	no
chr11	706119	727727	EPS8L2	0	no	no
chr11	766691	777487	BC048998|PDDC1	0	no	no
chr11	799178	805250	PIDD	0	no	no
chr11	826156	831991	EFCAB4A	0	no	no
chr11	867356	915058	CHID1	0	no	no
chr11	925808	1012245	AP2A2	0	no	no
chr11	1295597	1330892	TOLLIP	0	no	no
chr11	1968501	1977839	MRPL23	0	no	no
chr11	3818953	3847582	PGAP2	0	no	no
chr11	3819048	3847582	PGAP2	0	no	no
chr11	3876932	4114440	MIR4687|STIM1	0	no	no
chr11	4115923	4223759	RRM1	0	no	no
chr11	5684424	5959849	TRIM5	0	no	no
chr11	5710816	5821759	TRIM22	0	no	no
chr11	5775922	5776959	OR52N4	0	no	no
chr11	6232563	6255941	FAM160A2	0	no	no
chr11	6518525	6593254	DNHD1	0	no	no
chr11	6624963	6632099	ILK	0	no	no
chr11	6632047	6633475	TAF10	0	no	no
chr11	6947653	7005861	ZNF215	0	no	no
chr11	7535000	7678358	PPFIBP2	0.5	yes	no
chr11	7686325	7694994	CYB5R2	0	no	no
chr11	8127596	8190590	RIC3	0	no	no
chr11	8413417	8615775	STK33	0	no	no
chr11	8703994	8711419	RPL27A	0	no	no
chr11	8932700	8941626	AKIP1	0	no	no
chr11	9160374	9286873	DENND5A	0	no	no
chr11	9685627	9774507	SWAP70	0	no	no
chr11	10471867	10529126	AMPD3	1	yes	yes
chr11	10533224	10562774	RNF141	0	no	no
chr11	11292420	11643561	GALNTL4	0	no	no
chr11	11862969	11980872	USP47	0	no	no
chr11	16760147	16779901	C11orf58	0	no	no
chr11	17099276	17229530	PIK3C2A	0	no	no
chr11	17281886	17371521	NUCB2	0	no	no
chr11	18101889	18127638	SAAL1	0	no	no
chr11	18553243	18610281	UEVLD	0	no	no
chr11	19372270	20143147	NAV2	0	no	no
chr11	31838113	32127272	DKFZp686K1684|RCN1	0.5	yes	no
chr11	33060962	33127488	TCP11L1	0	no	no
chr11	33097695	33101000	LINC00294	0	no	no
chr11	33106129	33183037	CSTF3	0	no	no
chr11	33563876	33695646	C11orf41	0	no	no
chr11	34460471	34493607	CAT	0	no	no
chr11	35160416	35253949	CD44	0.5	yes	no
chr11	43902356	43941825	ALKBH3	0	no	no
chr11	43930838	43942494	LOC100507300	0	no	no
chr11	47236492	47260769	DDB2	0	no	no
chr11	57067102	57092413	TNKS1BP1	0	no	no
chr11	57435473	57468659	ZDHHC5	0	no	no
chr11	57479994	57586652	CTNND1	0	no	no
chr11	58294343	58345693	AK301093|LPXN	0	no	no
chr11	58346586	58389023	ZFP91	0	no	no
chr11	58346586	58393205	ZFP91|CNTF	0	no	no
chr11	60609428	60618561	CCDC86	0	no	no
chr11	60658019	60674061	PRPF19	0	no	no
chr11	60681370	60690915	TMEM109	0	no	no
chr11	60691912	60704631	TMEM132A	0	no	no
chr11	61159831	61166335	TMEM216	0	no	no
chr11	61170119	61197464	CPSF7	0	no	no
chr11	61382507	61406921	RPLP0P2	1	yes	yes
chr11	61520120	61555990	C11orf9|BC020196	0	no	no
chr11	62327072	62342401	EEF1G	1	yes	yes
chr11	62369690	62380237	EML3	0	no	no
chr11	62430288	62439241	C11orf48	0	no	no
chr11	62432778	62435954	METTL12	0	no	no
chr11	62432778	62434923	METTL12	0	no	no
chr11	62495583	62506108	TTC9C	0	no	no
chr11	62623483	62656355	SLC3A2	0	no	no
chr11	63997752	64001753	DNAJC4	0	no	no
chr11	64018994	64036924	PLCB3	0	no	no
chr11	64107689	64125006	CCDC88B	0	no	no
chr11	64494382	64512928	RASGRP2	0	no	no
chr11	64879340	64883707	TM7SF2	0	no	no
chr11	64948685	64979477	CAPN1	0	no	no
chr11	65154040	65180995	FRMD8	0	no	no
chr11	65337942	65339239	SSSCA1	0	no	no
chr11	65343508	65360116	EHBP1L1	0	no	no
chr11	65365225	65381720	MAP3K11	0	no	no
chr11	65405577	65418391	SIPA1	0	no	no
chr11	65543377	65547822	DKFZp761E198	0	no	no
chr11	65627871	65633914	MUS81	0	no	no
chr11	66202549	66206310	MRPL11	0	no	no
chr11	66247879	66277130	DPP3	0	no	no
chr11	66264768	66301084	DPP3|BBS1	0	no	no
chr11	66824288	66839488	RHOD	0	no	no
chr11	67195934	67202879	RPS6KB2	0	no	no
chr11	67259238	67272843	PITPNM1	0	no	no
chr11	67351065	67354124	GSTP1	0	no	no
chr11	67395408	67397408	NUDT8	0	no	no
chr11	68028802	68039469	C11orf24	0	no	no
chr11	68080107	68216743	LRP5	0	no	no
chr11	68671318	68708069	IGHMBP2	0	no	no
chr11	68816349	68858072	TPCN2	0	no	no
chr11	70116805	70230607	PPFIA1	0	no	no
chr11	70244611	70282690	CTTN	0	no	no
chr11	71935881	71950188	INPPL1	0	no	no
chr11	72396113	72504750	ARAP1	0	no	no
chr11	73685715	73693889	UCP2	0	no	no
chr11	73723762	73882064	C2CD3	0	no	no
chr11	75273100	75283849	SERPINH1	0	no	no
chr11	77377273	77531880	RSF1	0	no	no
chr11	77532196	77629464	C11orf67	0	no	no
chr11	77811987	77850699	ALG8	0	no	no
chr11	77882297	77899664	KCTD21	0	no	no
chr11	82535408	82611557	PRCP	0	no	no
chr11	82905290	82967042	ANKRD42	0	no	no
chr11	82972501	82997414	CCDC90B	0	no	no
chr11	85955805	85989785	EED	0	no	no
chr11	86748885	87039876	TMEM135	0	no	no
chr11	93463446	93469014	TAF1D	0	no	no
chr11	93463680	93465665	SNORA8	0	no	no
chr11	93463446	93474703	TAF1D	0	no	no
chr11	94822973	94865815	ENDOD1	0	no	no
chr11	95502105	95522954	FAM76B	0	no	no
chr11	95523624	95565857	CEP57	0	no	no
chr11	95566043	95657371	MTMR2	0	no	no
chr11	96085928	96123083	CCDC82|AK313893	0	no	no
chr11	102391238	102401478	MMP7	0	no	no
chr11	107197071	107328572	CWF19L2	0	no	no
chr11	108028118	108093365	NPAT	0	no	no
chr11	108093558	108239826	ATM	0	no	no
chr11	111652918	111750181	ALG9	0	no	no
chr11	111744779	111750181	FDXACB1	0	no	no
chr11	111749947	111754797	C11orf1	0	no	no
chr11	111895537	111935002	DLAT	0	no	no
chr11	113185250	113244018	TTC12	0	no	no
chr11	116618885	116643714	BUD13	0	no	no
chr11	117049938	117068161	SIDT2	0	no	no
chr11	117066328	117072630	LOC100652768	0	no	no
chr11	117156401	117186972	BACE1	0	no	no
chr11	117161614	117164192	BACE1-AS|AB488780	0	no	no
chr11	117192431	117283982	CEP164	0	no	no
chr11	117857105	117872199	IL10RA	0	no	no
chr11	118415242	118436791	IFT46	0	no	no
chr11	118443101	118473747	ARCN1	0	no	no
chr11	118754474	118766980	CXCR5	0	no	no
chr11	118967212	118972852	DPAGT1	0	no	no
chr11	119205209	119208024	RNF26	0	no	no
chr11	120207617	120360645	ARHGEF12	0	no	no
chr11	121322911	121504471	SORL1	0	no	no
chr11	124966398	124981475	TMEM218	1	yes	yes
chr11	125462738	125491280	STT3A	0	no	no
chr11	125753508	125770541	HYLS1	0	no	no
chr11	125763379	125773116	PUS3	0	no	no
chr11	126138934	126148027	FOXRED1	0	no	no
chr11	126152981	126164828	TIRAP	0	no	no
chr11	126173646	126215644	DCPS	0	no	no
chr11	126225539	126310752	ST3GAL4	0	no	no
chr11	129733669	129765490	NFRKB	0	no	no
chr11	130745765	130786382	SNX19	0.166667	yes	no
chr12	498515	551806	CCDC77	0	no	no
chr12	862088	1020618	WNK1|HSN2	0	no	no
chr12	1021254	1099219	RAD52|BC039168	0	no	no
chr12	2921786	2939770	ITFG2	0	no	no
chr12	2934513	2944221	NRIP2	0	no	no
chr12	3716317	3862366	EFCAB4B	0	no	no
chr12	4382901	4414522	CCND2	0	no	no
chr12	6437922	6451283	TNFRSF1A	0	no	no
chr12	6548166	6560683	LOC678655	0	no	no
chr12	6554050	6560884	CD27	0	no	no
chr12	6561176	6575601	TAPBPL	0	no	no
chr12	6571403	6579843	VAMP1	0	no	no
chr12	6603297	6641132	NCAPD2	0	no	no
chr12	6679247	6716551	CHD4	0	no	no
chr12	6833149	6841041	COPS7A	0	no	no
chr12	7055739	7070479	PTPN6	0	no	no
chr12	7276279	7281466	RBP5	0	no	no
chr12	8754761	8765442	AICDA	0	no	no
chr12	9822307	9852151	CLEC2D	0	no	no
chr12	10998447	11002075	PRR4	0	no	no
chr12	10998447	11324224	PRH1-PRR4|PRH1	0.5	yes	no
chr12	11033559	11463366	PRB4	1	yes	yes
chr12	10998447	11324224	PRH1-PRR4|TAS2R14	0.5	yes	no
chr12	11174270	11175170	TAS2R19	1	yes	yes
chr12	12870301	12875305	CDKN1B	0	no	no
chr12	14518610	14651697	ATF7IP|BC067269	0	no	no
chr12	14956505	14976791	C12orf60	0	no	no
chr12	25205180	25261269	LRMP	0	no	no
chr12	26488284	26986131	ITPR2	0.2	yes	no
chr12	27058111	27091254	ASUN	0	no	no
chr12	27397077	27478890	STK38L	0	no	no
chr12	28332209	28703099	CCDC91	0	no	no
chr12	30862485	30907448	CAPRIN2	0	no	no
chr12	31535156	31743952	DENND5B	0	no	no
chr12	32112352	32146043	C12orf35	0	no	no
chr12	40618812	40763086	LRRK2	0.25	yes	no
chr12	42475647	42538673	GXYLT1	0	no	no
chr12	48055714	48099844	RPAP3	0	no	no
chr12	48176506	48213763	HDAC7	0	no	no
chr12	48499655	48540187	PFKM	0	no	no
chr12	48733792	48745029	ZNF641	0	no	no
chr12	49082240	49110781	CCNT1	0	no	no
chr12	49223538	49245957	DDX23	1	yes	yes
chr12	50523580	50561097	CERS5	0	no	no
chr12	51442081	51454207	LETMD1	0	no	no
chr12	53645369	53648190	MFSD5	0	no	no
chr12	53662082	53687427	ESPL1	0	no	no
chr12	54573782	54582778	AX747003|SMUG1	0	no	no
chr12	54891494	54936899	NCKAP1L	0	no	no
chr12	56078353	56106089	ITGA7	0	no	no
chr12	56109817	56118526	RDH5	0	no	no
chr12	56435685	56438007	RPS26	0	no	no
chr12	56660641	56664750	COQ10A	0	no	no
chr12	56810156	56843200	TIMELESS	0	no	no
chr12	56864735	56882181	GLS2|BC059370	0	no	no
chr12	57106210	57119326	NACA	0	no	no
chr12	57489186	57522883	STAT6	0	no	no
chr12	57643353	57824788	R3HDM2|KIAA1002	0	no	no
chr12	57866037	57882597	ARHGAP9	0	no	no
chr12	57984941	57997211	PIP4K2C	0	no	no
chr12	58003962	58011026	ARHGEF25	0	no	no
chr12	58006121	58011828	BC073932	0	no	no
chr12	58087737	58115340	OS9	0	no	no
chr12	58162350	58165914	METTL1	0	no	no
chr12	58335444	58351052	XRCC6BP1	0.5	yes	no
chr12	59989847	60175408	SLC16A7	0	no	no
chr12	62860596	62991363	MON2	0	no	no
chr12	66696355	66731992	HELB	0	no	no
chr12	67663060	67708388	CAND1	0	no	no
chr12	68042511	68056444	DYRK2	0	no	no
chr12	68688345	68726161	MDM1	0	no	no
chr12	69080730	69136473	NUP107	0	no	no
chr12	72003378	72057749	ZFC3H1	0	no	no
chr12	75874512	75895716	GLIPR1	0	no	no
chr12	75891418	75905418	KRR1	0	no	no
chr12	88429267	88443937	C12orf29	0	no	no
chr12	89813497	89920039	POC1B|GALNT4|POC1B-GALNT4	0	no	no
chr12	89981825	90049844	ATP2B1	0	no	no
chr12	93096618	93102325	C12orf74	0	no	no
chr12	93166284	93323107	EEA1	0	no	no
chr12	93861265	93897548	MRPL42	0	no	no
chr12	94542498	94701451	PLXNC1	0	no	no
chr12	94960899	95044324	TMCC3	0	no	no
chr12	95611521	95696566	VEZT	0	no	no
chr12	95867821	95909613	METAP2	0	no	no
chr12	98909350	98944157	TMPO	0	no	no
chr12	100660954	100733914	SCYL2	0	no	no
chr12	102091416	102123424	CHPT1	0	no	no
chr12	102139274	102224645	GNPTAB	0	no	no
chr12	104166080	104234975	NT5DC3	0	no	no
chr12	104606487	104744062	TXNRD1	0	no	no
chr12	104697509	104698982	EID3	0	no	no
chr12	105380097	105388505	C12orf45	0	no	no
chr12	105567074	105630008	APPL2	0	no	no
chr12	107371068	107380929	MTERFD3	0	no	no
chr12	108915990	108955176	SART3	0	no	no
chr12	109886459	109915155	KCTD10	0	no	no
chr12	109991520	110011358	MMAB	1	yes	yes
chr12	110011499	110035071	MVK	0	no	no
chr12	110338078	110391074	TCHP	0	no	no
chr12	110436990	110477235	ANKRD13A	0	no	no
chr12	111157612	111180783	PPP1CC	0	no	no
chr12	111843751	111889427	SH2B3	0	no	no
chr12	116396380	116714991	MED13L	0	no	no
chr12	117153595	117175843	C12orf49	0	no	no
chr12	120123594	120315095	CIT	0.333333	yes	no
chr12	120565013	120632513	GCN1L1	0	no	no
chr12	120884240	120901556	GATC	0	no	no
chr12	120941081	120966964	COQ5	0	no	no
chr12	121440847	121454300	C12orf43	0	no	no
chr12	121647663	121671909	P2RX4	0	no	no
chr12	121675494	121736111	CAMKK2	0	no	no
chr12	122755980	122907116	CLIP1	0	no	no
chr12	123640945	123717658	MPHOSPH9	0	no	no
chr12	123773655	123849388	SBNO1	0	no	no
chr12	123899935	123921264	RILPL2	0	no	no
chr12	124086671	124105482	DDX55	0	no	no
chr12	124118380	124145334	GTF2H3	0	no	no
chr12	124155659	124192950	TCTN2	0	no	no
chr12	124196864	124246301	ATP6V0A2	0	no	no
chr12	124808956	125052010	NCOR2	0	no	no
chr12	125431369	125473667	DHX37	0	no	no
chr12	129338080	129469509	GLT1D1	0	no	no
chr12	130880680	131200826	RIMBP2	1	yes	yes
chr12	131438451	131626008	GPR133	0	no	no
chr12	132379278	132407707	ULK1	0	no	no
chr12	132434464	132565011	EP400	0	no	no
chr12	132621139	132628880	DDX51	0	no	no
chr12	133200347	133263945	POLE	0	no	no
chr12	133302253	133338451	ANKLE2	0	no	no
chr12	133345494	133405426	GOLGA3	0	no	no
chr12	133657036	133684258	ZNF140	0	no	no
chr13	20207787	20247599	MPHOSPH8	0	no	no
chr13	20397623	20437776	ZMYM5	0	no	no
chr13	20977805	21100012	CRYL1	0	no	no
chr13	21714652	21723224	SAP18	0	no	no
chr13	21727733	21750741	SKA3	1	yes	yes
chr13	23902964	24007841	SACS	0	no	no
chr13	24144508	24250244	TNFRSF19	0	no	no
chr13	24995068	25086948	PARP4	0.142857	yes	no
chr13	25875665	25916561	NUPL1	0	no	no
chr13	26706252	26796508	RNF6	0	no	no
chr13	28009775	28024739	MTIF3	0	no	no
chr13	28120049	28195244	LNX2	0	no	no
chr13	28194879	28241559	POLR1D	0	no	no
chr13	31032878	31191510	HMGB1	0.5	yes	no
chr13	31191829	31233686	USPL1	0	no	no
chr13	31710762	31736502	HSPH1	0	no	no
chr13	32889616	32973809	BRCA2	0	no	no
chr13	37583450	37633850	FAM48A	0	no	no
chr13	39584001	39612252	PROSER1	0	no	no
chr13	41363546	41386596	SLC25A15|MIR621	0	no	no
chr13	41371120	41495910	LOC100616668	0	no	no
chr13	41506054	41593508	ELF1	0	no	no
chr13	42140960	42535221	KIAA0564	0	no	no
chr13	42614171	42830716	DGKH	0	no	no
chr13	43597361	43683306	DNAJC15	0	no	no
chr13	45006278	45150701	TSC22D1	0	no	no
chr13	46039029	46110833	COG3	0	no	no
chr13	46700057	46756459	LCP1	0	no	no
chr13	46916136	47012325	KIAA0226L	0	no	no
chr13	47345390	47371367	ESD	0	no	no
chr13	50018428	50069139	SETDB2	0	no	no
chr13	52586522	52607736	UTP14C	0	no	no
chr13	52586522	52607736	ALG11|UTP14C	0	no	no
chr13	53191604	53217919	HNRNPA1L2	0	no	no
chr13	60239722	60738119	DIAPH3	0	no	no
chr13	73282494	73301938	MZT1	0	no	no
chr13	73302041	73330328	BORA	0	no	no
chr13	73329539	73356344	DIS3	0	no	no
chr13	75858808	76056250	TBC1D4	0.5	yes	no
chr13	77618791	77901177	MYCBP2|DKFZp586G0322	0	no	no
chr13	95254103	95286899	GPR180	0	no	no
chr13	95672082	95953687	ABCC4	0	no	no
chr13	96453835	96705736	UGGT2	0	no	no
chr13	98605928	98676550	IPO5	0	no	no
chr13	98794815	99102023	FARP1	0	no	no
chr13	99852678	100038753	UBAC2	0	no	no
chr13	99868261	100058554	MIR548AN	0	no	no
chr13	99946788	99959749	GPR183	0	no	no
chr13	103249285	103331523	TPP2	0	no	no
chr13	111175412	111214071	RAB20	0	no	no
chr13	113344642	113541482	ATP11A|AK025511	0	no	no
chr14	20757300	20774153	TTC5	0	no	no
chr14	20811772	20826063	PARP2	0	no	no
chr14	20915206	20923267	OSGEP	0	no	no
chr14	20923289	20925931	APEX1	0	no	no
chr14	20937537	20946165	PNP	0	no	no
chr14	21249209	21250626	RNASE6	0	no	no
chr14	21819630	21852425	SUPT16H	0.5	yes	no
chr14	21853352	21905457	CHD8	0	no	no
chr14	21945334	21967319	TOX4	0.5	yes	no
chr14	21966281	21979457	DQ581770|METTL3	0	no	no
chr14	21989231	22005337	SALL2	0	no	no
chr14	22293655	23021097	TCRA|hADV23S1|TRA@|hADV29S1|AV25S1|hDV102S1|X61074|TRA|HTJA150|HTJA84|X58749|AV1S4A1N1T|TCR-alpha|V alpha 1|X74394|TRAV1-2J6|AV8S2A1N1T|TRD|TRAC|hADV36S1	0	no	no
chr14	22362569	22955284	TRA@|TCRA	0	no	no
chr14	22409325	22947923	T-Cell Receptor V-alpha region	0	no	no
chr14	22670486	22981890	AV4S1	0	no	no
chr14	22748987	22962976	hADV38S2	0	no	no
chr14	22849082	22951948	AK093552	0	no	no
chr14	23033806	23058143	DAD1	1	yes	yes
chr14	23235730	23240998	OXA1L	0	no	no
chr14	23242431	23289020	SLC7A7	0	no	no
chr14	23369853	23388396	RBM23	0	no	no
chr14	23527773	23564823	ACIN1	0	no	no
chr14	23564682	23569665	C14orf119	0	no	no
chr14	23742843	23770748	HOMEZ|PPP1R3E	0	no	no
chr14	24028776	24037279	AP1G2	0	no	no
chr14	24030305	24037282	AX747770	0	no	no
chr14	24641233	24649463	REC8	0	no	no
chr14	24649424	24659859	IPO4	0	no	no
chr14	24740431	24768057	HP08474	0	no	no
chr14	24759803	24769039	DHRS1	0	no	no
chr14	24805226	24809242	RIPK3	0	no	no
chr14	24898491	24910547	KHNYN	0	no	no
chr14	31569323	31676915	HECTD1	0	no	no
chr14	35030617	35099366	SNX6	0	no	no
chr14	35221936	35344853	BAZ1A	0.333333	yes	no
chr14	35514112	35552589	FAM177A1	0	no	no
chr14	35554677	35591679	PPP2R3C	0	no	no
chr14	35870715	35873960	NFKBIA	0	no	no
chr14	39501122	39572437	SEC23A	0	no	no
chr14	50583845	50698099	SOS2	0	no	no
chr14	50779046	50802276	ATP5S	0	no	no
chr14	50796719	50883179	CDKL1	0	no	no
chr14	51186480	51297839	NIN	0	no	no
chr14	51706885	51724372	TMX1	0	no	no
chr14	52897307	53019301	TXNDC16	0	no	no
chr14	53503457	53620046	DDHD1	0	no	no
chr14	55308723	55369542	GCH1	0	no	no
chr14	55595934	55612148	LGALS3	0	no	no
chr14	55614833	55658396	DLGAP5	0	no	no
chr14	55738020	55893433	FBXO34	0	no	no
chr14	55833108	55878576	ATG14	0	no	no
chr14	56046924	56151302	KTN1	0	no	no
chr14	57046337	57116232	C14orf101	0	no	no
chr14	58765221	58840451	ARID4A	0	no	no
chr14	59939405	59951126	C14orf149	0	no	no
chr14	64854758	64926725	MTHFD1	0	no	no
chr14	65472891	65569227	MAX	0	no	no
chr14	68213236	68283306	ZFYVE26	0	no	no
chr14	69254371	69262960	ZFP36L1	0	no	no
chr14	71194853	71275888	MAP3K9	0	no	no
chr14	71374121	71582099	PCNX	0	no	no
chr14	71996028	72206120	SIPA1L1	0	no	no
chr14	73393039	73426357	DCAF4	0	no	no
chr14	73945188	74025651	HEATR4	0	no	no
chr14	73957643	73960105	C14orf169	0	no	no
chr14	74181824	74253896	C14orf43	0	no	no
chr14	75894508	75939404	JDP2	0	no	no
chr14	76044939	76114512	FLVCR2	0	no	no
chr14	77924372	77935815	AHSA1	0	no	no
chr14	78138748	78174356	ALKBH1	0	no	no
chr14	78183943	78227497	SNW1	0	no	no
chr14	78266425	78400297	ADCK1	0	no	no
chr14	90263468	90421089	EFCAB11	0	no	no
chr14	91923955	91976813	SMEK1	0	no	no
chr14	92524895	92572965	ATXN3	0	no	no
chr14	92980124	93155334	RIN3	0	no	no
chr14	93170151	93215047	LGMN	0	no	no
chr14	93260649	93306304	GOLGA5	0	no	no
chr14	93648540	93651249	MOAP1	0	no	no
chr14	93673400	93695561	UBR7	0	no	no
chr14	94400498	94443076	ASB2	0	no	no
chr14	94517267	94547558	DDX24	0	no	no
chr14	96747594	96829678	ATG2B	0	no	no
chr14	96829862	96853563	C14orf129	0	no	no
chr14	97263683	97347951	VRK1	0	no	no
chr14	100757452	100772860	SLC25A29	0	no	no
chr14	100757452	100772860	SLC25A29	0	no	no
chr14	100842754	100996640	WDR25	0	no	no
chr14	102783713	102809044	ZNF839	0	no	no
chr14	102808955	102829253	CINP	0	no	no
chr14	103243815	103377837	AX746522|TRAF3	0	no	no
chr14	103985994	103989196	CKB	0	no	no
chr14	104029298	104167888	APOPT1|KLC1|AK097119	0	no	no
chr14	104163953	104181823	XRCC3	0	no	no
chr14	104182080	104200005	ZFYVE21	0	no	no
chr14	105994255	107283085	IGHG1|FLJ00385|AK128652|BC042994|Z49973|BC011773|abParts	1	yes	yes
chr15	25068793	25244225	SNRPN|SNURF	1	yes	yes
chr15	25582395	25684175	UBE3A	0	no	no
chr15	28356187	28567295	HERC2	0	no	no
chr15	31196054	31235310	FAN1	0	no	no
chr15	38780301	38857007	RASGRP1	0	no	no
chr15	40453209	40513337	BUB1B	0	no	no
chr15	40823537	40857252	C15orf57|MRPL42P5	0	no	no
chr15	40861530	40866661	RPUSD2	0	no	no
chr15	40886446	40954881	CASC5	0	no	no
chr15	41099273	41106767	ZFYVE19	0	no	no
chr15	41136245	41149853	SPINT1	0	no	no
chr15	41267987	41408340	INO80	0	no	no
chr15	41679546	41694658	NDUFAF1	0	no	no
chr15	41809374	41836464	RPAP1	0	no	no
chr15	42066631	42120053	MAPKBP1	0	no	no
chr15	42120282	42140346	JMJD7|JMJD7-PLA2G4B|PLA2G4B	0	no	no
chr15	42191638	42264755	EHD4	0	no	no
chr15	42565855	42645864	GANC	1	yes	yes
chr15	43619973	43622820	LCMT2	0	no	no
chr15	43650369	43662258	ZSCAN29	0	no	no
chr15	43699411	43802707	TP53BP1	0	no	no
chr15	43922771	43959900	CATSPER2	0	no	no
chr15	44064797	44091335	ELL3	0	no	no
chr15	44068695	44088287	BC062349|SERF2	0	no	no
chr15	44084173	44095241	C15orf63	0	no	no
chr15	44096732	44116951	MFAP1	0	no	no
chr15	44119111	44160617	WDR76	0	no	no
chr15	45021218	45060025	TRIM69	0	no	no
chr15	45422191	45457774	DUOX1	0	no	no
chr15	51739920	51914967	DMXL2	0	no	no
chr15	56119121	56285835	NEDD4	0	no	no
chr15	56922373	57210697	ZNF280D|LOC145783	0	no	no
chr15	59428562	59665071	MYO1E	0	no	no
chr15	59955061	59981642	BNIP2	0	no	no
chr15	63334837	63364113	TPM1|AK055197	0	no	no
chr15	63413998	63434260	LACTB	0	no	no
chr15	63481727	63559973	RAB8B	0	no	no
chr15	64364760	64386207	FAM96A	0	no	no
chr15	64457715	64665968	CSNK1G1|AL137522	0	no	no
chr15	64680002	64747502	TRIP4	0	no	no
chr15	64752940	64978266	ZNF609	0	no	no
chr15	65107832	65117838	PIF1	0	no	no
chr15	65293849	65321977	MTFMT	0	no	no
chr15	65550436	65579018	PARP16	0	no	no
chr15	66585632	66626236	DIS3L	0	no	no
chr15	66629007	66649054	TIPIN	0	no	no
chr15	66791652	66816870	RPL4|SNORD18C	1	yes	yes
chr15	66797430	66841822	ZWILCH	0	no	no
chr15	66840536	66858317	LCTL	0	no	no
chr15	70946892	71055850	UACA	0	no	no
chr15	74287013	74340155	PML	0	no	no
chr15	78396990	78423878	CIB2	0	no	no
chr15	78730517	78793798	IREB2	0	no	no
chr15	78857861	78887611	CHRNA5	0	no	no
chr15	80135888	80216096	MTHFS|ST20-MTHFS|AK054972|ST20	0	no	no
chr15	80215112	80217196	C15orf37	0	no	no
chr15	80253231	80263643	BCL2A1	0	no	no
chr15	81475092	81605104	IL16	0	no	no
chr15	83477972	83503613	WHAMM	0	no	no
chr15	83657714	83680393	C15orf40	0	no	no
chr15	85186011	85197524	WDR73	0	no	no
chr15	85187181	85190709	AL357213	0	no	no
chr15	85198359	85201802	NMB	0	no	no
chr15	85291817	85349663	ZNF592	0	no	no
chr15	85923870	86292586	AKAP13	0	no	no
chr15	89054785	89089912	DET1	0	no	no
chr15	89420518	89438770	HAPLN3	0	no	no
chr15	89787193	89860362	FANCI	0	no	no
chr15	90544751	90625432	ZNF710	0	no	no
chr15	90728151	90772892	SEMA4B	0	no	no
chr15	90773476	90777279	CIB1	0	no	no
chr15	90931472	91045475	IQGAP1	0	no	no
chr15	91073197	91188577	CRTC3	0	no	no
chr15	93426072	93571237	LOC100507217|CHD2	0	no	no
chr15	99645285	99675800	SYNM	0.75	yes	yes
chr15	99676527	99791428	TTC23	0	no	no
chr15	100255905	100273626	LYSMD4	0	no	no
chr15	101459459	101610317	LRRK1	0	no	no
chr15	101715927	101792137	CHSY1	0	no	no
chr16	238969	385566	LUC7L	1	yes	yes
chr16	284800	319942	ITFG3	1	yes	yes
chr16	337439	402676	AXIN1	0	no	no
chr16	417383	420569	MRPL28	0	no	no
chr16	420775	431978	TMEM8A	0	no	no
chr16	617031	634136	PIGQ	0	no	no
chr16	632876	633922	PIGQ	0	no	no
chr16	639356	679273	RAB40C	0	no	no
chr16	699362	717829	WDR90	0	no	no
chr16	718082	724174	RHOT2	0	no	no
chr16	730114	732768	STUB1	0	no	no
chr16	731666	734439	JMJD8	0	no	no
chr16	734701	740400	WDR24	0.5	yes	no
chr16	772581	776880	CCDC78	0	no	no
chr16	838621	848074	CHTF18	0	no	no
chr16	1543351	1560460	TELO2	0	no	no
chr16	1756220	1820318	MAPK8IP3	0	no	no
chr16	1823228	1826340	EME2	0	no	no
chr16	1826712	1832581	SPSB3	0	no	no
chr16	1832932	1839192	NUBP2	0	no	no
chr16	1877224	1890203	FAHD1	0	no	no
chr16	1903351	2173093	TCRBV20S1	0	no	no
chr16	2014996	2015505	SNHG9	0	no	no
chr16	2022063	2028751	TBL3	0	no	no
chr16	2034149	2037750	GFER	0	no	no
chr16	2047767	2059763	ZNF598	0	no	no
chr16	2802329	2821413	SRRM2	0	no	no
chr16	2961979	3001209	FLYWCH1	0	no	no
chr16	3115312	3119668	IL32	0	no	no
chr16	3185056	3192805	ZNF213	0	no	no
chr16	3355432	3368576	ZNF75A	0	no	no
chr16	3432084	3451025	ZNF434	0	no	no
chr16	3451189	3459364	ZNF174	0	no	no
chr16	3493667	3536963	NAA60	0	no	no
chr16	3507991	3535907	NAA60	0	no	no
chr16	3550962	3587669	CLUAP1	0	no	no
chr16	3631183	3661585	SLX4	0	no	no
chr16	3708037	3767598	TRAP1	0	no	no
chr16	4475805	4506775	DNAJA3	0.5	yes	no
chr16	4746510	4784378	ANKS3	0	no	no
chr16	5134300	5147789	FAM86A	0	no	no
chr16	8715526	8740079	METTL22	0	no	no
chr16	8768443	8878432	ABAT	0	no	no
chr16	8889036	8891505	TMEM186	0	no	no
chr16	10837697	10863208	NUBP1	0	no	no
chr16	10855082	10912621	FAM18A	0	no	no
chr16	11343505	11445617	RMI2	0	no	no
chr16	11641577	11681322	LITAF	0	no	no
chr16	12070601	12668146	SNX29	0	no	no
chr16	14014013	14046205	ERCC4	0	no	no
chr16	15068598	15233196	PDXDC1	0	no	no
chr16	15131714	15149833	NTAN1	0	no	no
chr16	18816174	18937726	AK123332|SMG1	0	no	no
chr16	19535178	19564728	CCP110	0	no	no
chr16	19566736	19712485	C16orf62	0	no	no
chr16	20791514	20911561	ERI2	0	no	no
chr16	20817766	20860990	LOC81691	0	no	no
chr16	20869395	20911561	DCUN1D3	0	no	no
chr16	21169911	21191937	TMEM159	0	no	no
chr16	21250194	21314404	CRYM	0	no	no
chr16	21964608	21994668	UQCRC2	0	no	no
chr16	23652686	23685068	DCTN5	0	no	no
chr16	23690200	23701688	PLK1	0	no	no
chr16	24549013	24584183	AF063596|RBBP6	0	no	no
chr16	24741048	24837547	TNRC6A	0	no	no
chr16	25247321	25268855	ZKSCAN2	0	no	no
chr16	27325250	27376099	IL4R	0	no	no
chr16	28467695	29415809	NPIPL1	0	no	no
chr16	28565248	28603111	CCDC101	0	no	no
chr16	28889808	28915830	ATP2A1	0	no	no
chr16	28943259	28950668	CD19	0	no	no
chr16	28995525	29002104	LAT	0	no	no
chr16	29556382	30205627	BOLA2	0	no	no
chr16	29985187	30003582	TAOK2	0	no	no
chr16	30368421	30381522	TBC1D10B	0	no	no
chr16	30389453	30394171	SEPT1	0	no	no
chr16	30389632	30411429	ZNF48	0	no	no
chr16	30483982	30534506	ITGAL	0	no	no
chr16	31072163	31085641	ZNF668	0	no	no
chr16	31085742	31094833	ZNF646	0	no	no
chr16	31119661	31124112	BCKDK	0	no	no
chr16	31128984	31142714	KAT8	0	no	no
chr16	31191430	31206192	FUS|TLS/FUS-ERG	0	no	no
chr16	31271287	31344213	ITGAM|DL489986	0	no	no
chr16	31366508	31394318	ITGAX	0	no	no
chr16	50099880	50139375	HEATR3	0	no	no
chr16	50700210	50715264	SNX20	0	no	no
chr16	50727513	50766987	NOD2	0	no	no
chr16	53468350	53525560	RBL2	0	no	no
chr16	53633817	53737771	RPGRIP1L	0	no	no
chr16	56395363	56459444	AMFR	0	no	no
chr16	56642477	56643409	MT2A	0	no	no
chr16	56642477	56673999	MT1A	0	no	no
chr16	56764016	56878861	NUP93	0	no	no
chr16	57023458	57117436	NLRC5	0	no	no
chr16	57279037	57287545	ARL2BP	0	no	no
chr16	57392694	57400102	CCL22	0	no	no
chr16	57462086	57481369	CIAPIN1	0	no	no
chr16	57769659	57791162	KATNB1	0	no	no
chr16	58283839	58317734	CCDC113	0	no	no
chr16	58313900	58328951	PRSS54	0	no	no
chr16	58553854	58663750	CNOT1	0	no	no
chr16	68334517	68344868	SLC7A6OS	0	no	no
chr16	69166498	69202937	CIRH1A	0	no	no
chr16	69362523	69373526	COG8	0	no	no
chr16	69373414	69377013	NIP7	0	no	no
chr16	69377148	69385712	TMED6	0	no	no
chr16	69743303	69760533	NQO1	0	no	no
chr16	69775773	69788829	NOB1	0	no	no
chr16	69796273	69975643	WWP2	0	no	no
chr16	70286296	70323412	AARS	0	no	no
chr16	70328699	70407281	DDX19B|AK125701|DDX19A	0	no	no
chr16	70488497	70514177	FUK	0	no	no
chr16	70514471	70557457	COG4	0	no	no
chr16	71316202	71323513	FTSJD1	0	no	no
chr16	71481502	71523217	ZNF23	0	no	no
chr16	72127614	72146811	DHX38	0	no	no
chr16	72152995	72206349	PMFBP1	0	no	no
chr16	74907470	75019017	WDR59	0	no	no
chr16	75327607	75467387	CFDP1	0	no	no
chr16	77224835	77233543	MON1B	0	no	no
chr16	78133326	79246564	WWOX	0	no	no
chr16	81812898	81991899	PLCG2	0	no	no
chr16	84211452	84220676	TAF1C	0.25	yes	no
chr16	84509965	84538288	KIAA1609	0	no	no
chr16	84682130	84695916	KLHL36	0	no	no
chr16	85008066	85045141	ZDHHC7	0	no	no
chr16	85711279	85722588	GINS2	0	no	no
chr16	85812230	85833148	COX4NB	0	no	no
chr16	85833172	85840607	COX4I1	0	no	no
chr16	86563781	86588841	MTHFSD	0	no	no
chr16	87736728	87799598	KLHDC4	0	no	no
chr16	88520013	88601574	ZFPM1	0	no	no
chr16	88709696	88717457	BC028224|BC033739|CYBA	0	no	no
chr16	88762902	88772829	RNF166	0	no	no
chr16	88772890	88781786	CTU2	0	no	no
chr16	88870185	88875666	CDT1	0	no	no
chr16	89160216	89222171	ACSF3	0	no	no
chr16	89334034	89556969	AX748291|ANKRD11	0	no	no
chr16	89627064	89633237	RPL13	0	no	no
chr16	89642175	89663654	CPNE7	0	no	no
chr16	89753075	89762772	CDK10	0	no	no
chr16	89786807	89807332	ZNF276	0	no	no
chr16	89803958	89883065	FANCA	0	no	no
chr17	647660	655501	GEMIN4	0	no	no
chr17	685512	695741	RNMTL1	0	no	no
chr17	906758	1090616	ABR	0	no	no
chr17	1477695	1532130	SLC43A2	0	no	no
chr17	1665258	1680859	SERPINF1	0	no	no
chr17	1682828	1733175	SMYD4	0	no	no
chr17	1933430	1946725	DPH1	0	no	no
chr17	1945276	1946725	OVCA2	0	no	no
chr17	1963132	2207069	AX747853|SMG6	0	no	no
chr17	2225981	2240678	TSR1	0	no	no
chr17	2240805	2284348	SGSM2|JA611268	0	no	no
chr17	2592679	2614927	KIAA0664	0	no	no
chr17	3511555	3539616	SHPK	0	no	no
chr17	3827162	3867758	ATP2A3	1	yes	yes
chr17	4337218	4391499	SPNS3	0	no	no
chr17	4613788	4624795	ARRB2	0	no	no
chr17	4710395	4726727	PLD2	0	no	no
chr17	4835591	4838325	GP1BA	0	no	no
chr17	4835898	4837135	GP1BA	0	no	no
chr17	4840425	4843462	SLC25A11	0	no	no
chr17	4854383	4860426	ENO3	0	no	no
chr17	4871286	4890960	CAMTA2	0	no	no
chr17	6481644	6544247	KIAA0753	0	no	no
chr17	6888441	6915653	LOC100506713	0	no	no
chr17	6899383	6914055	ALOX12	0	no	no
chr17	7093209	7123369	DLG4	0	no	no
chr17	7128660	7137863	DVL2	0	no	no
chr17	7155371	7163259	C17orf81|DQ587033	1	yes	yes
chr17	7215977	7222527	GPS2|NEURL4	1	yes	yes
chr17	7218950	7232638	NEURL4	0	no	no
chr17	7311501	7323179	NLGN2	0	no	no
chr17	7565096	7590863	TP53	0	no	no
chr17	7835441	7853237	CNTROB	0	no	no
chr17	8377529	8534036	MYH10	0	no	no
chr17	8700427	8702667	MFSD6L	0	no	no
chr17	8706054	8770994	PIK3R6	0	no	no
chr17	16318855	16340317	TRPV2	0	no	no
chr17	16342300	16373962	C17orf76-AS1	0	no	no
chr17	16344539	16344612	SNORD65	0	no	no
chr17	16832848	16875402	TNFRSF13B	0	no	no
chr17	16946073	17095962	MPRIP	0	no	no
chr17	17149937	17184617	COPS3	0	no	no
chr17	17408876	17494994	PEMT	0	no	no
[truncated: 1,556 more rows]

## Sheet: Barbieri dataset
Supplementary Table 5
[truncated: 7,203 more rows]

[truncated: 1 more sheets: Barbieri dataset with no SCNAs]
